# Supplementary material for: Climate and demography drive 7000 years of dietary change in the Central Andes
Source: Sci Rep. 2022 Feb 7;12:2026. doi: 10.1038/s41598-022-05774-y (PMC8821598; doi:10.1038/s41598-022-05774-y)
Supplement: Supplementary file 1 — Supplementary Information 1. [file 41598_2022_5774_MOESM1_ESM.xlsx]

## Sheet: Central_Andes_Collagen
	Site.ID	Site	Location	Region	Period	Start.BP.General	End.BP.General	Start.BP.14c.change	End.BP.14c.change	Start.BP	End.BP	C14.Date	C14...	Start.BP.14c	End.BP.14c	Latitude	Longitude	Individual.ID	Sample.ID	Averaged	Sex	Age	Age_Cat	C.b.coll.	N.b.coll.	C.N..bone.	CN.accept	X..collagen.yield..bone.	Citation.s.
1189	Agua Santa	Agua Santa	Nazca Valley	South Coast	Early Intermediate Period	1949	1200	1949	1200	1949	1200	#N/A	#N/A	#N/A	#N/A	-14.814855	-75.115553	1926.1694 170633	19837	y	F	Adult	#N/A	-14.9	8.5	3.15	y	#N/A	Gilbertson, T. J. (2015). A Comparative Analysis of Portable X-ray Fluorescence Spectrometry and Stable Isotopes in Assessing Ancient Coastal Peruvian Diets University of South Florida]. Tampa, FL.
1	Ak'awillay	Ak'awillay	Cusco	South Highlands	Middle Horizon	1350	950	1350	950	1350	950	#N/A	#N/A	#N/A	#N/A	-13.40714	-72.20398	Burial 10	ACGSU 43	Y	M	26--35	#N/A	-18	11.55	3.35	y	#N/A	Turner, B. L., Bélisle, V., Davis, A. R., Skidmore, M., Juengst, S. L., Schaefer, B. J., et al. (2018). Diet and foodways across five millennia in the Cusco region of Peru. Journal of Archaeological Science, 98, 137-148.
2	Ak'awillay	Ak'awillay	Cusco	South Highlands	Middle Horizon	1350	950	1350	950	1350	950	#N/A	#N/A	#N/A	#N/A	-13.40714	-72.20398	Burial 11	ACGSU 44	#N/A	I	8--9	#N/A	-15.7	9.2	3.6	y	5.6	Turner, B. L., Bélisle, V., Davis, A. R., Skidmore, M., Juengst, S. L., Schaefer, B. J., et al. (2018). Diet and foodways across five millennia in the Cusco region of Peru. Journal of Archaeological Science, 98, 137-148.
6	Ak'awillay	Ak'awillay	Cusco	South Highlands	Middle Horizon	1350	950	1350	950	1350	950	#N/A	#N/A	#N/A	#N/A	-13.40714	-72.20398	Burial 14	ACGSU 45	#N/A	I	<1	Infant	-17	10.9	3.2	y	9.1	Turner, B. L., Bélisle, V., Davis, A. R., Skidmore, M., Juengst, S. L., Schaefer, B. J., et al. (2018). Diet and foodways across five millennia in the Cusco region of Peru. Journal of Archaeological Science, 98, 137-148.
9	Ak'awillay	Ak'awillay	Cusco	South Highlands	Middle Horizon	1350	950	1350	950	1350	950	#N/A	#N/A	#N/A	#N/A	-13.40714	-72.20398	Burial 6	ACGSU 50	#N/A	I	3--4	Infant	-17	8.9	3.4	y	#N/A	Turner, B. L., Bélisle, V., Davis, A. R., Skidmore, M., Juengst, S. L., Schaefer, B. J., et al. (2018). Diet and foodways across five millennia in the Cusco region of Peru. Journal of Archaeological Science, 98, 137-148.
10	Ak'awillay	Ak'awillay	Cusco	South Highlands	Middle Horizon	1350	950	1350	950	1350	950	#N/A	#N/A	#N/A	#N/A	-13.40714	-72.20398	Burial 2006-3	ACGSU 51	#N/A	F	26--35	#N/A	-14.8	9.9	3.3	y	#N/A	Turner, B. L., Bélisle, V., Davis, A. R., Skidmore, M., Juengst, S. L., Schaefer, B. J., et al. (2018). Diet and foodways across five millennia in the Cusco region of Peru. Journal of Archaeological Science, 98, 137-148.
11	Ak'awillay	Ak'awillay	Cusco	South Highlands	Middle Horizon	1350	950	1350	950	1350	950	#N/A	#N/A	#N/A	#N/A	-13.40714	-72.20398	Burial 4	ACGSU 52	#N/A	M	18--25	#N/A	-15.2	8.7	3.5	y	7	Turner, B. L., Bélisle, V., Davis, A. R., Skidmore, M., Juengst, S. L., Schaefer, B. J., et al. (2018). Diet and foodways across five millennia in the Cusco region of Peru. Journal of Archaeological Science, 98, 137-148.
12	Ak'awillay	Ak'awillay	Cusco	South Highlands	Middle Horizon	1350	950	1350	950	1350	950	#N/A	#N/A	#N/A	#N/A	-13.40714	-72.20398	Burial 12	ACGSU 53	#N/A	I	1--2	Infant	-15.9	13.9	3.4	y	#N/A	Turner, B. L., Bélisle, V., Davis, A. R., Skidmore, M., Juengst, S. L., Schaefer, B. J., et al. (2018). Diet and foodways across five millennia in the Cusco region of Peru. Journal of Archaeological Science, 98, 137-148.
13	Ak'awillay	Ak'awillay	Cusco	South Highlands	Middle Horizon	1350	950	1350	950	1350	950	#N/A	#N/A	#N/A	#N/A	-13.40714	-72.20398	Burial 3	ACGSU 54	#N/A	M	36--45	#N/A	-10.7	10.2	3.3	y	18.8	Turner, B. L., Bélisle, V., Davis, A. R., Skidmore, M., Juengst, S. L., Schaefer, B. J., et al. (2018). Diet and foodways across five millennia in the Cusco region of Peru. Journal of Archaeological Science, 98, 137-148.
14	Ak'awillay	Ak'awillay	Cusco	South Highlands	Middle Horizon	1350	950	1350	950	1350	950	#N/A	#N/A	#N/A	#N/A	-13.40714	-72.20398	Burial 2012-2	ACGSU 55	#N/A	I	7--9	#N/A	-12.9	8.7	3.1	y	#N/A	Turner, B. L., Bélisle, V., Davis, A. R., Skidmore, M., Juengst, S. L., Schaefer, B. J., et al. (2018). Diet and foodways across five millennia in the Cusco region of Peru. Journal of Archaeological Science, 98, 137-148.
43	Ak'awillay	Ak'awillay	Cusco	South Highlands	Middle Horizon	1350	950	1350	950	1350	950	#N/A	#N/A	#N/A	#N/A	-13.40714	-72.20398	Burial 7	ACGSU 40	#N/A	I	17--18	#N/A	-17.4	8	3.3	y	14.7	Turner, B. L., Bélisle, V., Davis, A. R., Skidmore, M., Juengst, S. L., Schaefer, B. J., et al. (2018). Diet and foodways across five millennia in the Cusco region of Peru. Journal of Archaeological Science, 98, 137-148.
44	Ak'awillay	Ak'awillay	Cusco	South Highlands	Middle Horizon	1350	950	1350	950	1350	950	#N/A	#N/A	#N/A	#N/A	-13.40714	-72.20398	Burial 8	ACGSU 41	#N/A	F	18--25	#N/A	-12.3	9.4	3.5	y	28.1	Turner, B. L., Bélisle, V., Davis, A. R., Skidmore, M., Juengst, S. L., Schaefer, B. J., et al. (2018). Diet and foodways across five millennia in the Cusco region of Peru. Journal of Archaeological Science, 98, 137-148.
48	Ak'awillay	Ak'awillay	Cusco	South Highlands	Middle Horizon	1350	950	1350	950	1350	950	#N/A	#N/A	#N/A	#N/A	-13.40714	-72.20398	Burial 2006-1	ACGSU 34	#N/A	M	36--45	#N/A	-16.3	9.6	3.7	N	6.2	Turner, B. L., Bélisle, V., Davis, A. R., Skidmore, M., Juengst, S. L., Schaefer, B. J., et al. (2018). Diet and foodways across five millennia in the Cusco region of Peru. Journal of Archaeological Science, 98, 137-148.
49	Ak'awillay	Ak'awillay	Cusco	South Highlands	Middle Horizon	1350	950	1350	950	1350	950	#N/A	#N/A	#N/A	#N/A	-13.40714	-72.20398	Burial 2	ACGSU 35	#N/A	I	2--3	Infant	-14.7	10.4	3.2	y	19.3	Turner, B. L., Bélisle, V., Davis, A. R., Skidmore, M., Juengst, S. L., Schaefer, B. J., et al. (2018). Diet and foodways across five millennia in the Cusco region of Peru. Journal of Archaeological Science, 98, 137-148.
50	Ak'awillay	Ak'awillay	Cusco	South Highlands	Middle Horizon	1350	950	1350	950	1350	950	#N/A	#N/A	#N/A	#N/A	-13.40714	-72.20398	Burial 2012-1	ACGSU 36	#N/A	I	6--12	#N/A	-13.3	12.2	3.2	y	7.7	Turner, B. L., Bélisle, V., Davis, A. R., Skidmore, M., Juengst, S. L., Schaefer, B. J., et al. (2018). Diet and foodways across five millennia in the Cusco region of Peru. Journal of Archaeological Science, 98, 137-148.
51	Ak'awillay	Ak'awillay	Cusco	South Highlands	Middle Horizon	1350	950	1350	950	1350	950	#N/A	#N/A	#N/A	#N/A	-13.40714	-72.20398	Burial 2012-3	ACGSU 37	#N/A	I	18--25	#N/A	-16.4	9	3.4	y	5.4	Turner, B. L., Bélisle, V., Davis, A. R., Skidmore, M., Juengst, S. L., Schaefer, B. J., et al. (2018). Diet and foodways across five millennia in the Cusco region of Peru. Journal of Archaeological Science, 98, 137-148.
52	Ak'awillay	Ak'awillay	Cusco	South Highlands	Middle Horizon	1350	950	1350	950	1350	950	#N/A	#N/A	#N/A	#N/A	-13.40714	-72.20398	Burial 2012-4	ACGSU 38	#N/A	I	5--6	#N/A	-14.4	11.1	3.2	y	12.9	Turner, B. L., Bélisle, V., Davis, A. R., Skidmore, M., Juengst, S. L., Schaefer, B. J., et al. (2018). Diet and foodways across five millennia in the Cusco region of Peru. Journal of Archaeological Science, 98, 137-148.
53	Ak'awillay	Ak'awillay	Cusco	South Highlands	Middle Horizon	1350	950	1350	950	1350	950	#N/A	#N/A	#N/A	#N/A	-13.40714	-72.20398	Burial 5	ACGSU 39	#N/A	F	46+	#N/A	-14.8	9.6	3.3	y	40.4	Turner, B. L., Bélisle, V., Davis, A. R., Skidmore, M., Juengst, S. L., Schaefer, B. J., et al. (2018). Diet and foodways across five millennia in the Cusco region of Peru. Journal of Archaeological Science, 98, 137-148.
54	Ak'awillay	Ak'awillay	Cusco	South Highlands	Middle Horizon	1350	950	1350	950	1350	950	#N/A	#N/A	#N/A	#N/A	-13.40714	-72.20398	Burial 5	ACGSU 39	#N/A	F	46+	#N/A	-13.9	10.1	3.3	y	#N/A	Turner, B. L., Bélisle, V., Davis, A. R., Skidmore, M., Juengst, S. L., Schaefer, B. J., et al. (2018). Diet and foodways across five millennia in the Cusco region of Peru. Journal of Archaeological Science, 98, 137-148.
65	Ak'awillay	Ak'awillay	Cusco	South Highlands	Middle Horizon	1350	950	1350	950	1350	950	#N/A	#N/A	#N/A	#N/A	-13.40714	-72.20398	Burial 1-A	ACGSU 32	#N/A	I	1--2	Infant	-15.4	11.7	3.3	y	11.7	Turner, B. L., Bélisle, V., Davis, A. R., Skidmore, M., Juengst, S. L., Schaefer, B. J., et al. (2018). Diet and foodways across five millennia in the Cusco region of Peru. Journal of Archaeological Science, 98, 137-148.
66	Ak'awillay	Ak'awillay	Cusco	South Highlands	Middle Horizon	1350	950	1350	950	1350	950	#N/A	#N/A	#N/A	#N/A	-13.40714	-72.20398	Burial 1-B	ACGSU 33	#N/A	I	<1	Infant	-15.4	10.6	3.4	y	6.4	Turner, B. L., Bélisle, V., Davis, A. R., Skidmore, M., Juengst, S. L., Schaefer, B. J., et al. (2018). Diet and foodways across five millennia in the Cusco region of Peru. Journal of Archaeological Science, 98, 137-148.
963	Algodonal	Algodonal	Osmore Valley	South Coast	Late Intermediate Period	1000	700	1000	700	1000	700	#N/A	#N/A	#N/A	#N/A	-17.61076	-71.24885	341-28	#N/A	#N/A	#N/A	#N/A	#N/A	-13.47	16.1	#N/A	y	#N/A	Tomczak, P. D. (2002). Prehistoric socio-economic relations and population organization in the Lower Osmore Valley of southern Peru. PhD Thesis. University of New Mexico; Sandness, K. L. (1992). Temporal and spatial dietary variability in the prehistoric lower and middle Osmore drainage: the carbon and nitrogen isotope evidence. M.A. thesis. University of Nebraska--Lincoln
964	Algodonal	Algodonal	Osmore Valley	South Coast	Late Intermediate Period	1000	700	1000	700	1000	700	#N/A	#N/A	#N/A	#N/A	-17.61076	-71.24885	386-53	#N/A	#N/A	#N/A	#N/A	#N/A	-13.61	12.36	#N/A	y	#N/A	Tomczak, P. D. (2002). Prehistoric socio-economic relations and population organization in the Lower Osmore Valley of southern Peru. PhD Thesis. University of New Mexico; Sandness, K. L. (1992). Temporal and spatial dietary variability in the prehistoric lower and middle Osmore drainage: the carbon and nitrogen isotope evidence. M.A. thesis. University of Nebraska--Lincoln
965	Algodonal	Algodonal	Osmore Valley	South Coast	Late Intermediate Period	1000	700	1000	700	1000	700	#N/A	#N/A	#N/A	#N/A	-17.61076	-71.24885	369-1-1-45	#N/A	#N/A	#N/A	#N/A	#N/A	-11.92	9.66	#N/A	y	#N/A	Tomczak, P. D. (2002). Prehistoric socio-economic relations and population organization in the Lower Osmore Valley of southern Peru. PhD Thesis. University of New Mexico; Sandness, K. L. (1992). Temporal and spatial dietary variability in the prehistoric lower and middle Osmore drainage: the carbon and nitrogen isotope evidence. M.A. thesis. University of Nebraska--Lincoln
966	Algodonal	Algodonal	Osmore Valley	South Coast	Late Intermediate Period	1000	700	1000	700	1000	700	#N/A	#N/A	#N/A	#N/A	-17.61076	-71.24885	383-1-1-73	#N/A	#N/A	#N/A	#N/A	#N/A	-12.26	14.82	#N/A	y	#N/A	Tomczak, P. D. (2002). Prehistoric socio-economic relations and population organization in the Lower Osmore Valley of southern Peru. PhD Thesis. University of New Mexico; Sandness, K. L. (1992). Temporal and spatial dietary variability in the prehistoric lower and middle Osmore drainage: the carbon and nitrogen isotope evidence. M.A. thesis. University of Nebraska--Lincoln
967	Algodonal	Algodonal	Osmore Valley	South Coast	Late Intermediate Period	1000	700	1000	700	1000	700	#N/A	#N/A	#N/A	#N/A	-17.61076	-71.24885	520-2-2-60	#N/A	#N/A	#N/A	#N/A	#N/A	-13.15	8.66	#N/A	y	#N/A	Tomczak, P. D. (2002). Prehistoric socio-economic relations and population organization in the Lower Osmore Valley of southern Peru. PhD Thesis. University of New Mexico; Sandness, K. L. (1992). Temporal and spatial dietary variability in the prehistoric lower and middle Osmore drainage: the carbon and nitrogen isotope evidence. M.A. thesis. University of Nebraska--Lincoln
968	Algodonal	Algodonal	Osmore Valley	South Coast	Late Intermediate Period	1000	700	1000	700	1000	700	#N/A	#N/A	#N/A	#N/A	-17.61076	-71.24885	531-3-1-64	#N/A	#N/A	#N/A	#N/A	#N/A	-12.31	13.55	#N/A	y	#N/A	Tomczak, P. D. (2002). Prehistoric socio-economic relations and population organization in the Lower Osmore Valley of southern Peru. PhD Thesis. University of New Mexico; Sandness, K. L. (1992). Temporal and spatial dietary variability in the prehistoric lower and middle Osmore drainage: the carbon and nitrogen isotope evidence. M.A. thesis. University of Nebraska--Lincoln
974	Algodonal	Algodonal	Osmore Valley	South Coast	Late Intermediate Period	1000	700	1000	700	1000	700	#N/A	#N/A	#N/A	#N/A	-17.61076	-71.24885	330-25	#N/A	#N/A	#N/A	#N/A	#N/A	-12.84	15.76	#N/A	y	#N/A	Tomczak, P. D. (2002). Prehistoric socio-economic relations and population organization in the Lower Osmore Valley of southern Peru. PhD Thesis. University of New Mexico; Sandness, K. L. (1992). Temporal and spatial dietary variability in the prehistoric lower and middle Osmore drainage: the carbon and nitrogen isotope evidence. M.A. thesis. University of Nebraska--Lincoln
975	Algodonal	Algodonal	Osmore Valley	South Coast	Late Intermediate Period	1000	700	1000	700	1000	700	#N/A	#N/A	#N/A	#N/A	-17.61076	-71.24885	333-24	#N/A	#N/A	#N/A	#N/A	#N/A	-12.48	20.11	#N/A	y	#N/A	Tomczak, P. D. (2002). Prehistoric socio-economic relations and population organization in the Lower Osmore Valley of southern Peru. PhD Thesis. University of New Mexico; Sandness, K. L. (1992). Temporal and spatial dietary variability in the prehistoric lower and middle Osmore drainage: the carbon and nitrogen isotope evidence. M.A. thesis. University of Nebraska--Lincoln
976	Algodonal	Algodonal	Osmore Valley	South Coast	Late Intermediate Period	1000	700	1000	700	1000	700	#N/A	#N/A	#N/A	#N/A	-17.61076	-71.24885	335-24	#N/A	#N/A	#N/A	#N/A	#N/A	-11.67	10.38	#N/A	y	#N/A	Tomczak, P. D. (2002). Prehistoric socio-economic relations and population organization in the Lower Osmore Valley of southern Peru. PhD Thesis. University of New Mexico; Sandness, K. L. (1992). Temporal and spatial dietary variability in the prehistoric lower and middle Osmore drainage: the carbon and nitrogen isotope evidence. M.A. thesis. University of Nebraska--Lincoln
894	Algodonal LIPC	Algodonal	Osmore Valley	South Coast	Late Intermediate Period	950	600	950	600	950	600	#N/A	#N/A	#N/A	#N/A	-17.61076	-71.24885	521-16-2	S-43	y	M	#N/A	#N/A	-12.46	18.275	3.14	y	16.3	Sandness, K. L. (1992). Temporal and spatial dietary variability in the prehistoric lower and middle Osmore drainage: the carbon and nitrogen isotope evidence. M.A. thesis. University of Nebraska--Lincoln; Tomczak, P. D. (2002). Prehistoric socio-economic relations and population organization in the Lower Osmore Valley of southern Peru. PhD Thesis. University of New Mexico
895	Algodonal LIPC	Algodonal	Osmore Valley	South Coast	Late Intermediate Period	950	600	950	600	950	600	#N/A	#N/A	#N/A	#N/A	-17.61076	-71.24885	512	S-45	y	M	#N/A	#N/A	-11.3	21.16	3.12	y	9.9	Sandness, K. L. (1992). Temporal and spatial dietary variability in the prehistoric lower and middle Osmore drainage: the carbon and nitrogen isotope evidence. M.A. thesis. University of Nebraska--Lincoln; Tomczak, P. D. (2002). Prehistoric socio-economic relations and population organization in the Lower Osmore Valley of southern Peru. PhD Thesis. University of New Mexico
886	Algodonal LIPT	Algodonal	Osmore Valley	South Coast	Late Intermediate Period	1000	700	1000	700	1000	700	#N/A	#N/A	#N/A	#N/A	-17.61076	-71.24885	348	s-41	y	M	#N/A	#N/A	-12.06	9.59	3.4	y	13.1	Sandness, K. L. (1992). Temporal and spatial dietary variability in the prehistoric lower and middle Osmore drainage: the carbon and nitrogen isotope evidence. M.A. thesis. University of Nebraska--Lincoln; Tomczak, P. D. (2002). Prehistoric socio-economic relations and population organization in the Lower Osmore Valley of southern Peru. PhD Thesis. University of New Mexico
887	Algodonal LIPT	Algodonal	Osmore Valley	South Coast	Late Intermediate Period	1000	700	1000	700	1000	700	#N/A	#N/A	#N/A	#N/A	-17.61076	-71.24885	339	s-42	y	F	#N/A	#N/A	-11.33	19.375	3.16	y	10.7	Sandness, K. L. (1992). Temporal and spatial dietary variability in the prehistoric lower and middle Osmore drainage: the carbon and nitrogen isotope evidence. M.A. thesis. University of Nebraska--Lincoln; Tomczak, P. D. (2002). Prehistoric socio-economic relations and population organization in the Lower Osmore Valley of southern Peru. PhD Thesis. University of New Mexico
888	Algodonal LIPT	Algodonal	Osmore Valley	South Coast	Late Intermediate Period	1000	700	1000	700	1000	700	#N/A	#N/A	#N/A	#N/A	-17.61076	-71.24885	519-6-5	s-2-1	y	M	#N/A	#N/A	-11.355	24.355	3.17	y	19.2	Sandness, K. L. (1992). Temporal and spatial dietary variability in the prehistoric lower and middle Osmore drainage: the carbon and nitrogen isotope evidence. M.A. thesis. University of Nebraska--Lincoln; Tomczak, P. D. (2002). Prehistoric socio-economic relations and population organization in the Lower Osmore Valley of southern Peru. PhD Thesis. University of New Mexico
889	Algodonal LIPT	Algodonal	Osmore Valley	South Coast	Late Intermediate Period	1000	700	1000	700	1000	700	#N/A	#N/A	#N/A	#N/A	-17.61076	-71.24885	344	s-46	#N/A	M	#N/A	#N/A	-11.23	14.2	3.14	y	16.3	Sandness, K. L. (1992). Temporal and spatial dietary variability in the prehistoric lower and middle Osmore drainage: the carbon and nitrogen isotope evidence. M.A. thesis. University of Nebraska--Lincoln; Tomczak, P. D. (2002). Prehistoric socio-economic relations and population organization in the Lower Osmore Valley of southern Peru. PhD Thesis. University of New Mexico
890	Algodonal LIPT	Algodonal	Osmore Valley	South Coast	Late Intermediate Period	1000	700	1000	700	1000	700	#N/A	#N/A	#N/A	#N/A	-17.61076	-71.24885	354	s-47	y	F	#N/A	#N/A	-12.62	15.47	3.1	y	12.5	Sandness, K. L. (1992). Temporal and spatial dietary variability in the prehistoric lower and middle Osmore drainage: the carbon and nitrogen isotope evidence. M.A. thesis. University of Nebraska--Lincoln; Tomczak, P. D. (2002). Prehistoric socio-economic relations and population organization in the Lower Osmore Valley of southern Peru. PhD Thesis. University of New Mexico
891	Algodonal LIPT	Algodonal	Osmore Valley	South Coast	Late Intermediate Period	1000	700	1000	700	1000	700	#N/A	#N/A	#N/A	#N/A	-17.61076	-71.24885	520-2-3	s-48	y	M	#N/A	#N/A	-12.08	20.84	3.15	y	9.6	Sandness, K. L. (1992). Temporal and spatial dietary variability in the prehistoric lower and middle Osmore drainage: the carbon and nitrogen isotope evidence. M.A. thesis. University of Nebraska--Lincoln; Tomczak, P. D. (2002). Prehistoric socio-economic relations and population organization in the Lower Osmore Valley of southern Peru. PhD Thesis. University of New Mexico
892	Algodonal LIPT	Algodonal	Osmore Valley	South Coast	Late Intermediate Period	1000	700	1000	700	1000	700	#N/A	#N/A	#N/A	#N/A	-17.61076	-71.24885	381-1-1	s-49	y	F	#N/A	#N/A	-13.045	16.67	3.25	y	14.6	Sandness, K. L. (1992). Temporal and spatial dietary variability in the prehistoric lower and middle Osmore drainage: the carbon and nitrogen isotope evidence. M.A. thesis. University of Nebraska--Lincoln; Tomczak, P. D. (2002). Prehistoric socio-economic relations and population organization in the Lower Osmore Valley of southern Peru. PhD Thesis. University of New Mexico
893	Algodonal LIPT	Algodonal	Osmore Valley	South Coast	Late Intermediate Period	1000	700	1000	700	1000	700	#N/A	#N/A	#N/A	#N/A	-17.61076	-71.24885	334	s-2-2	y	F	#N/A	#N/A	-18.595	11.87	3.25	y	19.9	Sandness, K. L. (1992). Temporal and spatial dietary variability in the prehistoric lower and middle Osmore drainage: the carbon and nitrogen isotope evidence. M.A. thesis. University of Nebraska--Lincoln; Tomczak, P. D. (2002). Prehistoric socio-economic relations and population organization in the Lower Osmore Valley of southern Peru. PhD Thesis. University of New Mexico
638	Alta	Alta	Osmore Valley	South Coast	Late Intermediate Period	850	600	850	600	850	600	#N/A	#N/A	#N/A	#N/A	-17.64264	-71.30912	C4 R404 1271	1	#N/A	M	#N/A	#N/A	-12.56	20.91	3.05	y	21.5	Sandness, K. L. (1992). Temporal and spatial dietary variability in the prehistoric lower and middle Osmore drainage: the carbon and nitrogen isotope evidence. M.A. thesis. University of Nebraska--Lincoln; Tomczak, P. D. (2002). Prehistoric socio-economic relations and population organization in the Lower Osmore Valley of southern Peru. PhD Thesis. University of New Mexico
639	Alta	Alta	Osmore Valley	South Coast	Late Intermediate Period	850	600	850	600	850	600	#N/A	#N/A	#N/A	#N/A	-17.64264	-71.30912	C3 T314 1156	2	#N/A	M	#N/A	#N/A	-14.79	15.85	3.34	y	23.5	Sandness, K. L. (1992). Temporal and spatial dietary variability in the prehistoric lower and middle Osmore drainage: the carbon and nitrogen isotope evidence. M.A. thesis. University of Nebraska--Lincoln; Tomczak, P. D. (2002). Prehistoric socio-economic relations and population organization in the Lower Osmore Valley of southern Peru. PhD Thesis. University of New Mexico
640	Alta	Alta	Osmore Valley	South Coast	Late Intermediate Period	850	600	850	600	850	600	#N/A	#N/A	#N/A	#N/A	-17.64264	-71.30912	C3 T321 3494	3	#N/A	F	#N/A	#N/A	-11.41	20.54	3.1	y	21.4	Sandness, K. L. (1992). Temporal and spatial dietary variability in the prehistoric lower and middle Osmore drainage: the carbon and nitrogen isotope evidence. M.A. thesis. University of Nebraska--Lincoln; Tomczak, P. D. (2002). Prehistoric socio-economic relations and population organization in the Lower Osmore Valley of southern Peru. PhD Thesis. University of New Mexico
641	Alta	Alta	Osmore Valley	South Coast	Late Intermediate Period	850	600	850	600	850	600	#N/A	#N/A	#N/A	#N/A	-17.64264	-71.30912	C7 T722 2406	4	#N/A	F	#N/A	#N/A	-12.35	19.77	3.07	y	23.4	Sandness, K. L. (1992). Temporal and spatial dietary variability in the prehistoric lower and middle Osmore drainage: the carbon and nitrogen isotope evidence. M.A. thesis. University of Nebraska--Lincoln; Tomczak, P. D. (2002). Prehistoric socio-economic relations and population organization in the Lower Osmore Valley of southern Peru. PhD Thesis. University of New Mexico
642	Alta	Alta	Osmore Valley	South Coast	Late Intermediate Period	850	600	850	600	850	600	#N/A	#N/A	#N/A	#N/A	-17.64264	-71.30912	C4 R427 3907	5	#N/A	M	#N/A	#N/A	-12.61	20.44	3.07	y	22.3	Sandness, K. L. (1992). Temporal and spatial dietary variability in the prehistoric lower and middle Osmore drainage: the carbon and nitrogen isotope evidence. M.A. thesis. University of Nebraska--Lincoln; Tomczak, P. D. (2002). Prehistoric socio-economic relations and population organization in the Lower Osmore Valley of southern Peru. PhD Thesis. University of New Mexico
643	Alta	Alta	Osmore Valley	South Coast	Late Intermediate Period	850	600	850	600	850	600	#N/A	#N/A	#N/A	#N/A	-17.64264	-71.30912	C7 T746 2975	6	#N/A	F	#N/A	#N/A	-13.44	17.12	3.24	y	25.4	Sandness, K. L. (1992). Temporal and spatial dietary variability in the prehistoric lower and middle Osmore drainage: the carbon and nitrogen isotope evidence. M.A. thesis. University of Nebraska--Lincoln; Tomczak, P. D. (2002). Prehistoric socio-economic relations and population organization in the Lower Osmore Valley of southern Peru. PhD Thesis. University of New Mexico
644	Alta	Alta	Osmore Valley	South Coast	Late Intermediate Period	850	600	850	600	850	600	#N/A	#N/A	#N/A	#N/A	-17.64264	-71.30912	C3 T301 1000	7	#N/A	F	#N/A	#N/A	-13.84	15.56	3.08	y	23.4	Sandness, K. L. (1992). Temporal and spatial dietary variability in the prehistoric lower and middle Osmore drainage: the carbon and nitrogen isotope evidence. M.A. thesis. University of Nebraska--Lincoln; Tomczak, P. D. (2002). Prehistoric socio-economic relations and population organization in the Lower Osmore Valley of southern Peru. PhD Thesis. University of New Mexico
645	Alta	Alta	Osmore Valley	South Coast	Late Intermediate Period	850	600	850	600	850	600	#N/A	#N/A	#N/A	#N/A	-17.64264	-71.30912	C7 R750 3103	8	#N/A	M	#N/A	#N/A	-13.22	19.48	3.16	y	23.9	Sandness, K. L. (1992). Temporal and spatial dietary variability in the prehistoric lower and middle Osmore drainage: the carbon and nitrogen isotope evidence. M.A. thesis. University of Nebraska--Lincoln; Tomczak, P. D. (2002). Prehistoric socio-economic relations and population organization in the Lower Osmore Valley of southern Peru. PhD Thesis. University of New Mexico
646	Alta	Alta	Osmore Valley	South Coast	Late Intermediate Period	850	600	850	600	850	600	#N/A	#N/A	#N/A	#N/A	-17.64264	-71.30912	C3 T310 1144	9	#N/A	M	#N/A	#N/A	-12.16	18.52	3.09	y	26.4	Sandness, K. L. (1992). Temporal and spatial dietary variability in the prehistoric lower and middle Osmore drainage: the carbon and nitrogen isotope evidence. M.A. thesis. University of Nebraska--Lincoln; Tomczak, P. D. (2002). Prehistoric socio-economic relations and population organization in the Lower Osmore Valley of southern Peru. PhD Thesis. University of New Mexico
647	Alta	Alta	Osmore Valley	South Coast	Late Intermediate Period	850	600	850	600	850	600	#N/A	#N/A	#N/A	#N/A	-17.64264	-71.30912	C4 R419 3658	10	#N/A	F	#N/A	#N/A	-12.46	21	3.13	y	16.4	Sandness, K. L. (1992). Temporal and spatial dietary variability in the prehistoric lower and middle Osmore drainage: the carbon and nitrogen isotope evidence. M.A. thesis. University of Nebraska--Lincoln; Tomczak, P. D. (2002). Prehistoric socio-economic relations and population organization in the Lower Osmore Valley of southern Peru. PhD Thesis. University of New Mexico
648	Alta	Alta	Osmore Valley	South Coast	Late Intermediate Period	850	600	850	600	850	600	#N/A	#N/A	#N/A	#N/A	-17.64264	-71.30912	C7 T751 3147	11	#N/A	M	#N/A	#N/A	-11.34	18.83	3.17	y	24.9	Sandness, K. L. (1992). Temporal and spatial dietary variability in the prehistoric lower and middle Osmore drainage: the carbon and nitrogen isotope evidence. M.A. thesis. University of Nebraska--Lincoln; Tomczak, P. D. (2002). Prehistoric socio-economic relations and population organization in the Lower Osmore Valley of southern Peru. PhD Thesis. University of New Mexico
649	Alta	Alta	Osmore Valley	South Coast	Late Intermediate Period	850	600	850	600	850	600	#N/A	#N/A	#N/A	#N/A	-17.64264	-71.30912	C7 R720 2375	12	#N/A	F	#N/A	#N/A	-12.39	18.77	3.09	y	27.2	Sandness, K. L. (1992). Temporal and spatial dietary variability in the prehistoric lower and middle Osmore drainage: the carbon and nitrogen isotope evidence. M.A. thesis. University of Nebraska--Lincoln; Tomczak, P. D. (2002). Prehistoric socio-economic relations and population organization in the Lower Osmore Valley of southern Peru. PhD Thesis. University of New Mexico
650	Alta	Alta	Osmore Valley	South Coast	Late Intermediate Period	850	600	850	600	850	600	#N/A	#N/A	#N/A	#N/A	-17.64264	-71.30912	C3 T320 3792	13	#N/A	F	#N/A	#N/A	-13.33	20.05	3.27	y	24.3	Sandness, K. L. (1992). Temporal and spatial dietary variability in the prehistoric lower and middle Osmore drainage: the carbon and nitrogen isotope evidence. M.A. thesis. University of Nebraska--Lincoln; Tomczak, P. D. (2002). Prehistoric socio-economic relations and population organization in the Lower Osmore Valley of southern Peru. PhD Thesis. University of New Mexico
651	Alta	Alta	Osmore Valley	South Coast	Late Intermediate Period	850	600	850	600	850	600	#N/A	#N/A	#N/A	#N/A	-17.64264	-71.30912	C3 T304 1068	14	#N/A	M	#N/A	#N/A	-12.99	18.32	3.16	y	23.2	Sandness, K. L. (1992). Temporal and spatial dietary variability in the prehistoric lower and middle Osmore drainage: the carbon and nitrogen isotope evidence. M.A. thesis. University of Nebraska--Lincoln; Tomczak, P. D. (2002). Prehistoric socio-economic relations and population organization in the Lower Osmore Valley of southern Peru. PhD Thesis. University of New Mexico
652	Alta	Alta	Osmore Valley	South Coast	Late Intermediate Period	850	600	850	600	850	600	#N/A	#N/A	#N/A	#N/A	-17.64264	-71.30912	C4 T407 1304	15	#N/A	M	#N/A	#N/A	-11.98	19.13	3.07	y	24.3	Sandness, K. L. (1992). Temporal and spatial dietary variability in the prehistoric lower and middle Osmore drainage: the carbon and nitrogen isotope evidence. M.A. thesis. University of Nebraska--Lincoln; Tomczak, P. D. (2002). Prehistoric socio-economic relations and population organization in the Lower Osmore Valley of southern Peru. PhD Thesis. University of New Mexico
653	Alta	Alta	Osmore Valley	South Coast	Late Intermediate Period	850	600	850	600	850	600	#N/A	#N/A	#N/A	#N/A	-17.64264	-71.30912	C7 T725 2479	16	#N/A	F	#N/A	#N/A	-12.09	20.32	3.09	y	26.2	Sandness, K. L. (1992). Temporal and spatial dietary variability in the prehistoric lower and middle Osmore drainage: the carbon and nitrogen isotope evidence. M.A. thesis. University of Nebraska--Lincoln; Tomczak, P. D. (2002). Prehistoric socio-economic relations and population organization in the Lower Osmore Valley of southern Peru. PhD Thesis. University of New Mexico
654	Alta	Alta	Osmore Valley	South Coast	Late Intermediate Period	850	600	850	600	850	600	#N/A	#N/A	#N/A	#N/A	-17.64264	-71.30912	C4 T411 1354	17	#N/A	F	#N/A	#N/A	-12.63	20.53	3.19	y	26.7	Sandness, K. L. (1992). Temporal and spatial dietary variability in the prehistoric lower and middle Osmore drainage: the carbon and nitrogen isotope evidence. M.A. thesis. University of Nebraska--Lincoln; Tomczak, P. D. (2002). Prehistoric socio-economic relations and population organization in the Lower Osmore Valley of southern Peru. PhD Thesis. University of New Mexico
655	Alta	Alta	Osmore Valley	South Coast	Late Intermediate Period	850	600	850	600	850	600	#N/A	#N/A	#N/A	#N/A	-17.64264	-71.30912	C4 T428 2641	18	#N/A	M	#N/A	#N/A	-11.47	19.8	3.16	y	22	Sandness, K. L. (1992). Temporal and spatial dietary variability in the prehistoric lower and middle Osmore drainage: the carbon and nitrogen isotope evidence. M.A. thesis. University of Nebraska--Lincoln; Tomczak, P. D. (2002). Prehistoric socio-economic relations and population organization in the Lower Osmore Valley of southern Peru. PhD Thesis. University of New Mexico
656	Alta	Alta	Osmore Valley	South Coast	Late Intermediate Period	850	600	850	600	850	600	#N/A	#N/A	#N/A	#N/A	-17.64264	-71.30912	C7 R728 2728	19	#N/A	M	#N/A	#N/A	-11.76	19.38	3.16	y	22.3	Sandness, K. L. (1992). Temporal and spatial dietary variability in the prehistoric lower and middle Osmore drainage: the carbon and nitrogen isotope evidence. M.A. thesis. University of Nebraska--Lincoln; Tomczak, P. D. (2002). Prehistoric socio-economic relations and population organization in the Lower Osmore Valley of southern Peru. PhD Thesis. University of New Mexico
657	Alta	Alta	Osmore Valley	South Coast	Late Intermediate Period	850	600	850	600	850	600	#N/A	#N/A	#N/A	#N/A	-17.64264	-71.30912	C4 T425 3906	20	#N/A	F	#N/A	#N/A	-13.09	18.35	3.13	y	24.2	Sandness, K. L. (1992). Temporal and spatial dietary variability in the prehistoric lower and middle Osmore drainage: the carbon and nitrogen isotope evidence. M.A. thesis. University of Nebraska--Lincoln; Tomczak, P. D. (2002). Prehistoric socio-economic relations and population organization in the Lower Osmore Valley of southern Peru. PhD Thesis. University of New Mexico
2110	Ancachi	Ancachi	#N/A	North Chile	Early Intermediate Period	3449	1550	3449	1550	3449	1550	#N/A	#N/A	#N/A	#N/A	-21.645342	-69.557687	I-99a	#N/A	#N/A	#N/A	#N/A	#N/A	-14.8	20.4	3.4	y	#N/A	Pinder, D. M., Gallardo, F., Cabello, G., Torres‐Rouff, C., & Pestle, W. J. (2019). An isotopic study of dietary diversity in formative period Ancachi/Quillagua, Atacama Desert, northern Chile. American Journal of Physical Anthropology, 170(4), 613-621.
2111	Ancachi	Ancachi	#N/A	North Chile	Early Intermediate Period	3449	1550	3449	1550	3449	1550	#N/A	#N/A	#N/A	#N/A	-21.645342	-69.557687	I-100a	#N/A	#N/A	#N/A	#N/A	#N/A	-15.1	17.9	3.4	y	#N/A	Pinder, D. M., Gallardo, F., Cabello, G., Torres‐Rouff, C., & Pestle, W. J. (2019). An isotopic study of dietary diversity in formative period Ancachi/Quillagua, Atacama Desert, northern Chile. American Journal of Physical Anthropology, 170(4), 613-621.
2112	Ancachi	Ancachi	#N/A	North Chile	Early Intermediate Period	3449	1550	3449	1550	3449	1550	#N/A	#N/A	#N/A	#N/A	-21.645342	-69.557687	I-101a	#N/A	#N/A	#N/A	#N/A	#N/A	-15.4	18.5	3.7	y	#N/A	Pinder, D. M., Gallardo, F., Cabello, G., Torres‐Rouff, C., & Pestle, W. J. (2019). An isotopic study of dietary diversity in formative period Ancachi/Quillagua, Atacama Desert, northern Chile. American Journal of Physical Anthropology, 170(4), 613-621.
2113	Ancachi	Ancachi	#N/A	North Chile	Early Intermediate Period	3449	1550	3449	1550	3449	1550	#N/A	#N/A	#N/A	#N/A	-21.645342	-69.557687	I-102a	#N/A	#N/A	#N/A	#N/A	#N/A	-15.3	16.9	#N/A	y	#N/A	Pinder, D. M., Gallardo, F., Cabello, G., Torres‐Rouff, C., & Pestle, W. J. (2019). An isotopic study of dietary diversity in formative period Ancachi/Quillagua, Atacama Desert, northern Chile. American Journal of Physical Anthropology, 170(4), 613-621.
2114	Ancachi	Ancachi	#N/A	North Chile	Early Intermediate Period	3449	1550	3449	1550	3449	1550	#N/A	#N/A	#N/A	#N/A	-21.645342	-69.557687	I-103a	#N/A	#N/A	#N/A	#N/A	#N/A	-15.4	16.7	3.4	y	#N/A	Pinder, D. M., Gallardo, F., Cabello, G., Torres‐Rouff, C., & Pestle, W. J. (2019). An isotopic study of dietary diversity in formative period Ancachi/Quillagua, Atacama Desert, northern Chile. American Journal of Physical Anthropology, 170(4), 613-621.
2115	Ancachi	Ancachi	#N/A	North Chile	Early Intermediate Period	3449	1550	3449	1550	3449	1550	#N/A	#N/A	#N/A	#N/A	-21.645342	-69.557687	I-105a	#N/A	#N/A	#N/A	#N/A	#N/A	-14.6	16.9	3.3	y	#N/A	Pinder, D. M., Gallardo, F., Cabello, G., Torres‐Rouff, C., & Pestle, W. J. (2019). An isotopic study of dietary diversity in formative period Ancachi/Quillagua, Atacama Desert, northern Chile. American Journal of Physical Anthropology, 170(4), 613-621.
2116	Ancachi	Ancachi	#N/A	North Chile	Early Intermediate Period	3449	1550	3449	1550	3449	1550	#N/A	#N/A	#N/A	#N/A	-21.645342	-69.557687	L-133	#N/A	#N/A	#N/A	#N/A	#N/A	-16.4	16.8	3.3	y	#N/A	Pinder, D. M., Gallardo, F., Cabello, G., Torres‐Rouff, C., & Pestle, W. J. (2019). An isotopic study of dietary diversity in formative period Ancachi/Quillagua, Atacama Desert, northern Chile. American Journal of Physical Anthropology, 170(4), 613-621.
2117	Ancachi	Ancachi	#N/A	North Chile	Early Intermediate Period	3449	1550	3449	1550	3449	1550	#N/A	#N/A	#N/A	#N/A	-21.645342	-69.557687	L-134	#N/A	#N/A	#N/A	#N/A	#N/A	-15.1	17.5	3.3	y	#N/A	Pinder, D. M., Gallardo, F., Cabello, G., Torres‐Rouff, C., & Pestle, W. J. (2019). An isotopic study of dietary diversity in formative period Ancachi/Quillagua, Atacama Desert, northern Chile. American Journal of Physical Anthropology, 170(4), 613-621.
2118	Ancachi	Ancachi	#N/A	North Chile	Early Intermediate Period	3449	1550	3449	1550	3449	1550	#N/A	#N/A	#N/A	#N/A	-21.645342	-69.557687	L-135	#N/A	#N/A	#N/A	#N/A	#N/A	-14.7	17.7	3.3	y	#N/A	Pinder, D. M., Gallardo, F., Cabello, G., Torres‐Rouff, C., & Pestle, W. J. (2019). An isotopic study of dietary diversity in formative period Ancachi/Quillagua, Atacama Desert, northern Chile. American Journal of Physical Anthropology, 170(4), 613-621.
2119	Ancachi	Ancachi	#N/A	North Chile	Early Intermediate Period	3449	1550	3449	1550	3449	1550	#N/A	#N/A	#N/A	#N/A	-21.645342	-69.557687	L-136	#N/A	#N/A	#N/A	#N/A	#N/A	-17.1	16	3.2	y	#N/A	Pinder, D. M., Gallardo, F., Cabello, G., Torres‐Rouff, C., & Pestle, W. J. (2019). An isotopic study of dietary diversity in formative period Ancachi/Quillagua, Atacama Desert, northern Chile. American Journal of Physical Anthropology, 170(4), 613-621.
2120	Ancachi	Ancachi	#N/A	North Chile	Early Intermediate Period	3449	1550	3449	1550	3449	1550	#N/A	#N/A	#N/A	#N/A	-21.645342	-69.557687	L-137	#N/A	#N/A	#N/A	#N/A	#N/A	-14.8	20.2	3.2	y	#N/A	Pinder, D. M., Gallardo, F., Cabello, G., Torres‐Rouff, C., & Pestle, W. J. (2019). An isotopic study of dietary diversity in formative period Ancachi/Quillagua, Atacama Desert, northern Chile. American Journal of Physical Anthropology, 170(4), 613-621.
2121	Ancachi	Ancachi	#N/A	North Chile	Early Intermediate Period	3449	1550	3449	1550	3449	1550	#N/A	#N/A	#N/A	#N/A	-21.645342	-69.557687	L-138	#N/A	#N/A	#N/A	#N/A	#N/A	-16	15.3	3.3	y	#N/A	Pinder, D. M., Gallardo, F., Cabello, G., Torres‐Rouff, C., & Pestle, W. J. (2019). An isotopic study of dietary diversity in formative period Ancachi/Quillagua, Atacama Desert, northern Chile. American Journal of Physical Anthropology, 170(4), 613-621.
2122	Ancachi	Ancachi	#N/A	North Chile	Early Intermediate Period	3449	1550	3449	1550	3449	1550	#N/A	#N/A	#N/A	#N/A	-21.645342	-69.557687	L-139	#N/A	#N/A	#N/A	#N/A	#N/A	-14.6	12.3	3.2	y	#N/A	Pinder, D. M., Gallardo, F., Cabello, G., Torres‐Rouff, C., & Pestle, W. J. (2019). An isotopic study of dietary diversity in formative period Ancachi/Quillagua, Atacama Desert, northern Chile. American Journal of Physical Anthropology, 170(4), 613-621.
2123	Ancachi	Ancachi	#N/A	North Chile	Early Intermediate Period	3449	1550	3449	1550	3449	1550	#N/A	#N/A	#N/A	#N/A	-21.645342	-69.557687	L-140	#N/A	#N/A	#N/A	#N/A	#N/A	-15.8	16.7	3.2	y	#N/A	Pinder, D. M., Gallardo, F., Cabello, G., Torres‐Rouff, C., & Pestle, W. J. (2019). An isotopic study of dietary diversity in formative period Ancachi/Quillagua, Atacama Desert, northern Chile. American Journal of Physical Anthropology, 170(4), 613-621.
2124	Ancachi	Ancachi	#N/A	North Chile	Early Intermediate Period	3449	1550	3449	1550	3449	1550	#N/A	#N/A	#N/A	#N/A	-21.645342	-69.557687	L-141	#N/A	#N/A	#N/A	#N/A	#N/A	-16	19	3.5	y	#N/A	Pinder, D. M., Gallardo, F., Cabello, G., Torres‐Rouff, C., & Pestle, W. J. (2019). An isotopic study of dietary diversity in formative period Ancachi/Quillagua, Atacama Desert, northern Chile. American Journal of Physical Anthropology, 170(4), 613-621.
2125	Ancachi	Ancachi	#N/A	North Chile	Early Intermediate Period	3449	1550	3449	1550	3449	1550	#N/A	#N/A	#N/A	#N/A	-21.645342	-69.557687	L-144	#N/A	#N/A	#N/A	#N/A	#N/A	-15.5	16.4	3.3	y	#N/A	Pinder, D. M., Gallardo, F., Cabello, G., Torres‐Rouff, C., & Pestle, W. J. (2019). An isotopic study of dietary diversity in formative period Ancachi/Quillagua, Atacama Desert, northern Chile. American Journal of Physical Anthropology, 170(4), 613-621.
2126	Ancachi	Ancachi	#N/A	North Chile	Early Intermediate Period	3449	1550	3449	1550	3449	1550	#N/A	#N/A	#N/A	#N/A	-21.645342	-69.557687	L-148	#N/A	#N/A	#N/A	#N/A	#N/A	-16	16.5	3.3	y	#N/A	Pinder, D. M., Gallardo, F., Cabello, G., Torres‐Rouff, C., & Pestle, W. J. (2019). An isotopic study of dietary diversity in formative period Ancachi/Quillagua, Atacama Desert, northern Chile. American Journal of Physical Anthropology, 170(4), 613-621.
2127	Ancachi	Ancachi	#N/A	North Chile	Early Intermediate Period	3449	1550	3449	1550	3449	1550	#N/A	#N/A	#N/A	#N/A	-21.645342	-69.557687	L-149	#N/A	#N/A	#N/A	#N/A	#N/A	-16.9	16.7	3.5	y	#N/A	Pinder, D. M., Gallardo, F., Cabello, G., Torres‐Rouff, C., & Pestle, W. J. (2019). An isotopic study of dietary diversity in formative period Ancachi/Quillagua, Atacama Desert, northern Chile. American Journal of Physical Anthropology, 170(4), 613-621.
2128	Ancachi	Ancachi	#N/A	North Chile	Early Intermediate Period	3449	1550	3449	1550	3449	1550	#N/A	#N/A	#N/A	#N/A	-21.645342	-69.557687	L-150	#N/A	#N/A	#N/A	#N/A	#N/A	-16.4	19.4	3.4	y	#N/A	Pinder, D. M., Gallardo, F., Cabello, G., Torres‐Rouff, C., & Pestle, W. J. (2019). An isotopic study of dietary diversity in formative period Ancachi/Quillagua, Atacama Desert, northern Chile. American Journal of Physical Anthropology, 170(4), 613-621.
2129	Ancachi	Ancachi	#N/A	North Chile	Early Intermediate Period	3449	1550	3449	1550	3449	1550	#N/A	#N/A	#N/A	#N/A	-21.645342	-69.557687	L-151	#N/A	#N/A	#N/A	#N/A	#N/A	-16.4	19.1	3.4	y	#N/A	Pinder, D. M., Gallardo, F., Cabello, G., Torres‐Rouff, C., & Pestle, W. J. (2019). An isotopic study of dietary diversity in formative period Ancachi/Quillagua, Atacama Desert, northern Chile. American Journal of Physical Anthropology, 170(4), 613-621.
2130	Ancachi	Ancachi	#N/A	North Chile	Early Intermediate Period	3449	1550	3449	1550	3449	1550	#N/A	#N/A	#N/A	#N/A	-21.645342	-69.557687	L-152	#N/A	#N/A	#N/A	#N/A	#N/A	-15	19.6	3.3	y	#N/A	Pinder, D. M., Gallardo, F., Cabello, G., Torres‐Rouff, C., & Pestle, W. J. (2019). An isotopic study of dietary diversity in formative period Ancachi/Quillagua, Atacama Desert, northern Chile. American Journal of Physical Anthropology, 170(4), 613-621.
1324	Ancon	Ancon	Central Coast	Central Coast	Middle Horizon	1450	950	1450	950	1450	950	#N/A	#N/A	#N/A	#N/A	-11.770946	-77.171811	A1/1345	#N/A	#N/A	F	35--49	#N/A	-9.2	14.5	3.34	y	#N/A	Slovak, N. M., Paytan, A., & Wiegand, B. A. (2009). Reconstructing Middle Horizon mobility patterns on the coast of Peru through strontium isotope analysis. Journal of Archaeological Science, 36(1), 157-165.; Slovak, N. M., & Paytan, A. (2011). Fisherfolk and farmers: Carbon and nitrogen isotope evidence from Middle Horizon Ancón, Peru. International Journal of Osteoarchaeology, 21(3), 253-267.
1325	Ancon	Ancon	Central Coast	Central Coast	Middle Horizon	1450	950	1450	950	1450	950	#N/A	#N/A	#N/A	#N/A	-11.770946	-77.171811	A1/1461	#N/A	#N/A	#N/A	50+	#N/A	-10.7	13.6	3.44	y	#N/A	Slovak, N. M., Paytan, A., & Wiegand, B. A. (2009). Reconstructing Middle Horizon mobility patterns on the coast of Peru through strontium isotope analysis. Journal of Archaeological Science, 36(1), 157-165.; Slovak, N. M., & Paytan, A. (2011). Fisherfolk and farmers: Carbon and nitrogen isotope evidence from Middle Horizon Ancón, Peru. International Journal of Osteoarchaeology, 21(3), 253-267.
1326	Ancon	Ancon	Central Coast	Central Coast	Middle Horizon	1450	950	1450	950	1450	950	#N/A	#N/A	#N/A	#N/A	-11.770946	-77.171811	A1/1509	#N/A	#N/A	#N/A	15--19	#N/A	-10.4	14	3.59	y	#N/A	Slovak, N. M., Paytan, A., & Wiegand, B. A. (2009). Reconstructing Middle Horizon mobility patterns on the coast of Peru through strontium isotope analysis. Journal of Archaeological Science, 36(1), 157-165.; Slovak, N. M., & Paytan, A. (2011). Fisherfolk and farmers: Carbon and nitrogen isotope evidence from Middle Horizon Ancón, Peru. International Journal of Osteoarchaeology, 21(3), 253-267.
1328	Ancon	Ancon	Central Coast	Central Coast	Middle Horizon	1450	950	1450	950	1450	950	#N/A	#N/A	#N/A	#N/A	-11.770946	-77.171811	A1/1569	#N/A	#N/A	F	35--49	#N/A	-10.1	#N/A	3.75	y	#N/A	Slovak, N. M., Paytan, A., & Wiegand, B. A. (2009). Reconstructing Middle Horizon mobility patterns on the coast of Peru through strontium isotope analysis. Journal of Archaeological Science, 36(1), 157-165.; Slovak, N. M., & Paytan, A. (2011). Fisherfolk and farmers: Carbon and nitrogen isotope evidence from Middle Horizon Ancón, Peru. International Journal of Osteoarchaeology, 21(3), 253-267.
1329	Ancon	Ancon	Central Coast	Central Coast	Middle Horizon	1450	950	1450	950	1450	950	#N/A	#N/A	#N/A	#N/A	-11.770946	-77.171811	A1/1572	#N/A	#N/A	#N/A	20--34	#N/A	-9.9	14.1	3.37	y	#N/A	Slovak, N. M., Paytan, A., & Wiegand, B. A. (2009). Reconstructing Middle Horizon mobility patterns on the coast of Peru through strontium isotope analysis. Journal of Archaeological Science, 36(1), 157-165.; Slovak, N. M., & Paytan, A. (2011). Fisherfolk and farmers: Carbon and nitrogen isotope evidence from Middle Horizon Ancón, Peru. International Journal of Osteoarchaeology, 21(3), 253-267.
1330	Ancon	Ancon	Central Coast	Central Coast	Middle Horizon	1450	950	1450	950	1450	950	#N/A	#N/A	#N/A	#N/A	-11.770946	-77.171811	A1/1645	#N/A	#N/A	M	35--49	#N/A	-11.3	#N/A	4.67	n	#N/A	Slovak, N. M., Paytan, A., & Wiegand, B. A. (2009). Reconstructing Middle Horizon mobility patterns on the coast of Peru through strontium isotope analysis. Journal of Archaeological Science, 36(1), 157-165.; Slovak, N. M., & Paytan, A. (2011). Fisherfolk and farmers: Carbon and nitrogen isotope evidence from Middle Horizon Ancón, Peru. International Journal of Osteoarchaeology, 21(3), 253-267.
1331	Ancon	Ancon	Central Coast	Central Coast	Middle Horizon	1450	950	1450	950	1450	950	#N/A	#N/A	#N/A	#N/A	-11.770946	-77.171811	A1/1703	#N/A	#N/A	F	35--49	#N/A	-11.2	13.1	3.4	y	#N/A	Slovak, N. M., Paytan, A., & Wiegand, B. A. (2009). Reconstructing Middle Horizon mobility patterns on the coast of Peru through strontium isotope analysis. Journal of Archaeological Science, 36(1), 157-165.; Slovak, N. M., & Paytan, A. (2011). Fisherfolk and farmers: Carbon and nitrogen isotope evidence from Middle Horizon Ancón, Peru. International Journal of Osteoarchaeology, 21(3), 253-267.
1332	Ancon	Ancon	Central Coast	Central Coast	Middle Horizon	1450	950	1450	950	1450	950	#N/A	#N/A	#N/A	#N/A	-11.770946	-77.171811	A1/1939	#N/A	#N/A	F	20+	#N/A	-11	#N/A	3.8	N	#N/A	Slovak, N. M., Paytan, A., & Wiegand, B. A. (2009). Reconstructing Middle Horizon mobility patterns on the coast of Peru through strontium isotope analysis. Journal of Archaeological Science, 36(1), 157-165.; Slovak, N. M., & Paytan, A. (2011). Fisherfolk and farmers: Carbon and nitrogen isotope evidence from Middle Horizon Ancón, Peru. International Journal of Osteoarchaeology, 21(3), 253-267.
1333	Ancon	Ancon	Central Coast	Central Coast	Middle Horizon	1450	950	1450	950	1450	950	#N/A	#N/A	#N/A	#N/A	-11.770946	-77.171811	A1/1979	#N/A	#N/A	F	20--34	#N/A	-10.7	13.4	3.42	y	#N/A	Slovak, N. M., Paytan, A., & Wiegand, B. A. (2009). Reconstructing Middle Horizon mobility patterns on the coast of Peru through strontium isotope analysis. Journal of Archaeological Science, 36(1), 157-165.; Slovak, N. M., & Paytan, A. (2011). Fisherfolk and farmers: Carbon and nitrogen isotope evidence from Middle Horizon Ancón, Peru. International Journal of Osteoarchaeology, 21(3), 253-267.
1338	Ancon	Ancon	Central Coast	Central Coast	Middle Horizon	1450	950	1450	950	1450	950	#N/A	#N/A	#N/A	#N/A	-11.770946	-77.171811	A1/2271	#N/A	#N/A	#N/A	15--19	#N/A	-10.2	#N/A	4.14	n	#N/A	Slovak, N. M., Paytan, A., & Wiegand, B. A. (2009). Reconstructing Middle Horizon mobility patterns on the coast of Peru through strontium isotope analysis. Journal of Archaeological Science, 36(1), 157-165.; Slovak, N. M., & Paytan, A. (2011). Fisherfolk and farmers: Carbon and nitrogen isotope evidence from Middle Horizon Ancón, Peru. International Journal of Osteoarchaeology, 21(3), 253-267.
1340	Ancon	Ancon	Central Coast	Central Coast	Middle Horizon	1450	950	1450	950	1450	950	#N/A	#N/A	#N/A	#N/A	-11.770946	-77.171811	A1/P6136	#N/A	#N/A	M	20--34	#N/A	-11.2	15	3.37	y	#N/A	Slovak, N. M., Paytan, A., & Wiegand, B. A. (2009). Reconstructing Middle Horizon mobility patterns on the coast of Peru through strontium isotope analysis. Journal of Archaeological Science, 36(1), 157-165.; Slovak, N. M., & Paytan, A. (2011). Fisherfolk and farmers: Carbon and nitrogen isotope evidence from Middle Horizon Ancón, Peru. International Journal of Osteoarchaeology, 21(3), 253-267.
1341	Ancon	Ancon	Central Coast	Central Coast	Middle Horizon	1450	950	1450	950	1450	950	#N/A	#N/A	#N/A	#N/A	-11.770946	-77.171811	A1/P6504	#N/A	#N/A	M	20--34	#N/A	-10.8	14.8	3.29	y	#N/A	Slovak, N. M., Paytan, A., & Wiegand, B. A. (2009). Reconstructing Middle Horizon mobility patterns on the coast of Peru through strontium isotope analysis. Journal of Archaeological Science, 36(1), 157-165.; Slovak, N. M., & Paytan, A. (2011). Fisherfolk and farmers: Carbon and nitrogen isotope evidence from Middle Horizon Ancón, Peru. International Journal of Osteoarchaeology, 21(3), 253-267.
1342	Ancon	Ancon	Central Coast	Central Coast	Middle Horizon	1450	950	1450	950	1450	950	#N/A	#N/A	#N/A	#N/A	-11.770946	-77.171811	A1/P6677	#N/A	#N/A	M	35--49	#N/A	-12.2	13	3.31	y	#N/A	Slovak, N. M., Paytan, A., & Wiegand, B. A. (2009). Reconstructing Middle Horizon mobility patterns on the coast of Peru through strontium isotope analysis. Journal of Archaeological Science, 36(1), 157-165.; Slovak, N. M., & Paytan, A. (2011). Fisherfolk and farmers: Carbon and nitrogen isotope evidence from Middle Horizon Ancón, Peru. International Journal of Osteoarchaeology, 21(3), 253-267.
1343	Ancon	Ancon	Central Coast	Central Coast	Middle Horizon	1450	950	1450	950	1450	950	#N/A	#N/A	#N/A	#N/A	-11.770946	-77.171811	A1/P6865	#N/A	#N/A	F	35--49	#N/A	-9.6	14.9	3.31	y	#N/A	Slovak, N. M., Paytan, A., & Wiegand, B. A. (2009). Reconstructing Middle Horizon mobility patterns on the coast of Peru through strontium isotope analysis. Journal of Archaeological Science, 36(1), 157-165.; Slovak, N. M., & Paytan, A. (2011). Fisherfolk and farmers: Carbon and nitrogen isotope evidence from Middle Horizon Ancón, Peru. International Journal of Osteoarchaeology, 21(3), 253-267.
1345	Ancon	Ancon	Central Coast	Central Coast	Middle Horizon	1450	950	1450	950	1450	950	#N/A	#N/A	#N/A	#N/A	-11.770946	-77.171811	A1/P7854	#N/A	#N/A	M	50+	#N/A	-8.5	14.7	3.22	y	#N/A	Slovak, N. M., Paytan, A., & Wiegand, B. A. (2009). Reconstructing Middle Horizon mobility patterns on the coast of Peru through strontium isotope analysis. Journal of Archaeological Science, 36(1), 157-165.; Slovak, N. M., & Paytan, A. (2011). Fisherfolk and farmers: Carbon and nitrogen isotope evidence from Middle Horizon Ancón, Peru. International Journal of Osteoarchaeology, 21(3), 253-267.
1346	Ancon	Ancon	Central Coast	Central Coast	Middle Horizon	1450	950	1450	950	1450	950	#N/A	#N/A	#N/A	#N/A	-11.770946	-77.171811	A1/P7968	#N/A	#N/A	F	20--34	#N/A	-12.4	15	3.4	y	#N/A	Slovak, N. M., Paytan, A., & Wiegand, B. A. (2009). Reconstructing Middle Horizon mobility patterns on the coast of Peru through strontium isotope analysis. Journal of Archaeological Science, 36(1), 157-165.; Slovak, N. M., & Paytan, A. (2011). Fisherfolk and farmers: Carbon and nitrogen isotope evidence from Middle Horizon Ancón, Peru. International Journal of Osteoarchaeology, 21(3), 253-267.
1347	Ancon	Ancon	Central Coast	Central Coast	Middle Horizon	1450	950	1450	950	1450	950	#N/A	#N/A	#N/A	#N/A	-11.770946	-77.171811	A1/P8247	#N/A	#N/A	F	15--19	#N/A	-10.6	#N/A	3.72	N	#N/A	Slovak, N. M., Paytan, A., & Wiegand, B. A. (2009). Reconstructing Middle Horizon mobility patterns on the coast of Peru through strontium isotope analysis. Journal of Archaeological Science, 36(1), 157-165.; Slovak, N. M., & Paytan, A. (2011). Fisherfolk and farmers: Carbon and nitrogen isotope evidence from Middle Horizon Ancón, Peru. International Journal of Osteoarchaeology, 21(3), 253-267.
1349	Ancon	Ancon	Central Coast	Central Coast	Middle Horizon	1450	950	1450	950	1450	950	#N/A	#N/A	#N/A	#N/A	-11.770946	-77.171811	A1/P8406	#N/A	#N/A	F	20--34	#N/A	-10.8	#N/A	3.8	y	#N/A	Slovak, N. M., Paytan, A., & Wiegand, B. A. (2009). Reconstructing Middle Horizon mobility patterns on the coast of Peru through strontium isotope analysis. Journal of Archaeological Science, 36(1), 157-165.; Slovak, N. M., & Paytan, A. (2011). Fisherfolk and farmers: Carbon and nitrogen isotope evidence from Middle Horizon Ancón, Peru. International Journal of Osteoarchaeology, 21(3), 253-267.
1350	Ancon	Ancon	Central Coast	Central Coast	Middle Horizon	1450	950	1450	950	1450	950	#N/A	#N/A	#N/A	#N/A	-11.770946	-77.171811	CF-03-II	#N/A	#N/A	F	20--34	#N/A	-10	13.5	3.34	y	#N/A	Slovak, N. M., Paytan, A., & Wiegand, B. A. (2009). Reconstructing Middle Horizon mobility patterns on the coast of Peru through strontium isotope analysis. Journal of Archaeological Science, 36(1), 157-165.; Slovak, N. M., & Paytan, A. (2011). Fisherfolk and farmers: Carbon and nitrogen isotope evidence from Middle Horizon Ancón, Peru. International Journal of Osteoarchaeology, 21(3), 253-267.
1351	Ancon	Ancon	Central Coast	Central Coast	Middle Horizon	1450	950	1450	950	1450	950	#N/A	#N/A	#N/A	#N/A	-11.770946	-77.171811	CF-08-I	#N/A	#N/A	M	20--34	#N/A	-10.1	14.9	3.33	y	#N/A	Slovak, N. M., Paytan, A., & Wiegand, B. A. (2009). Reconstructing Middle Horizon mobility patterns on the coast of Peru through strontium isotope analysis. Journal of Archaeological Science, 36(1), 157-165.; Slovak, N. M., & Paytan, A. (2011). Fisherfolk and farmers: Carbon and nitrogen isotope evidence from Middle Horizon Ancón, Peru. International Journal of Osteoarchaeology, 21(3), 253-267.
1352	Ancon	Ancon	Central Coast	Central Coast	Middle Horizon	1450	950	1450	950	1450	950	#N/A	#N/A	#N/A	#N/A	-11.770946	-77.171811	CF-08-II	#N/A	#N/A	M	35--49	#N/A	-10.2	14.1	3.31	y	#N/A	Slovak, N. M., Paytan, A., & Wiegand, B. A. (2009). Reconstructing Middle Horizon mobility patterns on the coast of Peru through strontium isotope analysis. Journal of Archaeological Science, 36(1), 157-165.; Slovak, N. M., & Paytan, A. (2011). Fisherfolk and farmers: Carbon and nitrogen isotope evidence from Middle Horizon Ancón, Peru. International Journal of Osteoarchaeology, 21(3), 253-267.
1353	Ancon	Ancon	Central Coast	Central Coast	Middle Horizon	1450	950	1450	950	1450	950	#N/A	#N/A	#N/A	#N/A	-11.770946	-77.171811	CF-08-Y	#N/A	#N/A	F	50+	#N/A	-10.5	14	3.28	y	#N/A	Slovak, N. M., Paytan, A., & Wiegand, B. A. (2009). Reconstructing Middle Horizon mobility patterns on the coast of Peru through strontium isotope analysis. Journal of Archaeological Science, 36(1), 157-165.; Slovak, N. M., & Paytan, A. (2011). Fisherfolk and farmers: Carbon and nitrogen isotope evidence from Middle Horizon Ancón, Peru. International Journal of Osteoarchaeology, 21(3), 253-267.
1354	Ancon	Ancon	Central Coast	Central Coast	Middle Horizon	1450	950	1450	950	1450	950	#N/A	#N/A	#N/A	#N/A	-11.770946	-77.171811	CF-14-I	#N/A	#N/A	F	35--49	#N/A	-11.8	#N/A	4.13	n	#N/A	Slovak, N. M., Paytan, A., & Wiegand, B. A. (2009). Reconstructing Middle Horizon mobility patterns on the coast of Peru through strontium isotope analysis. Journal of Archaeological Science, 36(1), 157-165.; Slovak, N. M., & Paytan, A. (2011). Fisherfolk and farmers: Carbon and nitrogen isotope evidence from Middle Horizon Ancón, Peru. International Journal of Osteoarchaeology, 21(3), 253-267.
1356	Ancon	Ancon	Central Coast	Central Coast	Middle Horizon	1450	950	1450	950	1450	950	#N/A	#N/A	#N/A	#N/A	-11.770946	-77.171811	CF-14-X	#N/A	#N/A	F	50+	#N/A	-11	13.3	3.29	y	#N/A	Slovak, N. M., Paytan, A., & Wiegand, B. A. (2009). Reconstructing Middle Horizon mobility patterns on the coast of Peru through strontium isotope analysis. Journal of Archaeological Science, 36(1), 157-165.; Slovak, N. M., & Paytan, A. (2011). Fisherfolk and farmers: Carbon and nitrogen isotope evidence from Middle Horizon Ancón, Peru. International Journal of Osteoarchaeology, 21(3), 253-267.
1140	Armatambo	Armatambo	Rimac Valley	Central Coast	Late Intermediate Period	1050	480	1050	480	1050	480	#N/A	#N/A	#N/A	#N/A	-12.171002	-77.026345	ARMA-PER97-ENT12	RIMAC-ARMA.M003	#N/A	UD	C	#N/A	-12.2	13.5	2.9	y	1	Marsteller, S. J., Zolotova, N., & Knudson, K. J. (2017). Investigating economic specialization on the central Peruvian coast: A reconstruction of Late Intermediate Period Ychsma diet using stable isotopes. American Journal of Physical Anthropology, 162(2), 300-317.; Marsteller, S. J., Knudson, K. J., Gordon, G., & Anbar, A. (2017). Biogeochemical reconstructions of life histories as a method to …
1141	Armatambo	Armatambo	Rimac Valley	Central Coast	Late Intermediate Period	1050	480	1050	480	1050	480	#N/A	#N/A	#N/A	#N/A	-12.171002	-77.026345	ARMA-PER97-ENT33	RIMAC-ARMA.M007	#N/A	UD	I	Infant	-8.5	19	2.9	y	13.3	Marsteller, S. J., Zolotova, N., & Knudson, K. J. (2017). Investigating economic specialization on the central Peruvian coast: A reconstruction of Late Intermediate Period Ychsma diet using stable isotopes. American Journal of Physical Anthropology, 162(2), 300-317.; Marsteller, S. J., Knudson, K. J., Gordon, G., & Anbar, A. (2017). Biogeochemical reconstructions of life histories as a method to …
3244	Armatambo	Armatambo	Rimac Valley	Central Coast	Late Intermediate Period	1050	480	1050	480	1050	480	#N/A	#N/A	#N/A	#N/A	-12.171002	-77.026345	ARMA-PER97-ENT35	RIMAC-ARMA.M010	#N/A	M	MA	#N/A	-7.9	18.4	2.9	y	13.5	Marsteller, S. J., Zolotova, N., & Knudson, K. J. (2017). Investigating economic specialization on the central Peruvian coast: A reconstruction of Late Intermediate Period Ychsma diet using stable isotopes. American Journal of Physical Anthropology, 162(2), 300-317.; Marsteller, S. J., Knudson, K. J., Gordon, G., & Anbar, A. (2017). Biogeochemical reconstructions of life histories as a method to …
3245	Armatambo	Armatambo	Rimac Valley	Central Coast	Late Intermediate Period	1050	480	1050	480	1050	480	#N/A	#N/A	#N/A	#N/A	-12.171002	-77.026345	ARMA-PER97-ENT42	RIMAC-ARMA.M014	#N/A	M	MA	#N/A	-10	17.2	2.9	y	13	Marsteller, S. J., Zolotova, N., & Knudson, K. J. (2017). Investigating economic specialization on the central Peruvian coast: A reconstruction of Late Intermediate Period Ychsma diet using stable isotopes. American Journal of Physical Anthropology, 162(2), 300-317.; Marsteller, S. J., Knudson, K. J., Gordon, G., & Anbar, A. (2017). Biogeochemical reconstructions of life histories as a method to …
3246	Armatambo	Armatambo	Rimac Valley	Central Coast	Late Intermediate Period	1050	480	1050	480	1050	480	#N/A	#N/A	#N/A	#N/A	-12.171002	-77.026345	ARMA-PER97-ENT43A	RIMAC-ARMA.M018	#N/A	UD	I	Infant	-9	12	2.9	y	13.4	Marsteller, S. J., Zolotova, N., & Knudson, K. J. (2017). Investigating economic specialization on the central Peruvian coast: A reconstruction of Late Intermediate Period Ychsma diet using stable isotopes. American Journal of Physical Anthropology, 162(2), 300-317.; Marsteller, S. J., Knudson, K. J., Gordon, G., & Anbar, A. (2017). Biogeochemical reconstructions of life histories as a method to …
3247	Armatambo	Armatambo	Rimac Valley	Central Coast	Late Intermediate Period	1050	480	1050	480	1050	480	#N/A	#N/A	#N/A	#N/A	-12.171002	-77.026345	ARMA-PER97-ENT45	RIMAC-ARMA.M022	#N/A	F	OA	#N/A	-11	16.4	2.9	y	6.3	Marsteller, S. J., Zolotova, N., & Knudson, K. J. (2017). Investigating economic specialization on the central Peruvian coast: A reconstruction of Late Intermediate Period Ychsma diet using stable isotopes. American Journal of Physical Anthropology, 162(2), 300-317.; Marsteller, S. J., Knudson, K. J., Gordon, G., & Anbar, A. (2017). Biogeochemical reconstructions of life histories as a method to …
3248	Armatambo	Armatambo	Rimac Valley	Central Coast	Late Intermediate Period	1050	480	1050	480	1050	480	#N/A	#N/A	#N/A	#N/A	-12.171002	-77.026345	ARMA-PER97-ENT45A	RIMAC-ARMA.M024	#N/A	UD	I	Infant	-9.6	18.6	2.9	y	8	Marsteller, S. J., Zolotova, N., & Knudson, K. J. (2017). Investigating economic specialization on the central Peruvian coast: A reconstruction of Late Intermediate Period Ychsma diet using stable isotopes. American Journal of Physical Anthropology, 162(2), 300-317.; Marsteller, S. J., Knudson, K. J., Gordon, G., & Anbar, A. (2017). Biogeochemical reconstructions of life histories as a method to …
3249	Armatambo	Armatambo	Rimac Valley	Central Coast	Late Intermediate Period	1050	480	1050	480	1050	480	#N/A	#N/A	#N/A	#N/A	-12.171002	-77.026345	ARMA-PER97-ENT46	RIMAC-ARMA.M028	#N/A	PF	YA	#N/A	-10.1	16.9	2.9	y	12.3	Marsteller, S. J., Zolotova, N., & Knudson, K. J. (2017). Investigating economic specialization on the central Peruvian coast: A reconstruction of Late Intermediate Period Ychsma diet using stable isotopes. American Journal of Physical Anthropology, 162(2), 300-317.; Marsteller, S. J., Knudson, K. J., Gordon, G., & Anbar, A. (2017). Biogeochemical reconstructions of life histories as a method to …
3250	Armatambo	Armatambo	Rimac Valley	Central Coast	Late Intermediate Period	1050	480	1050	480	1050	480	#N/A	#N/A	#N/A	#N/A	-12.171002	-77.026345	ARMA-PER97-ENT49	RIMAC-ARMA.M030	#N/A	PF	OA	#N/A	-10.4	18	2.9	y	12.4	Marsteller, S. J., Zolotova, N., & Knudson, K. J. (2017). Investigating economic specialization on the central Peruvian coast: A reconstruction of Late Intermediate Period Ychsma diet using stable isotopes. American Journal of Physical Anthropology, 162(2), 300-317.; Marsteller, S. J., Knudson, K. J., Gordon, G., & Anbar, A. (2017). Biogeochemical reconstructions of life histories as a method to …
3251	Armatambo	Armatambo	Rimac Valley	Central Coast	Late Intermediate Period	1050	480	1050	480	1050	480	#N/A	#N/A	#N/A	#N/A	-12.171002	-77.026345	ARMA-PER97-ENT57	RIMAC-ARMA.M034	#N/A	UD	C	#N/A	-10.4	16.3	2.9	y	13.8	Marsteller, S. J., Zolotova, N., & Knudson, K. J. (2017). Investigating economic specialization on the central Peruvian coast: A reconstruction of Late Intermediate Period Ychsma diet using stable isotopes. American Journal of Physical Anthropology, 162(2), 300-317.; Marsteller, S. J., Knudson, K. J., Gordon, G., & Anbar, A. (2017). Biogeochemical reconstructions of life histories as a method to …
3252	Armatambo	Armatambo	Rimac Valley	Central Coast	Late Intermediate Period	1050	480	1050	480	1050	480	#N/A	#N/A	#N/A	#N/A	-12.171002	-77.026345	ARMA-PER97-ENT65	RIMAC-ARMA.M038	#N/A	M	YA	#N/A	-11.8	12.4	2.9	y	12.2	Marsteller, S. J., Zolotova, N., & Knudson, K. J. (2017). Investigating economic specialization on the central Peruvian coast: A reconstruction of Late Intermediate Period Ychsma diet using stable isotopes. American Journal of Physical Anthropology, 162(2), 300-317.; Marsteller, S. J., Knudson, K. J., Gordon, G., & Anbar, A. (2017). Biogeochemical reconstructions of life histories as a method to …
3253	Armatambo	Armatambo	Rimac Valley	Central Coast	Late Intermediate Period	1050	480	1050	480	1050	480	#N/A	#N/A	#N/A	#N/A	-12.171002	-77.026345	ARMA-PER97-ENT68	RIMAC-ARMA.M042	#N/A	F	MA	#N/A	-10.2	16.4	2.9	y	11	Marsteller, S. J., Zolotova, N., & Knudson, K. J. (2017). Investigating economic specialization on the central Peruvian coast: A reconstruction of Late Intermediate Period Ychsma diet using stable isotopes. American Journal of Physical Anthropology, 162(2), 300-317.; Marsteller, S. J., Knudson, K. J., Gordon, G., & Anbar, A. (2017). Biogeochemical reconstructions of life histories as a method to …
3254	Armatambo	Armatambo	Rimac Valley	Central Coast	Late Intermediate Period	1050	480	1050	480	1050	480	#N/A	#N/A	#N/A	#N/A	-12.171002	-77.026345	ARMA-PER97-ENT75A	RIMAC-ARMA.M046	#N/A	UD	I	Infant	-8.1	19.3	2.9	y	5.6	Marsteller, S. J., Zolotova, N., & Knudson, K. J. (2017). Investigating economic specialization on the central Peruvian coast: A reconstruction of Late Intermediate Period Ychsma diet using stable isotopes. American Journal of Physical Anthropology, 162(2), 300-317.; Marsteller, S. J., Knudson, K. J., Gordon, G., & Anbar, A. (2017). Biogeochemical reconstructions of life histories as a method to …
3255	Armatambo	Armatambo	Rimac Valley	Central Coast	Late Intermediate Period	1050	480	1050	480	1050	480	#N/A	#N/A	#N/A	#N/A	-12.171002	-77.026345	ARMA-D04.I-CF09	RIMAC-ARMA.M049	#N/A	F	YA	#N/A	-10.4	16.6	2.9	y	12.8	Marsteller, S. J., Zolotova, N., & Knudson, K. J. (2017). Investigating economic specialization on the central Peruvian coast: A reconstruction of Late Intermediate Period Ychsma diet using stable isotopes. American Journal of Physical Anthropology, 162(2), 300-317.; Marsteller, S. J., Knudson, K. J., Gordon, G., & Anbar, A. (2017). Biogeochemical reconstructions of life histories as a method to …
3256	Armatambo	Armatambo	Rimac Valley	Central Coast	Late Intermediate Period	1050	480	1050	480	1050	480	#N/A	#N/A	#N/A	#N/A	-12.171002	-77.026345	ARMA-D04.I-CF25B	RIMAC-ARMA.M053	#N/A	UD	C	#N/A	-13.2	14.9	3	y	16.8	Marsteller, S. J., Zolotova, N., & Knudson, K. J. (2017). Investigating economic specialization on the central Peruvian coast: A reconstruction of Late Intermediate Period Ychsma diet using stable isotopes. American Journal of Physical Anthropology, 162(2), 300-317.; Marsteller, S. J., Knudson, K. J., Gordon, G., & Anbar, A. (2017). Biogeochemical reconstructions of life histories as a method to …
3257	Armatambo	Armatambo	Rimac Valley	Central Coast	Late Intermediate Period	1050	480	1050	480	1050	480	#N/A	#N/A	#N/A	#N/A	-12.171002	-77.026345	ARMA-D04.II-CF005A	RIMAC-ARMA.M057	#N/A	F	YA	#N/A	-11.3	16	2.9	y	10.4	Marsteller, S. J., Zolotova, N., & Knudson, K. J. (2017). Investigating economic specialization on the central Peruvian coast: A reconstruction of Late Intermediate Period Ychsma diet using stable isotopes. American Journal of Physical Anthropology, 162(2), 300-317.; Marsteller, S. J., Knudson, K. J., Gordon, G., & Anbar, A. (2017). Biogeochemical reconstructions of life histories as a method to …
3258	Armatambo	Armatambo	Rimac Valley	Central Coast	Late Intermediate Period	1050	480	1050	480	1050	480	#N/A	#N/A	#N/A	#N/A	-12.171002	-77.026345	ARMA-D04.II-CF007A	RIMAC-ARMA.M061	#N/A	PF	YA	#N/A	-11.1	11.6	2.9	y	10.3	Marsteller, S. J., Zolotova, N., & Knudson, K. J. (2017). Investigating economic specialization on the central Peruvian coast: A reconstruction of Late Intermediate Period Ychsma diet using stable isotopes. American Journal of Physical Anthropology, 162(2), 300-317.; Marsteller, S. J., Knudson, K. J., Gordon, G., & Anbar, A. (2017). Biogeochemical reconstructions of life histories as a method to …
3259	Armatambo	Armatambo	Rimac Valley	Central Coast	Late Intermediate Period	1050	480	1050	480	1050	480	#N/A	#N/A	#N/A	#N/A	-12.171002	-77.026345	ARMA-D04.II-CF007B	RIMAC-ARMA.M063	#N/A	UD	I	Infant	-13.1	14.8	2.9	y	17.2	Marsteller, S. J., Zolotova, N., & Knudson, K. J. (2017). Investigating economic specialization on the central Peruvian coast: A reconstruction of Late Intermediate Period Ychsma diet using stable isotopes. American Journal of Physical Anthropology, 162(2), 300-317.; Marsteller, S. J., Knudson, K. J., Gordon, G., & Anbar, A. (2017). Biogeochemical reconstructions of life histories as a method to …
3260	Armatambo	Armatambo	Rimac Valley	Central Coast	Late Intermediate Period	1050	480	1050	480	1050	480	#N/A	#N/A	#N/A	#N/A	-12.171002	-77.026345	ARMA-D04.II-CF013	RIMAC-ARMA.M067	#N/A	M	MA	#N/A	-11.3	15.7	2.9	y	9.6	Marsteller, S. J., Zolotova, N., & Knudson, K. J. (2017). Investigating economic specialization on the central Peruvian coast: A reconstruction of Late Intermediate Period Ychsma diet using stable isotopes. American Journal of Physical Anthropology, 162(2), 300-317.; Marsteller, S. J., Knudson, K. J., Gordon, G., & Anbar, A. (2017). Biogeochemical reconstructions of life histories as a method to …
3261	Armatambo	Armatambo	Rimac Valley	Central Coast	Late Intermediate Period	1050	480	1050	480	1050	480	#N/A	#N/A	#N/A	#N/A	-12.171002	-77.026345	ARMA-D04.II-CF026D	RIMAC-ARMA.M069	#N/A	UD	C	#N/A	-9.8	16.4	2.9	y	15.7	Marsteller, S. J., Zolotova, N., & Knudson, K. J. (2017). Investigating economic specialization on the central Peruvian coast: A reconstruction of Late Intermediate Period Ychsma diet using stable isotopes. American Journal of Physical Anthropology, 162(2), 300-317.; Marsteller, S. J., Knudson, K. J., Gordon, G., & Anbar, A. (2017). Biogeochemical reconstructions of life histories as a method to …
3262	Armatambo	Armatambo	Rimac Valley	Central Coast	Late Intermediate Period	1050	480	1050	480	1050	480	#N/A	#N/A	#N/A	#N/A	-12.171002	-77.026345	ARMA-D04.II-CF030	RIMAC-ARMA.M072	#N/A	F	MA	#N/A	-9.4	14.8	2.9	y	12.5	Marsteller, S. J., Zolotova, N., & Knudson, K. J. (2017). Investigating economic specialization on the central Peruvian coast: A reconstruction of Late Intermediate Period Ychsma diet using stable isotopes. American Journal of Physical Anthropology, 162(2), 300-317.; Marsteller, S. J., Knudson, K. J., Gordon, G., & Anbar, A. (2017). Biogeochemical reconstructions of life histories as a method to …
3263	Armatambo	Armatambo	Rimac Valley	Central Coast	Late Intermediate Period	1050	480	1050	480	1050	480	#N/A	#N/A	#N/A	#N/A	-12.171002	-77.026345	ARMA-D04.II-CF031A	RIMAC-ARMA.M076	#N/A	F	OA	#N/A	-10.2	15.7	2.9	y	10.9	Marsteller, S. J., Zolotova, N., & Knudson, K. J. (2017). Investigating economic specialization on the central Peruvian coast: A reconstruction of Late Intermediate Period Ychsma diet using stable isotopes. American Journal of Physical Anthropology, 162(2), 300-317.; Marsteller, S. J., Knudson, K. J., Gordon, G., & Anbar, A. (2017). Biogeochemical reconstructions of life histories as a method to …
3264	Armatambo	Armatambo	Rimac Valley	Central Coast	Late Intermediate Period	1050	480	1050	480	1050	480	#N/A	#N/A	#N/A	#N/A	-12.171002	-77.026345	ARMA-D04.II-CF038	RIMAC-ARMA.M078	#N/A	UD	A	#N/A	-10.7	21.3	2.9	y	10.7	Marsteller, S. J., Zolotova, N., & Knudson, K. J. (2017). Investigating economic specialization on the central Peruvian coast: A reconstruction of Late Intermediate Period Ychsma diet using stable isotopes. American Journal of Physical Anthropology, 162(2), 300-317.; Marsteller, S. J., Knudson, K. J., Gordon, G., & Anbar, A. (2017). Biogeochemical reconstructions of life histories as a method to …
3265	Armatambo	Armatambo	Rimac Valley	Central Coast	Late Intermediate Period	1050	480	1050	480	1050	480	#N/A	#N/A	#N/A	#N/A	-12.171002	-77.026345	ARMA-D04.II-CF040A	RIMAC-ARMA.M079	#N/A	UD	I	Infant	-10	16.8	3	y	17.7	Marsteller, S. J., Zolotova, N., & Knudson, K. J. (2017). Investigating economic specialization on the central Peruvian coast: A reconstruction of Late Intermediate Period Ychsma diet using stable isotopes. American Journal of Physical Anthropology, 162(2), 300-317.; Marsteller, S. J., Knudson, K. J., Gordon, G., & Anbar, A. (2017). Biogeochemical reconstructions of life histories as a method to …
3266	Armatambo	Armatambo	Rimac Valley	Central Coast	Late Intermediate Period	1050	480	1050	480	1050	480	#N/A	#N/A	#N/A	#N/A	-12.171002	-77.026345	ARMA-D04.II-CF052	RIMAC-ARMA.M083	#N/A	UD	C	#N/A	-11.6	14.1	3	y	14.7	Marsteller, S. J., Zolotova, N., & Knudson, K. J. (2017). Investigating economic specialization on the central Peruvian coast: A reconstruction of Late Intermediate Period Ychsma diet using stable isotopes. American Journal of Physical Anthropology, 162(2), 300-317.; Marsteller, S. J., Knudson, K. J., Gordon, G., & Anbar, A. (2017). Biogeochemical reconstructions of life histories as a method to …
3267	Armatambo	Armatambo	Rimac Valley	Central Coast	Late Intermediate Period	1050	480	1050	480	1050	480	#N/A	#N/A	#N/A	#N/A	-12.171002	-77.026345	ARMA-D04.II-CF055 (#2931)	RIMAC-ARMA.M087	#N/A	UD	I	Infant	-7.9	19.4	2.9	y	15.5	Marsteller, S. J., Zolotova, N., & Knudson, K. J. (2017). Investigating economic specialization on the central Peruvian coast: A reconstruction of Late Intermediate Period Ychsma diet using stable isotopes. American Journal of Physical Anthropology, 162(2), 300-317.; Marsteller, S. J., Knudson, K. J., Gordon, G., & Anbar, A. (2017). Biogeochemical reconstructions of life histories as a method to …
3268	Armatambo	Armatambo	Rimac Valley	Central Coast	Late Intermediate Period	1050	480	1050	480	1050	480	#N/A	#N/A	#N/A	#N/A	-12.171002	-77.026345	ARMA-D04.II-CF057	RIMAC-ARMA.M091	#N/A	F	MA	#N/A	-11.1	16	2.9	y	13	Marsteller, S. J., Zolotova, N., & Knudson, K. J. (2017). Investigating economic specialization on the central Peruvian coast: A reconstruction of Late Intermediate Period Ychsma diet using stable isotopes. American Journal of Physical Anthropology, 162(2), 300-317.; Marsteller, S. J., Knudson, K. J., Gordon, G., & Anbar, A. (2017). Biogeochemical reconstructions of life histories as a method to …
3269	Armatambo	Armatambo	Rimac Valley	Central Coast	Late Intermediate Period	1050	480	1050	480	1050	480	#N/A	#N/A	#N/A	#N/A	-12.171002	-77.026345	ARMA-D04.II-CF062	RIMAC-ARMA.M095	#N/A	F	OA	#N/A	-11.6	15.4	2.9	y	11	Marsteller, S. J., Zolotova, N., & Knudson, K. J. (2017). Investigating economic specialization on the central Peruvian coast: A reconstruction of Late Intermediate Period Ychsma diet using stable isotopes. American Journal of Physical Anthropology, 162(2), 300-317.; Marsteller, S. J., Knudson, K. J., Gordon, G., & Anbar, A. (2017). Biogeochemical reconstructions of life histories as a method to …
3270	Armatambo	Armatambo	Rimac Valley	Central Coast	Late Intermediate Period	1050	480	1050	480	1050	480	#N/A	#N/A	#N/A	#N/A	-12.171002	-77.026345	ARMA-D04.II-CF073B	RIMAC-ARMA.M099	#N/A	F	MA	#N/A	-11.3	13.5	2.9	y	10.1	Marsteller, S. J., Zolotova, N., & Knudson, K. J. (2017). Investigating economic specialization on the central Peruvian coast: A reconstruction of Late Intermediate Period Ychsma diet using stable isotopes. American Journal of Physical Anthropology, 162(2), 300-317.; Marsteller, S. J., Knudson, K. J., Gordon, G., & Anbar, A. (2017). Biogeochemical reconstructions of life histories as a method to …
3271	Armatambo	Armatambo	Rimac Valley	Central Coast	Late Intermediate Period	1050	480	1050	480	1050	480	#N/A	#N/A	#N/A	#N/A	-12.171002	-77.026345	ARMA-D04.II-CF080	RIMAC-ARMA.M103	#N/A	F	MA	#N/A	-10.9	16.5	2.9	y	12.5	Marsteller, S. J., Zolotova, N., & Knudson, K. J. (2017). Investigating economic specialization on the central Peruvian coast: A reconstruction of Late Intermediate Period Ychsma diet using stable isotopes. American Journal of Physical Anthropology, 162(2), 300-317.; Marsteller, S. J., Knudson, K. J., Gordon, G., & Anbar, A. (2017). Biogeochemical reconstructions of life histories as a method to …
3272	Armatambo	Armatambo	Rimac Valley	Central Coast	Late Intermediate Period	1050	480	1050	480	1050	480	#N/A	#N/A	#N/A	#N/A	-12.171002	-77.026345	ARMA-D04.II-CF082B	RIMAC-ARMA.M105	#N/A	UD	I	Infant	-10.9	18.6	2.9	y	16.1	Marsteller, S. J., Zolotova, N., & Knudson, K. J. (2017). Investigating economic specialization on the central Peruvian coast: A reconstruction of Late Intermediate Period Ychsma diet using stable isotopes. American Journal of Physical Anthropology, 162(2), 300-317.; Marsteller, S. J., Knudson, K. J., Gordon, G., & Anbar, A. (2017). Biogeochemical reconstructions of life histories as a method to …
3273	Armatambo	Armatambo	Rimac Valley	Central Coast	Late Intermediate Period	1050	480	1050	480	1050	480	#N/A	#N/A	#N/A	#N/A	-12.171002	-77.026345	ARMA-D04.II-CF084	RIMAC-ARMA.M109	#N/A	UD	C	#N/A	-9.1	16.7	2.9	y	15.4	Marsteller, S. J., Zolotova, N., & Knudson, K. J. (2017). Investigating economic specialization on the central Peruvian coast: A reconstruction of Late Intermediate Period Ychsma diet using stable isotopes. American Journal of Physical Anthropology, 162(2), 300-317.; Marsteller, S. J., Knudson, K. J., Gordon, G., & Anbar, A. (2017). Biogeochemical reconstructions of life histories as a method to …
3274	Armatambo	Armatambo	Rimac Valley	Central Coast	Late Intermediate Period	1050	480	1050	480	1050	480	#N/A	#N/A	#N/A	#N/A	-12.171002	-77.026345	ARMA-D04.II-CF085A	RIMAC-ARMA.M113	#N/A	F	OA	#N/A	-10.5	16.5	2.9	y	14.3	Marsteller, S. J., Zolotova, N., & Knudson, K. J. (2017). Investigating economic specialization on the central Peruvian coast: A reconstruction of Late Intermediate Period Ychsma diet using stable isotopes. American Journal of Physical Anthropology, 162(2), 300-317.; Marsteller, S. J., Knudson, K. J., Gordon, G., & Anbar, A. (2017). Biogeochemical reconstructions of life histories as a method to …
3275	Armatambo	Armatambo	Rimac Valley	Central Coast	Late Intermediate Period	1050	480	1050	480	1050	480	#N/A	#N/A	#N/A	#N/A	-12.171002	-77.026345	ARMA-D04.II-CF093B	RIMAC-ARMA.M117	#N/A	F	OA	#N/A	-11.2	13.7	2.9	y	13.1	Marsteller, S. J., Zolotova, N., & Knudson, K. J. (2017). Investigating economic specialization on the central Peruvian coast: A reconstruction of Late Intermediate Period Ychsma diet using stable isotopes. American Journal of Physical Anthropology, 162(2), 300-317.; Marsteller, S. J., Knudson, K. J., Gordon, G., & Anbar, A. (2017). Biogeochemical reconstructions of life histories as a method to …
3276	Armatambo	Armatambo	Rimac Valley	Central Coast	Late Intermediate Period	1050	480	1050	480	1050	480	#N/A	#N/A	#N/A	#N/A	-12.171002	-77.026345	ARMA-D04.II-CF101B	RIMAC-ARMA.M121	#N/A	UD	I	Infant	-8.8	20.8	3	y	22.9	Marsteller, S. J., Zolotova, N., & Knudson, K. J. (2017). Investigating economic specialization on the central Peruvian coast: A reconstruction of Late Intermediate Period Ychsma diet using stable isotopes. American Journal of Physical Anthropology, 162(2), 300-317.; Marsteller, S. J., Knudson, K. J., Gordon, G., & Anbar, A. (2017). Biogeochemical reconstructions of life histories as a method to …
3277	Armatambo	Armatambo	Rimac Valley	Central Coast	Late Intermediate Period	1050	480	1050	480	1050	480	#N/A	#N/A	#N/A	#N/A	-12.171002	-77.026345	ARMA-D04.II-CF103	RIMAC-ARMA.M125	#N/A	M	OA	#N/A	-10.4	16.5	2.9	y	11.9	Marsteller, S. J., Zolotova, N., & Knudson, K. J. (2017). Investigating economic specialization on the central Peruvian coast: A reconstruction of Late Intermediate Period Ychsma diet using stable isotopes. American Journal of Physical Anthropology, 162(2), 300-317.; Marsteller, S. J., Knudson, K. J., Gordon, G., & Anbar, A. (2017). Biogeochemical reconstructions of life histories as a method to …
3278	Armatambo	Armatambo	Rimac Valley	Central Coast	Late Intermediate Period	1050	480	1050	480	1050	480	#N/A	#N/A	#N/A	#N/A	-12.171002	-77.026345	ARMA-D04.II-CF105	RIMAC-ARMA.M129	#N/A	UD	C	#N/A	-10.4	17.5	3	y	19.1	Marsteller, S. J., Zolotova, N., & Knudson, K. J. (2017). Investigating economic specialization on the central Peruvian coast: A reconstruction of Late Intermediate Period Ychsma diet using stable isotopes. American Journal of Physical Anthropology, 162(2), 300-317.; Marsteller, S. J., Knudson, K. J., Gordon, G., & Anbar, A. (2017). Biogeochemical reconstructions of life histories as a method to …
3279	Armatambo	Armatambo	Rimac Valley	Central Coast	Late Intermediate Period	1050	480	1050	480	1050	480	#N/A	#N/A	#N/A	#N/A	-12.171002	-77.026345	ARMA-D04.II-CF110	RIMAC-ARMA.M133	#N/A	UD	C	#N/A	-11.2	16.7	2.9	y	14.4	Marsteller, S. J., Zolotova, N., & Knudson, K. J. (2017). Investigating economic specialization on the central Peruvian coast: A reconstruction of Late Intermediate Period Ychsma diet using stable isotopes. American Journal of Physical Anthropology, 162(2), 300-317.; Marsteller, S. J., Knudson, K. J., Gordon, G., & Anbar, A. (2017). Biogeochemical reconstructions of life histories as a method to …
3280	Armatambo	Armatambo	Rimac Valley	Central Coast	Late Intermediate Period	1050	480	1050	480	1050	480	#N/A	#N/A	#N/A	#N/A	-12.171002	-77.026345	ARMA-D04.II-CF111A	RIMAC-ARMA.M137	#N/A	UD	I	Infant	-9	18.8	3	y	19.1	Marsteller, S. J., Zolotova, N., & Knudson, K. J. (2017). Investigating economic specialization on the central Peruvian coast: A reconstruction of Late Intermediate Period Ychsma diet using stable isotopes. American Journal of Physical Anthropology, 162(2), 300-317.; Marsteller, S. J., Knudson, K. J., Gordon, G., & Anbar, A. (2017). Biogeochemical reconstructions of life histories as a method to …
3281	Armatambo	Armatambo	Rimac Valley	Central Coast	Late Intermediate Period	1050	480	1050	480	1050	480	#N/A	#N/A	#N/A	#N/A	-12.171002	-77.026345	ARMA-D04.II-CF111B	RIMAC-ARMA.M140	#N/A	UD	I	Infant	-8.7	17.3	2.9	y	16.7	Marsteller, S. J., Zolotova, N., & Knudson, K. J. (2017). Investigating economic specialization on the central Peruvian coast: A reconstruction of Late Intermediate Period Ychsma diet using stable isotopes. American Journal of Physical Anthropology, 162(2), 300-317.; Marsteller, S. J., Knudson, K. J., Gordon, G., & Anbar, A. (2017). Biogeochemical reconstructions of life histories as a method to …
3282	Armatambo	Armatambo	Rimac Valley	Central Coast	Late Intermediate Period	1050	480	1050	480	1050	480	#N/A	#N/A	#N/A	#N/A	-12.171002	-77.026345	ARMA-D04.II-CF111C.1	RIMAC-ARMA.M143	#N/A	UD	I	Infant	-9.6	21	2.9	y	20	Marsteller, S. J., Zolotova, N., & Knudson, K. J. (2017). Investigating economic specialization on the central Peruvian coast: A reconstruction of Late Intermediate Period Ychsma diet using stable isotopes. American Journal of Physical Anthropology, 162(2), 300-317.; Marsteller, S. J., Knudson, K. J., Gordon, G., & Anbar, A. (2017). Biogeochemical reconstructions of life histories as a method to …
3283	Armatambo	Armatambo	Rimac Valley	Central Coast	Late Intermediate Period	1050	480	1050	480	1050	480	#N/A	#N/A	#N/A	#N/A	-12.171002	-77.026345	ARMA-D04.II-CF111C.2	RIMAC-ARMA.M145	#N/A	UD	F	Infant	-9.1	18.7	3	y	18.2	Marsteller, S. J., Zolotova, N., & Knudson, K. J. (2017). Investigating economic specialization on the central Peruvian coast: A reconstruction of Late Intermediate Period Ychsma diet using stable isotopes. American Journal of Physical Anthropology, 162(2), 300-317.; Marsteller, S. J., Knudson, K. J., Gordon, G., & Anbar, A. (2017). Biogeochemical reconstructions of life histories as a method to …
3284	Armatambo	Armatambo	Rimac Valley	Central Coast	Late Intermediate Period	1050	480	1050	480	1050	480	#N/A	#N/A	#N/A	#N/A	-12.171002	-77.026345	ARMA-D04.II-CF114	RIMAC-ARMA.M149	#N/A	M	YA	#N/A	-10.3	16.9	2.9	y	10.5	Marsteller, S. J., Zolotova, N., & Knudson, K. J. (2017). Investigating economic specialization on the central Peruvian coast: A reconstruction of Late Intermediate Period Ychsma diet using stable isotopes. American Journal of Physical Anthropology, 162(2), 300-317.; Marsteller, S. J., Knudson, K. J., Gordon, G., & Anbar, A. (2017). Biogeochemical reconstructions of life histories as a method to …
3285	Armatambo	Armatambo	Rimac Valley	Central Coast	Late Intermediate Period	1050	480	1050	480	1050	480	#N/A	#N/A	#N/A	#N/A	-12.171002	-77.026345	ARMA-D04.II-CF118	RIMAC-ARMA.M153	#N/A	F	MA	#N/A	-10.6	15.5	2.9	y	14.2	Marsteller, S. J., Zolotova, N., & Knudson, K. J. (2017). Investigating economic specialization on the central Peruvian coast: A reconstruction of Late Intermediate Period Ychsma diet using stable isotopes. American Journal of Physical Anthropology, 162(2), 300-317.; Marsteller, S. J., Knudson, K. J., Gordon, G., & Anbar, A. (2017). Biogeochemical reconstructions of life histories as a method to …
3286	Armatambo	Armatambo	Rimac Valley	Central Coast	Late Intermediate Period	1050	480	1050	480	1050	480	#N/A	#N/A	#N/A	#N/A	-12.171002	-77.026345	ARMA-D04.II-CF119A	RIMAC-ARMA.M157	#N/A	M	MA	#N/A	-11.5	15.8	2.9	y	11.2	Marsteller, S. J., Zolotova, N., & Knudson, K. J. (2017). Investigating economic specialization on the central Peruvian coast: A reconstruction of Late Intermediate Period Ychsma diet using stable isotopes. American Journal of Physical Anthropology, 162(2), 300-317.; Marsteller, S. J., Knudson, K. J., Gordon, G., & Anbar, A. (2017). Biogeochemical reconstructions of life histories as a method to …
3287	Armatambo	Armatambo	Rimac Valley	Central Coast	Late Intermediate Period	1050	480	1050	480	1050	480	#N/A	#N/A	#N/A	#N/A	-12.171002	-77.026345	ARMA-D04.II-CF121	RIMAC-ARMA.M160	#N/A	M	MA	#N/A	-10.6	16.8	2.9	y	12.2	Marsteller, S. J., Zolotova, N., & Knudson, K. J. (2017). Investigating economic specialization on the central Peruvian coast: A reconstruction of Late Intermediate Period Ychsma diet using stable isotopes. American Journal of Physical Anthropology, 162(2), 300-317.; Marsteller, S. J., Knudson, K. J., Gordon, G., & Anbar, A. (2017). Biogeochemical reconstructions of life histories as a method to …
3288	Armatambo	Armatambo	Rimac Valley	Central Coast	Late Intermediate Period	1050	480	1050	480	1050	480	#N/A	#N/A	#N/A	#N/A	-12.171002	-77.026345	ARMA-D04.II-CF122	RIMAC-ARMA.M164	#N/A	M	MA	#N/A	-11.3	15.9	2.9	y	12.7	Marsteller, S. J., Zolotova, N., & Knudson, K. J. (2017). Investigating economic specialization on the central Peruvian coast: A reconstruction of Late Intermediate Period Ychsma diet using stable isotopes. American Journal of Physical Anthropology, 162(2), 300-317.; Marsteller, S. J., Knudson, K. J., Gordon, G., & Anbar, A. (2017). Biogeochemical reconstructions of life histories as a method to …
3289	Armatambo	Armatambo	Rimac Valley	Central Coast	Late Intermediate Period	1050	480	1050	480	1050	480	#N/A	#N/A	#N/A	#N/A	-12.171002	-77.026345	ARMA-D04.II-CF125	RIMAC-ARMA.M168	#N/A	M	YA	#N/A	-10.7	15.9	2.9	y	12.9	Marsteller, S. J., Zolotova, N., & Knudson, K. J. (2017). Investigating economic specialization on the central Peruvian coast: A reconstruction of Late Intermediate Period Ychsma diet using stable isotopes. American Journal of Physical Anthropology, 162(2), 300-317.; Marsteller, S. J., Knudson, K. J., Gordon, G., & Anbar, A. (2017). Biogeochemical reconstructions of life histories as a method to …
3290	Armatambo	Armatambo	Rimac Valley	Central Coast	Late Intermediate Period	1050	480	1050	480	1050	480	#N/A	#N/A	#N/A	#N/A	-12.171002	-77.026345	ARMA-D04.II-CF127	RIMAC-ARMA.M172	#N/A	F	MA	#N/A	-10.2	16.3	2.9	y	13.1	Marsteller, S. J., Zolotova, N., & Knudson, K. J. (2017). Investigating economic specialization on the central Peruvian coast: A reconstruction of Late Intermediate Period Ychsma diet using stable isotopes. American Journal of Physical Anthropology, 162(2), 300-317.; Marsteller, S. J., Knudson, K. J., Gordon, G., & Anbar, A. (2017). Biogeochemical reconstructions of life histories as a method to …
3291	Armatambo	Armatambo	Rimac Valley	Central Coast	Late Intermediate Period	1050	480	1050	480	1050	480	#N/A	#N/A	#N/A	#N/A	-12.171002	-77.026345	ARMA-D04.II-CF129	RIMAC-ARMA.M176	#N/A	F	MA	#N/A	-12.1	12.9	2.9	y	14.3	Marsteller, S. J., Zolotova, N., & Knudson, K. J. (2017). Investigating economic specialization on the central Peruvian coast: A reconstruction of Late Intermediate Period Ychsma diet using stable isotopes. American Journal of Physical Anthropology, 162(2), 300-317.; Marsteller, S. J., Knudson, K. J., Gordon, G., & Anbar, A. (2017). Biogeochemical reconstructions of life histories as a method to …
3292	Armatambo	Armatambo	Rimac Valley	Central Coast	Late Intermediate Period	1050	480	1050	480	1050	480	#N/A	#N/A	#N/A	#N/A	-12.171002	-77.026345	ARMA-D04.II-CF134	RIMAC-ARMA.M180	#N/A	F	OA	#N/A	-11.1	15.3	2.9	y	11.5	Marsteller, S. J., Zolotova, N., & Knudson, K. J. (2017). Investigating economic specialization on the central Peruvian coast: A reconstruction of Late Intermediate Period Ychsma diet using stable isotopes. American Journal of Physical Anthropology, 162(2), 300-317.; Marsteller, S. J., Knudson, K. J., Gordon, G., & Anbar, A. (2017). Biogeochemical reconstructions of life histories as a method to …
3293	Armatambo	Armatambo	Rimac Valley	Central Coast	Late Intermediate Period	1050	480	1050	480	1050	480	#N/A	#N/A	#N/A	#N/A	-12.171002	-77.026345	ARMA-D04.II-CF135	RIMAC-ARMA.M184	#N/A	F	MA	#N/A	-11.2	16.7	2.9	y	11.3	Marsteller, S. J., Zolotova, N., & Knudson, K. J. (2017). Investigating economic specialization on the central Peruvian coast: A reconstruction of Late Intermediate Period Ychsma diet using stable isotopes. American Journal of Physical Anthropology, 162(2), 300-317.; Marsteller, S. J., Knudson, K. J., Gordon, G., & Anbar, A. (2017). Biogeochemical reconstructions of life histories as a method to …
3294	Armatambo	Armatambo	Rimac Valley	Central Coast	Late Intermediate Period	1050	480	1050	480	1050	480	#N/A	#N/A	#N/A	#N/A	-12.171002	-77.026345	ARMA-D04.II-CF138	RIMAC-ARMA.M188	#N/A	UD	I	Infant	-9.9	18.9	3	y	18.8	Marsteller, S. J., Zolotova, N., & Knudson, K. J. (2017). Investigating economic specialization on the central Peruvian coast: A reconstruction of Late Intermediate Period Ychsma diet using stable isotopes. American Journal of Physical Anthropology, 162(2), 300-317.; Marsteller, S. J., Knudson, K. J., Gordon, G., & Anbar, A. (2017). Biogeochemical reconstructions of life histories as a method to …
3295	Armatambo	Armatambo	Rimac Valley	Central Coast	Late Intermediate Period	1050	480	1050	480	1050	480	#N/A	#N/A	#N/A	#N/A	-12.171002	-77.026345	ARMA-D04.II-CF139	RIMAC-ARMA.M192	#N/A	UD	C	#N/A	-11.2	15.5	2.9	y	14.1	Marsteller, S. J., Zolotova, N., & Knudson, K. J. (2017). Investigating economic specialization on the central Peruvian coast: A reconstruction of Late Intermediate Period Ychsma diet using stable isotopes. American Journal of Physical Anthropology, 162(2), 300-317.; Marsteller, S. J., Knudson, K. J., Gordon, G., & Anbar, A. (2017). Biogeochemical reconstructions of life histories as a method to …
3296	Armatambo	Armatambo	Rimac Valley	Central Coast	Late Intermediate Period	1050	480	1050	480	1050	480	#N/A	#N/A	#N/A	#N/A	-12.171002	-77.026345	ARMA-D04.II-CF141	RIMAC-ARMA.M196	#N/A	M	MA	#N/A	-12	13.1	2.9	y	10.1	Marsteller, S. J., Zolotova, N., & Knudson, K. J. (2017). Investigating economic specialization on the central Peruvian coast: A reconstruction of Late Intermediate Period Ychsma diet using stable isotopes. American Journal of Physical Anthropology, 162(2), 300-317.; Marsteller, S. J., Knudson, K. J., Gordon, G., & Anbar, A. (2017). Biogeochemical reconstructions of life histories as a method to …
3297	Armatambo	Armatambo	Rimac Valley	Central Coast	Late Intermediate Period	1050	480	1050	480	1050	480	#N/A	#N/A	#N/A	#N/A	-12.171002	-77.026345	ARMA-D04.II-CF142	RIMAC-ARMA.M200	#N/A	F	Adol	#N/A	-11.2	15.7	2.9	y	12.4	Marsteller, S. J., Zolotova, N., & Knudson, K. J. (2017). Investigating economic specialization on the central Peruvian coast: A reconstruction of Late Intermediate Period Ychsma diet using stable isotopes. American Journal of Physical Anthropology, 162(2), 300-317.; Marsteller, S. J., Knudson, K. J., Gordon, G., & Anbar, A. (2017). Biogeochemical reconstructions of life histories as a method to …
3298	Armatambo	Armatambo	Rimac Valley	Central Coast	Late Intermediate Period	1050	480	1050	480	1050	480	#N/A	#N/A	#N/A	#N/A	-12.171002	-77.026345	ARMA-D04.II-CF144A	RIMAC-ARMA.M204	#N/A	F	MA	#N/A	-12.1	16	2.9	y	9.5	Marsteller, S. J., Zolotova, N., & Knudson, K. J. (2017). Investigating economic specialization on the central Peruvian coast: A reconstruction of Late Intermediate Period Ychsma diet using stable isotopes. American Journal of Physical Anthropology, 162(2), 300-317.; Marsteller, S. J., Knudson, K. J., Gordon, G., & Anbar, A. (2017). Biogeochemical reconstructions of life histories as a method to …
3299	Armatambo	Armatambo	Rimac Valley	Central Coast	Late Intermediate Period	1050	480	1050	480	1050	480	#N/A	#N/A	#N/A	#N/A	-12.171002	-77.026345	ARMA-D04.II-CF144B	RIMAC-ARMA.M207	#N/A	UD	C	#N/A	-10.3	16.2	2.9	y	15.9	Marsteller, S. J., Zolotova, N., & Knudson, K. J. (2017). Investigating economic specialization on the central Peruvian coast: A reconstruction of Late Intermediate Period Ychsma diet using stable isotopes. American Journal of Physical Anthropology, 162(2), 300-317.; Marsteller, S. J., Knudson, K. J., Gordon, G., & Anbar, A. (2017). Biogeochemical reconstructions of life histories as a method to …
3300	Armatambo	Armatambo	Rimac Valley	Central Coast	Late Intermediate Period	1050	480	1050	480	1050	480	#N/A	#N/A	#N/A	#N/A	-12.171002	-77.026345	ARMA-D04.II-CF146	RIMAC-ARMA.M210	#N/A	F	YA	#N/A	-10.5	12.6	2.9	y	17.6	Marsteller, S. J., Zolotova, N., & Knudson, K. J. (2017). Investigating economic specialization on the central Peruvian coast: A reconstruction of Late Intermediate Period Ychsma diet using stable isotopes. American Journal of Physical Anthropology, 162(2), 300-317.; Marsteller, S. J., Knudson, K. J., Gordon, G., & Anbar, A. (2017). Biogeochemical reconstructions of life histories as a method to …
3301	Armatambo	Armatambo	Rimac Valley	Central Coast	Late Intermediate Period	1050	480	1050	480	1050	480	#N/A	#N/A	#N/A	#N/A	-12.171002	-77.026345	ARMA-D04.II-CF150	RIMAC-ARMA.M214	#N/A	PM	Adol	#N/A	-10.8	12.9	3	y	19.1	Marsteller, S. J., Zolotova, N., & Knudson, K. J. (2017). Investigating economic specialization on the central Peruvian coast: A reconstruction of Late Intermediate Period Ychsma diet using stable isotopes. American Journal of Physical Anthropology, 162(2), 300-317.; Marsteller, S. J., Knudson, K. J., Gordon, G., & Anbar, A. (2017). Biogeochemical reconstructions of life histories as a method to …
3302	Armatambo	Armatambo	Rimac Valley	Central Coast	Late Intermediate Period	1050	480	1050	480	1050	480	#N/A	#N/A	#N/A	#N/A	-12.171002	-77.026345	ARMA-D04.II-CF151	RIMAC-ARMA.M218	#N/A	F	MA	#N/A	-11.5	14.3	2.9	y	15.3	Marsteller, S. J., Zolotova, N., & Knudson, K. J. (2017). Investigating economic specialization on the central Peruvian coast: A reconstruction of Late Intermediate Period Ychsma diet using stable isotopes. American Journal of Physical Anthropology, 162(2), 300-317.; Marsteller, S. J., Knudson, K. J., Gordon, G., & Anbar, A. (2017). Biogeochemical reconstructions of life histories as a method to …
3303	Armatambo	Armatambo	Rimac Valley	Central Coast	Late Intermediate Period	1050	480	1050	480	1050	480	#N/A	#N/A	#N/A	#N/A	-12.171002	-77.026345	ARMA-D04.II-CF154	RIMAC-ARMA.M222	#N/A	M	MA	#N/A	-10	17.8	3	y	9.9	Marsteller, S. J., Zolotova, N., & Knudson, K. J. (2017). Investigating economic specialization on the central Peruvian coast: A reconstruction of Late Intermediate Period Ychsma diet using stable isotopes. American Journal of Physical Anthropology, 162(2), 300-317.; Marsteller, S. J., Knudson, K. J., Gordon, G., & Anbar, A. (2017). Biogeochemical reconstructions of life histories as a method to …
3304	Armatambo	Armatambo	Rimac Valley	Central Coast	Late Intermediate Period	1050	480	1050	480	1050	480	#N/A	#N/A	#N/A	#N/A	-12.171002	-77.026345	ARMA-D04.II-CF157 (#3706)	RIMAC-ARMA.M225	#N/A	F	YA	#N/A	-10.4	16.4	2.9	y	10.5	Marsteller, S. J., Zolotova, N., & Knudson, K. J. (2017). Investigating economic specialization on the central Peruvian coast: A reconstruction of Late Intermediate Period Ychsma diet using stable isotopes. American Journal of Physical Anthropology, 162(2), 300-317.; Marsteller, S. J., Knudson, K. J., Gordon, G., & Anbar, A. (2017). Biogeochemical reconstructions of life histories as a method to …
3305	Armatambo	Armatambo	Rimac Valley	Central Coast	Late Intermediate Period	1050	480	1050	480	1050	480	#N/A	#N/A	#N/A	#N/A	-12.171002	-77.026345	ARMA-D04.II-CF167	RIMAC-ARMA.M229	#N/A	M	YA	#N/A	-10.3	14.1	2.9	y	11.5	Marsteller, S. J., Zolotova, N., & Knudson, K. J. (2017). Investigating economic specialization on the central Peruvian coast: A reconstruction of Late Intermediate Period Ychsma diet using stable isotopes. American Journal of Physical Anthropology, 162(2), 300-317.; Marsteller, S. J., Knudson, K. J., Gordon, G., & Anbar, A. (2017). Biogeochemical reconstructions of life histories as a method to …
3306	Armatambo	Armatambo	Rimac Valley	Central Coast	Late Intermediate Period	1050	480	1050	480	1050	480	#N/A	#N/A	#N/A	#N/A	-12.171002	-77.026345	ARMA-D04.II-CF172B	RIMAC-ARMA.M232	#N/A	UD	I	Infant	-12.2	16.1	2.9	y	19.1	Marsteller, S. J., Zolotova, N., & Knudson, K. J. (2017). Investigating economic specialization on the central Peruvian coast: A reconstruction of Late Intermediate Period Ychsma diet using stable isotopes. American Journal of Physical Anthropology, 162(2), 300-317.; Marsteller, S. J., Knudson, K. J., Gordon, G., & Anbar, A. (2017). Biogeochemical reconstructions of life histories as a method to …
3307	Armatambo	Armatambo	Rimac Valley	Central Coast	Late Intermediate Period	1050	480	1050	480	1050	480	#N/A	#N/A	#N/A	#N/A	-12.171002	-77.026345	ARMA-D04.II-CF182	RIMAC-ARMA.M236	#N/A	M	YA	#N/A	-9.2	16.4	2.9	y	13.1	Marsteller, S. J., Zolotova, N., & Knudson, K. J. (2017). Investigating economic specialization on the central Peruvian coast: A reconstruction of Late Intermediate Period Ychsma diet using stable isotopes. American Journal of Physical Anthropology, 162(2), 300-317.; Marsteller, S. J., Knudson, K. J., Gordon, G., & Anbar, A. (2017). Biogeochemical reconstructions of life histories as a method to …
3308	Armatambo	Armatambo	Rimac Valley	Central Coast	Late Intermediate Period	1050	480	1050	480	1050	480	#N/A	#N/A	#N/A	#N/A	-12.171002	-77.026345	ARMA-D04.II-CF188	RIMAC-ARMA.M240	#N/A	M	YA	#N/A	-10	13.3	2.9	y	10.1	Marsteller, S. J., Zolotova, N., & Knudson, K. J. (2017). Investigating economic specialization on the central Peruvian coast: A reconstruction of Late Intermediate Period Ychsma diet using stable isotopes. American Journal of Physical Anthropology, 162(2), 300-317.; Marsteller, S. J., Knudson, K. J., Gordon, G., & Anbar, A. (2017). Biogeochemical reconstructions of life histories as a method to …
2769	Ayaorcco	Ayaorcco	Aja Valley	South Highlands	Late Intermediate Period	900	500	900	500	724	668	805	15	724	668	-14.65457628	-74.70400784	Cr1	#N/A	#N/A	F	Middle Adult	#N/A	-14	13.4	3.2	y	#N/A	McCool, W. C. (2020). The Human Ecology of Conflict: A Case Study from the Prehispanic Nasca Highlands of Peru. Ph.D. Dissertation. UC Santa Barbara,
2770	Ayaorcco	Ayaorcco	Aja Valley	South Highlands	Late Intermediate Period	900	500	900	500	644	547	645	20	644	547	-14.65457628	-74.70400784	Cr2	#N/A	#N/A	I	Child	Infant	-12.5	12.9	3.2	y	#N/A	McCool, W. C. (2020). The Human Ecology of Conflict: A Case Study from the Prehispanic Nasca Highlands of Peru. Ph.D. Dissertation. UC Santa Barbara,
2771	Ayaorcco	Ayaorcco	Aja Valley	South Highlands	Late Intermediate Period	900	500	900	500	661	558	692	25	661	558	-14.65457628	-74.70400784	Cr3	#N/A	#N/A	F	Young Adult	#N/A	-14.6	13.2	3.2	y	#N/A	McCool, W. C. (2020). The Human Ecology of Conflict: A Case Study from the Prehispanic Nasca Highlands of Peru. Ph.D. Dissertation. UC Santa Barbara,
2772	Ayaorcco	Ayaorcco	Aja Valley	South Highlands	Late Intermediate Period	900	500	900	500	727	577	787	27	727	577	-14.65457628	-74.70400784	Cr5	#N/A	#N/A	M	Middle Adult	#N/A	-10.9	13.1	3.2	y	#N/A	McCool, W. C. (2020). The Human Ecology of Conflict: A Case Study from the Prehispanic Nasca Highlands of Peru. Ph.D. Dissertation. UC Santa Barbara,
2773	Ayaorcco	Ayaorcco	Aja Valley	South Highlands	Late Intermediate Period	900	500	900	500	722	574	775	20	722	574	-14.65457628	-74.70400784	Cr8	#N/A	#N/A	F	Young Adult	#N/A	-12.9	11.7	3.2	y	#N/A	McCool, W. C. (2020). The Human Ecology of Conflict: A Case Study from the Prehispanic Nasca Highlands of Peru. Ph.D. Dissertation. UC Santa Barbara,
2774	Ayaorcco	Ayaorcco	Aja Valley	South Highlands	Late Intermediate Period	900	500	900	500	719	570	765	20	719	570	-14.65457628	-74.70400784	Cr10	#N/A	#N/A	F	Young Adult	#N/A	-12.9	13.5	3.2	y	#N/A	McCool, W. C. (2020). The Human Ecology of Conflict: A Case Study from the Prehispanic Nasca Highlands of Peru. Ph.D. Dissertation. UC Santa Barbara,
2775	Ayaorcco	Ayaorcco	Aja Valley	South Highlands	Late Intermediate Period	900	500	900	500	644	547	645	20	644	547	-14.65457628	-74.70400784	Cr11	#N/A	#N/A	M	Middle Adult	#N/A	-12.8	13.5	3.2	y	#N/A	McCool, W. C. (2020). The Human Ecology of Conflict: A Case Study from the Prehispanic Nasca Highlands of Peru. Ph.D. Dissertation. UC Santa Barbara,
2776	Ayaorcco	Ayaorcco	Aja Valley	South Highlands	Late Intermediate Period	900	500	900	500	724	667	805	20	724	667	-14.65457628	-74.70400784	Cr14	#N/A	#N/A	I	Middle Adult	#N/A	-12.8	14	3.2	y	#N/A	McCool, W. C. (2020). The Human Ecology of Conflict: A Case Study from the Prehispanic Nasca Highlands of Peru. Ph.D. Dissertation. UC Santa Barbara,
2777	Ayaorcco	Ayaorcco	Aja Valley	South Highlands	Late Intermediate Period	900	500	900	500	731	644	830	20	731	644	-14.65457628	-74.70400784	Cr15	#N/A	#N/A	M	Old Adult	#N/A	-13.3	14.3	3.3	y	#N/A	McCool, W. C. (2020). The Human Ecology of Conflict: A Case Study from the Prehispanic Nasca Highlands of Peru. Ph.D. Dissertation. UC Santa Barbara,
2778	Ayaorcco	Ayaorcco	Aja Valley	South Highlands	Late Intermediate Period	900	500	900	500	659	559	690	20	659	559	-14.65457628	-74.70400784	Cr16	#N/A	#N/A	M	Old Adult	#N/A	-14	13.6	3.2	y	#N/A	McCool, W. C. (2020). The Human Ecology of Conflict: A Case Study from the Prehispanic Nasca Highlands of Peru. Ph.D. Dissertation. UC Santa Barbara,
2779	Ayaorcco	Ayaorcco	Aja Valley	South Highlands	Late Intermediate Period	900	500	900	500	653	554	670	29	653	554	-14.65457628	-74.70400784	Cr17	#N/A	#N/A	F	Young Adult	#N/A	-12.4	14.4	3.2	y	#N/A	McCool, W. C. (2020). The Human Ecology of Conflict: A Case Study from the Prehispanic Nasca Highlands of Peru. Ph.D. Dissertation. UC Santa Barbara,
2780	Ayaorcco	Ayaorcco	Aja Valley	South Highlands	Late Intermediate Period	900	500	900	500	670	569	735	15	670	569	-14.65457628	-74.70400784	Cr19	#N/A	#N/A	F	Young Adult	#N/A	-12.4	12.4	3.2	y	#N/A	McCool, W. C. (2020). The Human Ecology of Conflict: A Case Study from the Prehispanic Nasca Highlands of Peru. Ph.D. Dissertation. UC Santa Barbara,
2781	Ayaorcco	Ayaorcco	Aja Valley	South Highlands	Late Intermediate Period	900	500	900	500	675	568	745	20	675	568	-14.65457628	-74.70400784	Cr22	#N/A	#N/A	I	Adolescent	#N/A	-13	14.1	3.2	y	#N/A	McCool, W. C. (2020). The Human Ecology of Conflict: A Case Study from the Prehispanic Nasca Highlands of Peru. Ph.D. Dissertation. UC Santa Barbara,
2782	Ayaorcco	Ayaorcco	Aja Valley	South Highlands	Late Intermediate Period	900	500	900	500	624	528	595	15	624	528	-14.65457628	-74.70400784	Cr29	#N/A	#N/A	F	Young Adult	#N/A	-12	#N/A	#N/A	y	#N/A	McCool, W. C. (2020). The Human Ecology of Conflict: A Case Study from the Prehispanic Nasca Highlands of Peru. Ph.D. Dissertation. UC Santa Barbara,
2783	Ayaorcco	Ayaorcco	Aja Valley	South Highlands	Late Intermediate Period	900	500	900	500	653	555	670	20	653	555	-14.65457628	-74.70400784	Cr30	#N/A	#N/A	M	Young Adult	#N/A	-12.7	#N/A	#N/A	y	#N/A	McCool, W. C. (2020). The Human Ecology of Conflict: A Case Study from the Prehispanic Nasca Highlands of Peru. Ph.D. Dissertation. UC Santa Barbara,
2784	Ayaorcco	Ayaorcco	Aja Valley	South Highlands	Late Intermediate Period	900	500	900	500	626	537	610	15	626	537	-14.65457628	-74.70400784	Cr31	#N/A	#N/A	M	Adolescent	#N/A	-14	13.3	3.3	y	#N/A	McCool, W. C. (2020). The Human Ecology of Conflict: A Case Study from the Prehispanic Nasca Highlands of Peru. Ph.D. Dissertation. UC Santa Barbara,
2785	Ayaorcco	Ayaorcco	Aja Valley	South Highlands	Late Intermediate Period	900	500	900	500	625	524	595	20	625	524	-14.65457628	-74.70400784	Cr32	#N/A	#N/A	M	Adolescent	#N/A	-14.3	13	3.3	y	#N/A	McCool, W. C. (2020). The Human Ecology of Conflict: A Case Study from the Prehispanic Nasca Highlands of Peru. Ph.D. Dissertation. UC Santa Barbara,
2786	Ayaorcco	Ayaorcco	Aja Valley	South Highlands	Late Intermediate Period	900	500	900	500	627	530	605	20	627	530	-14.65457628	-74.70400784	Cr33	#N/A	#N/A	I	Middle Adult	#N/A	-12.5	13.6	3.2	y	#N/A	McCool, W. C. (2020). The Human Ecology of Conflict: A Case Study from the Prehispanic Nasca Highlands of Peru. Ph.D. Dissertation. UC Santa Barbara,
2787	Ayaorcco	Ayaorcco	Aja Valley	South Highlands	Late Intermediate Period	900	500	900	500	650	552	660	20	650	552	-14.65457628	-74.70400784	Cr34	#N/A	#N/A	M	Middle Adult	#N/A	-13.5	13.6	3.2	y	#N/A	McCool, W. C. (2020). The Human Ecology of Conflict: A Case Study from the Prehispanic Nasca Highlands of Peru. Ph.D. Dissertation. UC Santa Barbara,
2788	Ayaorcco	Ayaorcco	Aja Valley	South Highlands	Late Intermediate Period	900	500	900	500	634	550	650	15	634	550	-14.65457628	-74.70400784	Cr35	#N/A	#N/A	M	Adolescent	#N/A	-12.6	12.8	3.3	y	#N/A	McCool, W. C. (2020). The Human Ecology of Conflict: A Case Study from the Prehispanic Nasca Highlands of Peru. Ph.D. Dissertation. UC Santa Barbara,
2789	Ayaorcco	Ayaorcco	Aja Valley	South Highlands	Late Intermediate Period	900	500	900	500	665	564	715	20	665	564	-14.65457628	-74.70400784	Cr36	#N/A	#N/A	F	Adolescent	#N/A	-13.7	13.4	3.2	y	#N/A	McCool, W. C. (2020). The Human Ecology of Conflict: A Case Study from the Prehispanic Nasca Highlands of Peru. Ph.D. Dissertation. UC Santa Barbara,
2790	Ayaorcco	Ayaorcco	Aja Valley	South Highlands	Late Intermediate Period	900	500	900	500	516	338	464	26	516	338	-14.65457628	-74.70400784	Cr37	#N/A	#N/A	I	Middle Adult	#N/A	-13.9	14.3	3.2	y	#N/A	McCool, W. C. (2020). The Human Ecology of Conflict: A Case Study from the Prehispanic Nasca Highlands of Peru. Ph.D. Dissertation. UC Santa Barbara,
2791	Ayaorcco	Ayaorcco	Aja Valley	South Highlands	Late Intermediate Period	900	500	900	500	648	551	655	20	648	551	-14.65457628	-74.70400784	Cr40	#N/A	#N/A	F	Young Adult	#N/A	-13.5	13.1	3.2	y	#N/A	McCool, W. C. (2020). The Human Ecology of Conflict: A Case Study from the Prehispanic Nasca Highlands of Peru. Ph.D. Dissertation. UC Santa Barbara,
2792	Ayaorcco	Ayaorcco	Aja Valley	South Highlands	Late Intermediate Period	900	500	900	500	629	538	620	20	629	538	-14.65457628	-74.70400784	Cr41	#N/A	#N/A	M	Adolescent	#N/A	-13.6	13	3.1	y	#N/A	McCool, W. C. (2020). The Human Ecology of Conflict: A Case Study from the Prehispanic Nasca Highlands of Peru. Ph.D. Dissertation. UC Santa Barbara,
2793	Ayaorcco	Ayaorcco	Aja Valley	South Highlands	Late Intermediate Period	900	500	900	500	644	552	655	15	644	552	-14.65457628	-74.70400784	Cr44	#N/A	#N/A	I	Old Adult	#N/A	-12.8	13.8	3.3	y	#N/A	McCool, W. C. (2020). The Human Ecology of Conflict: A Case Study from the Prehispanic Nasca Highlands of Peru. Ph.D. Dissertation. UC Santa Barbara,
2794	Ayaorcco	Ayaorcco	Aja Valley	South Highlands	Late Intermediate Period	900	500	900	500	727	675	825	15	727	675	-14.65457628	-74.70400784	Cr45	#N/A	#N/A	M	Adolescent	#N/A	-13.1	14.6	3.2	y	#N/A	McCool, W. C. (2020). The Human Ecology of Conflict: A Case Study from the Prehispanic Nasca Highlands of Peru. Ph.D. Dissertation. UC Santa Barbara,
2795	Ayaorcco	Ayaorcco	Aja Valley	South Highlands	Late Intermediate Period	900	500	900	500	728	672	820	20	728	672	-14.65457628	-74.70400784	Cr49	#N/A	#N/A	F	Middle Adult	#N/A	-12.6	13.9	3.3	y	#N/A	McCool, W. C. (2020). The Human Ecology of Conflict: A Case Study from the Prehispanic Nasca Highlands of Peru. Ph.D. Dissertation. UC Santa Barbara,
2796	Ayaorcco	Ayaorcco	Aja Valley	South Highlands	Late Intermediate Period	900	500	900	500	791	683	880	20	791	683	-14.65457628	-74.70400784	Cr50	#N/A	#N/A	M	Young Adult	#N/A	-11.7	14.6	3.3	y	#N/A	McCool, W. C. (2020). The Human Ecology of Conflict: A Case Study from the Prehispanic Nasca Highlands of Peru. Ph.D. Dissertation. UC Santa Barbara,
2797	Ayaorcco	Ayaorcco	Aja Valley	South Highlands	Late Intermediate Period	900	500	900	500	668	564	721	24	668	564	-14.65457628	-74.70400784	Cr52	#N/A	#N/A	F	Young Adult	#N/A	-11.7	14.9	3.2	y	#N/A	McCool, W. C. (2020). The Human Ecology of Conflict: A Case Study from the Prehispanic Nasca Highlands of Peru. Ph.D. Dissertation. UC Santa Barbara,
2798	Ayaorcco	Ayaorcco	Aja Valley	South Highlands	Late Intermediate Period	900	500	900	500	764	677	855	20	764	677	-14.65457628	-74.70400784	Cr54	#N/A	#N/A	I	Middle Adult	#N/A	-14.1	13.9	3.3	y	#N/A	McCool, W. C. (2020). The Human Ecology of Conflict: A Case Study from the Prehispanic Nasca Highlands of Peru. Ph.D. Dissertation. UC Santa Barbara,
2799	Ayaorcco	Ayaorcco	Aja Valley	South Highlands	Late Intermediate Period	900	500	900	500	723	657	785	20	723	657	-14.65457628	-74.70400784	Cr55	#N/A	#N/A	M	Young Adult	#N/A	-13.7	13.4	3.1	y	#N/A	McCool, W. C. (2020). The Human Ecology of Conflict: A Case Study from the Prehispanic Nasca Highlands of Peru. Ph.D. Dissertation. UC Santa Barbara,
2800	Ayaorcco	Ayaorcco	Aja Valley	South Highlands	Late Intermediate Period	900	500	900	500	731	674	830	20	731	674	-14.65457628	-74.70400784	Cr58	#N/A	#N/A	F	Adolescent	#N/A	-12.9	14.1	3.3	y	#N/A	McCool, W. C. (2020). The Human Ecology of Conflict: A Case Study from the Prehispanic Nasca Highlands of Peru. Ph.D. Dissertation. UC Santa Barbara,
2801	Ayaorcco	Ayaorcco	Aja Valley	South Highlands	Late Intermediate Period	900	500	900	500	656	559	685	15	656	559	-14.65457628	-74.70400784	Cr63	#N/A	#N/A	F	Young Adult	#N/A	-12.6	13.3	3.3	y	#N/A	McCool, W. C. (2020). The Human Ecology of Conflict: A Case Study from the Prehispanic Nasca Highlands of Peru. Ph.D. Dissertation. UC Santa Barbara,
2802	Ayaorcco	Ayaorcco	Aja Valley	South Highlands	Late Intermediate Period	900	500	900	500	767	680	865	20	767	680	-14.65457628	-74.70400784	Cr65	#N/A	#N/A	M	Old Adult	#N/A	-12.2	14.5	3.3	y	#N/A	McCool, W. C. (2020). The Human Ecology of Conflict: A Case Study from the Prehispanic Nasca Highlands of Peru. Ph.D. Dissertation. UC Santa Barbara,
2803	Ayaorcco	Ayaorcco	Aja Valley	South Highlands	Late Intermediate Period	900	500	900	500	767	680	865	20	767	680	-14.65457628	-74.70400784	Cr68	#N/A	#N/A	F	Young Adult	#N/A	-12.4	13.2	3.1	y	#N/A	McCool, W. C. (2020). The Human Ecology of Conflict: A Case Study from the Prehispanic Nasca Highlands of Peru. Ph.D. Dissertation. UC Santa Barbara,
2804	Ayaorcco	Ayaorcco	Aja Valley	South Highlands	Late Intermediate Period	900	500	900	500	794	690	895	20	794	690	-14.65457628	-74.70400784	Cr69	#N/A	#N/A	M	Young Adult	#N/A	-12.5	14	3.2	y	#N/A	McCool, W. C. (2020). The Human Ecology of Conflict: A Case Study from the Prehispanic Nasca Highlands of Peru. Ph.D. Dissertation. UC Santa Barbara,
2805	Ayaorcco	Ayaorcco	Aja Valley	South Highlands	Late Intermediate Period	900	500	900	500	726	673	820	15	726	673	-14.65457628	-74.70400784	Cr71	#N/A	#N/A	F	Middle Adult	#N/A	-13.3	13.1	3.3	y	#N/A	McCool, W. C. (2020). The Human Ecology of Conflict: A Case Study from the Prehispanic Nasca Highlands of Peru. Ph.D. Dissertation. UC Santa Barbara,
2806	Ayaorcco	Ayaorcco	Aja Valley	South Highlands	Late Intermediate Period	900	500	900	500	895	687	902	25	895	687	-14.65457628	-74.70400784	Cr73	#N/A	#N/A	M	Old Adult	#N/A	-11.4	15.3	3.2	y	#N/A	McCool, W. C. (2020). The Human Ecology of Conflict: A Case Study from the Prehispanic Nasca Highlands of Peru. Ph.D. Dissertation. UC Santa Barbara,
2807	Ayaorcco	Ayaorcco	Aja Valley	South Highlands	Late Intermediate Period	900	500	900	500	725	672	815	15	725	672	-14.65457628	-74.70400784	Cr74	#N/A	#N/A	M	Middle Adult	#N/A	-11.8	14.2	3.3	y	#N/A	McCool, W. C. (2020). The Human Ecology of Conflict: A Case Study from the Prehispanic Nasca Highlands of Peru. Ph.D. Dissertation. UC Santa Barbara,
2808	Ayaorcco	Ayaorcco	Aja Valley	South Highlands	Late Intermediate Period	900	500	900	500	914	773	970	15	914	773	-14.65457628	-74.70400784	Cr76	#N/A	#N/A	M	Young Adult	#N/A	-12.4	14.8	3.3	y	#N/A	McCool, W. C. (2020). The Human Ecology of Conflict: A Case Study from the Prehispanic Nasca Highlands of Peru. Ph.D. Dissertation. UC Santa Barbara,
2809	Ayaorcco	Ayaorcco	Aja Valley	South Highlands	Late Intermediate Period	900	500	900	500	632	545	635	20	632	545	-14.65457628	-74.70400784	Cr77	#N/A	#N/A	F	Young Adult	#N/A	-14.8	14.5	3.2	y	#N/A	McCool, W. C. (2020). The Human Ecology of Conflict: A Case Study from the Prehispanic Nasca Highlands of Peru. Ph.D. Dissertation. UC Santa Barbara,
2810	Ayaorcco	Ayaorcco	Aja Valley	South Highlands	Late Intermediate Period	900	500	900	500	897	731	920	20	897	731	-14.65457628	-74.70400784	Cr79	#N/A	#N/A	M	Old Adult	#N/A	-11.3	14.3	3.2	y	#N/A	McCool, W. C. (2020). The Human Ecology of Conflict: A Case Study from the Prehispanic Nasca Highlands of Peru. Ph.D. Dissertation. UC Santa Barbara,
2811	Ayaorcco	Ayaorcco	Aja Valley	South Highlands	Late Intermediate Period	900	500	900	500	668	568	730	15	668	568	-14.65457628	-74.70400784	Cr80	#N/A	#N/A	F	Young Adult	#N/A	-14	13.4	3.3	y	#N/A	McCool, W. C. (2020). The Human Ecology of Conflict: A Case Study from the Prehispanic Nasca Highlands of Peru. Ph.D. Dissertation. UC Santa Barbara,
2812	Ayaorcco	Ayaorcco	Aja Valley	South Highlands	Late Intermediate Period	900	500	900	500	764	679	860	15	764	679	-14.65457628	-74.70400784	Cr81	#N/A	#N/A	M	Old Adult	#N/A	-13.9	14.4	3.3	y	#N/A	McCool, W. C. (2020). The Human Ecology of Conflict: A Case Study from the Prehispanic Nasca Highlands of Peru. Ph.D. Dissertation. UC Santa Barbara,
2813	Ayaorcco	Ayaorcco	Aja Valley	South Highlands	Late Intermediate Period	900	500	900	500	767	680	865	20	767	680	-14.65457628	-74.70400784	Cr82	#N/A	#N/A	I	Middle Adult	#N/A	-13	13.9	3.3	y	#N/A	McCool, W. C. (2020). The Human Ecology of Conflict: A Case Study from the Prehispanic Nasca Highlands of Peru. Ph.D. Dissertation. UC Santa Barbara,
2814	Ayaorcco	Ayaorcco	Aja Valley	South Highlands	Late Intermediate Period	900	500	900	500	661	560	695	20	661	560	-14.65457628	-74.70400784	Cr83	#N/A	#N/A	F	Young Adult	#N/A	-12.2	12.5	3.2	y	#N/A	McCool, W. C. (2020). The Human Ecology of Conflict: A Case Study from the Prehispanic Nasca Highlands of Peru. Ph.D. Dissertation. UC Santa Barbara,
2815	Ayapata	Ayapata	Tierras Blanca Valley	South Highlands	Late Intermediate Period	700	500	700	500	632	529	616	27	632	529	-14.7135888	-74.6576769970213	Cr84	#N/A	#N/A	F	Adolescent	#N/A	-14.3	14	3.2	y	#N/A	McCool, W. C. (2020). The Human Ecology of Conflict: A Case Study from the Prehispanic Nasca Highlands of Peru. Ph.D. Dissertation. UC Santa Barbara,
2816	Ayapata	Ayapata	Tierras Blanca Valley	South Highlands	Late Intermediate Period	700	500	700	500	653	555	670	20	653	555	-14.7135888	-74.6576769970213	Cr85	#N/A	#N/A	F	Young Adult	#N/A	-13.3	13.5	3.2	y	#N/A	McCool, W. C. (2020). The Human Ecology of Conflict: A Case Study from the Prehispanic Nasca Highlands of Peru. Ph.D. Dissertation. UC Santa Barbara,
2817	Ayapata	Ayapata	Tierras Blanca Valley	South Highlands	Late Intermediate Period	700	500	700	500	655	554	673	32	655	554	-14.7135888	-74.6576769970213	Cr86	#N/A	#N/A	F	Young Adult	#N/A	-14.6	14.4	3.2	y	#N/A	McCool, W. C. (2020). The Human Ecology of Conflict: A Case Study from the Prehispanic Nasca Highlands of Peru. Ph.D. Dissertation. UC Santa Barbara,
2818	Ayapata	Ayapata	Tierras Blanca Valley	South Highlands	Late Intermediate Period	700	500	700	500	651	556	670	15	651	556	-14.7135888	-74.6576769970213	Cr88	#N/A	#N/A	I	Child	Infant	-12.5	13.5	3.2	y	#N/A	McCool, W. C. (2020). The Human Ecology of Conflict: A Case Study from the Prehispanic Nasca Highlands of Peru. Ph.D. Dissertation. UC Santa Barbara,
2819	Ayapata	Ayapata	Tierras Blanca Valley	South Highlands	Late Intermediate Period	700	500	700	500	650	552	660	20	650	552	-14.7135888	-74.6576769970213	Cr89	#N/A	#N/A	F	Middle Adult	#N/A	-12.9	11.9	3.3	y	#N/A	McCool, W. C. (2020). The Human Ecology of Conflict: A Case Study from the Prehispanic Nasca Highlands of Peru. Ph.D. Dissertation. UC Santa Barbara,
2820	Ayapata	Ayapata	Tierras Blanca Valley	South Highlands	Late Intermediate Period	700	500	700	500	653	557	675	20	653	557	-14.7135888	-74.6576769970213	Cr90	#N/A	#N/A	I	Child	Infant	-11.4	10.7	3.2	y	#N/A	McCool, W. C. (2020). The Human Ecology of Conflict: A Case Study from the Prehispanic Nasca Highlands of Peru. Ph.D. Dissertation. UC Santa Barbara,
2821	Ayapata	Ayapata	Tierras Blanca Valley	South Highlands	Late Intermediate Period	700	500	700	500	652	553	665	20	652	553	-14.7135888	-74.6576769970213	Cr91	#N/A	#N/A	I	Adolescent	#N/A	-13.6	13.5	3.3	y	#N/A	McCool, W. C. (2020). The Human Ecology of Conflict: A Case Study from the Prehispanic Nasca Highlands of Peru. Ph.D. Dissertation. UC Santa Barbara,
2822	Ayapata	Ayapata	Tierras Blanca Valley	South Highlands	Late Intermediate Period	700	500	700	500	662	561	700	20	662	561	-14.7135888	-74.6576769970213	Cr92	#N/A	#N/A	I	Old Adult	#N/A	-12.3	12.4	3.3	y	#N/A	McCool, W. C. (2020). The Human Ecology of Conflict: A Case Study from the Prehispanic Nasca Highlands of Peru. Ph.D. Dissertation. UC Santa Barbara,
2823	Ayapata	Ayapata	Tierras Blanca Valley	South Highlands	Late Intermediate Period	700	500	700	500	664	563	710	20	664	563	-14.7135888	-74.6576769970213	Cr93	#N/A	#N/A	M	Middle Adult	#N/A	-12.7	13.3	3.3	y	#N/A	McCool, W. C. (2020). The Human Ecology of Conflict: A Case Study from the Prehispanic Nasca Highlands of Peru. Ph.D. Dissertation. UC Santa Barbara,
2824	Ayapata	Ayapata	Tierras Blanca Valley	South Highlands	Late Intermediate Period	700	500	700	500	652	553	665	20	652	553	-14.7135888	-74.6576769970213	Cr97	#N/A	#N/A	I	Child	Infant	-11.7	12.8	3.3	y	#N/A	McCool, W. C. (2020). The Human Ecology of Conflict: A Case Study from the Prehispanic Nasca Highlands of Peru. Ph.D. Dissertation. UC Santa Barbara,
2825	Ayapata	Ayapata	Tierras Blanca Valley	South Highlands	Late Intermediate Period	700	500	700	500	671	567	735	20	671	567	-14.7135888	-74.6576769970213	Cr98	#N/A	#N/A	F	Middle Adult	#N/A	-11.7	11.7	3.1	y	#N/A	McCool, W. C. (2020). The Human Ecology of Conflict: A Case Study from the Prehispanic Nasca Highlands of Peru. Ph.D. Dissertation. UC Santa Barbara,
2826	Ayapata	Ayapata	Tierras Blanca Valley	South Highlands	Late Intermediate Period	700	500	700	500	666	565	720	20	666	565	-14.7135888	-74.6576769970213	Cr99	#N/A	#N/A	I	Child	Infant	-13.4	12.8	3.3	y	#N/A	McCool, W. C. (2020). The Human Ecology of Conflict: A Case Study from the Prehispanic Nasca Highlands of Peru. Ph.D. Dissertation. UC Santa Barbara,
2827	Ayapata	Ayapata	Tierras Blanca Valley	South Highlands	Late Intermediate Period	700	500	700	500	631	549	640	15	631	549	-14.7135888	-74.6576769970213	Cr102	#N/A	#N/A	M	Young Adult	#N/A	-12.6	12	3.3	y	#N/A	McCool, W. C. (2020). The Human Ecology of Conflict: A Case Study from the Prehispanic Nasca Highlands of Peru. Ph.D. Dissertation. UC Santa Barbara,
2828	Ayapata	Ayapata	Tierras Blanca Valley	South Highlands	Late Intermediate Period	700	500	700	500	723	577	780	20	723	577	-14.7135888	-74.6576769970213	Cr104	#N/A	#N/A	I	Child	Infant	-13.6	12.2	3.3	y	#N/A	McCool, W. C. (2020). The Human Ecology of Conflict: A Case Study from the Prehispanic Nasca Highlands of Peru. Ph.D. Dissertation. UC Santa Barbara,
2829	Ayapata	Ayapata	Tierras Blanca Valley	South Highlands	Late Intermediate Period	700	500	700	500	661	557	689	30	661	557	-14.7135888	-74.6576769970213	Cr105	#N/A	#N/A	M	Young Adult	#N/A	-13.4	14.3	3.2	y	#N/A	McCool, W. C. (2020). The Human Ecology of Conflict: A Case Study from the Prehispanic Nasca Highlands of Peru. Ph.D. Dissertation. UC Santa Barbara,
2830	Ayapata	Ayapata	Tierras Blanca Valley	South Highlands	Late Intermediate Period	700	500	700	500	660	564	705	15	660	564	-14.7135888	-74.6576769970213	Cr110	#N/A	#N/A	M	Young Adult	#N/A	-13.6	13.1	3.2	y	#N/A	McCool, W. C. (2020). The Human Ecology of Conflict: A Case Study from the Prehispanic Nasca Highlands of Peru. Ph.D. Dissertation. UC Santa Barbara,
2831	Ayapata	Ayapata	Tierras Blanca Valley	South Highlands	Late Intermediate Period	700	500	700	500	662	561	700	20	662	561	-14.7135888	-74.6576769970213	Cr115	#N/A	#N/A	M	Middle Adult	#N/A	-12.7	13.6	3.2	y	#N/A	McCool, W. C. (2020). The Human Ecology of Conflict: A Case Study from the Prehispanic Nasca Highlands of Peru. Ph.D. Dissertation. UC Santa Barbara,
2832	Ayapata	Ayapata	Tierras Blanca Valley	South Highlands	Late Intermediate Period	700	500	700	500	635	530	624	28	635	530	-14.7135888	-74.6576769970213	Cr117	#N/A	#N/A	M	Young Adult	#N/A	-13.1	14.7	3.2	y	#N/A	McCool, W. C. (2020). The Human Ecology of Conflict: A Case Study from the Prehispanic Nasca Highlands of Peru. Ph.D. Dissertation. UC Santa Barbara,
2833	Ayapata	Ayapata	Tierras Blanca Valley	South Highlands	Late Intermediate Period	700	500	700	500	792	685	885	20	792	685	-14.7135888	-74.6576769970213	Cr121	#N/A	#N/A	M	Young Adult	#N/A	-13.3	13	3.3	y	#N/A	McCool, W. C. (2020). The Human Ecology of Conflict: A Case Study from the Prehispanic Nasca Highlands of Peru. Ph.D. Dissertation. UC Santa Barbara,
2834	Ayapata	Ayapata	Tierras Blanca Valley	South Highlands	Late Intermediate Period	700	500	700	500	668	566	725	20	668	566	-14.7135888	-74.6576769970213	Cr128	#N/A	#N/A	M	Young Adult	#N/A	-12.7	13	3.3	y	#N/A	McCool, W. C. (2020). The Human Ecology of Conflict: A Case Study from the Prehispanic Nasca Highlands of Peru. Ph.D. Dissertation. UC Santa Barbara,
2835	Ayapata	Ayapata	Tierras Blanca Valley	South Highlands	Late Intermediate Period	700	500	700	500	648	554	660	15	648	554	-14.7135888	-74.6576769970213	Cr133	#N/A	#N/A	I	Child	Infant	-16.2	14.1	3.3	y	#N/A	McCool, W. C. (2020). The Human Ecology of Conflict: A Case Study from the Prehispanic Nasca Highlands of Peru. Ph.D. Dissertation. UC Santa Barbara,
2836	Ayapata	Ayapata	Tierras Blanca Valley	South Highlands	Late Intermediate Period	700	500	700	500	654	558	680	15	654	558	-14.7135888	-74.6576769970213	Cr139	#N/A	#N/A	M	Old Adult	#N/A	-13.1	#N/A	#N/A	y	#N/A	McCool, W. C. (2020). The Human Ecology of Conflict: A Case Study from the Prehispanic Nasca Highlands of Peru. Ph.D. Dissertation. UC Santa Barbara,
2837	Ayapata	Ayapata	Tierras Blanca Valley	South Highlands	Late Intermediate Period	700	500	700	500	722	661	790	15	722	661	-14.7135888	-74.6576769970213	Cr140	#N/A	#N/A	F	Middle Adult	#N/A	-14.3	12	3.3	y	#N/A	McCool, W. C. (2020). The Human Ecology of Conflict: A Case Study from the Prehispanic Nasca Highlands of Peru. Ph.D. Dissertation. UC Santa Barbara,
2838	Ayapata	Ayapata	Tierras Blanca Valley	South Highlands	Late Intermediate Period	700	500	700	500	657	558	685	20	657	558	-14.7135888	-74.6576769970213	Cr142	#N/A	#N/A	F	Young Adult	#N/A	-12.7	12.9	3.2	y	#N/A	McCool, W. C. (2020). The Human Ecology of Conflict: A Case Study from the Prehispanic Nasca Highlands of Peru. Ph.D. Dissertation. UC Santa Barbara,
2839	Ayapata	Ayapata	Tierras Blanca Valley	South Highlands	Late Intermediate Period	700	500	700	500	634	546	640	20	634	546	-14.7135888	-74.6576769970213	Cr144	#N/A	#N/A	F	Middle Adult	#N/A	-14.6	13.2	3.1	y	#N/A	McCool, W. C. (2020). The Human Ecology of Conflict: A Case Study from the Prehispanic Nasca Highlands of Peru. Ph.D. Dissertation. UC Santa Barbara,
2840	Ayapata	Ayapata	Tierras Blanca Valley	South Highlands	Late Intermediate Period	700	500	700	500	646	550	650	20	646	550	-14.7135888	-74.6576769970213	Cr145	#N/A	#N/A	F	Adolescent	#N/A	-15	13.2	3.2	y	#N/A	McCool, W. C. (2020). The Human Ecology of Conflict: A Case Study from the Prehispanic Nasca Highlands of Peru. Ph.D. Dissertation. UC Santa Barbara,
2841	Ayapata	Ayapata	Tierras Blanca Valley	South Highlands	Late Intermediate Period	700	500	700	500	657	558	685	20	657	558	-14.7135888	-74.6576769970213	Cr151	#N/A	#N/A	M	Old Adult	#N/A	-13	12.9	3.1	y	#N/A	McCool, W. C. (2020). The Human Ecology of Conflict: A Case Study from the Prehispanic Nasca Highlands of Peru. Ph.D. Dissertation. UC Santa Barbara,
2842	Ayapata	Ayapata	Tierras Blanca Valley	South Highlands	Late Intermediate Period	700	500	700	500	717	569	760	20	717	569	-14.7135888	-74.6576769970213	Cr156	#N/A	#N/A	F	Adolescent	#N/A	-13.7	12.5	3.1	y	#N/A	McCool, W. C. (2020). The Human Ecology of Conflict: A Case Study from the Prehispanic Nasca Highlands of Peru. Ph.D. Dissertation. UC Santa Barbara,
2843	Ayapata	Ayapata	Tierras Blanca Valley	South Highlands	Late Intermediate Period	700	500	700	500	665	566	720	15	665	566	-14.7135888	-74.6576769970213	158A	#N/A	#N/A	M	Middle Adult	#N/A	-14.3	13.2	3.6	y	#N/A	McCool, W. C. (2020). The Human Ecology of Conflict: A Case Study from the Prehispanic Nasca Highlands of Peru. Ph.D. Dissertation. UC Santa Barbara,
2844	Ayapata	Ayapata	Tierras Blanca Valley	South Highlands	Late Intermediate Period	700	500	700	500	722	661	785	15	722	661	-14.7135888	-74.6576769970213	158D	#N/A	#N/A	F	Adolescent	#N/A	-14.1	12.9	3.2	y	#N/A	McCool, W. C. (2020). The Human Ecology of Conflict: A Case Study from the Prehispanic Nasca Highlands of Peru. Ph.D. Dissertation. UC Santa Barbara,
2845	Ayapata	Ayapata	Tierras Blanca Valley	South Highlands	Late Intermediate Period	700	500	700	500	541	508	545	15	541	508	-14.7135888	-74.6576769970213	158H	#N/A	#N/A	M	Middle Adult	#N/A	-13.9	13.5	3.4	y	#N/A	McCool, W. C. (2020). The Human Ecology of Conflict: A Case Study from the Prehispanic Nasca Highlands of Peru. Ph.D. Dissertation. UC Santa Barbara,
2846	Ayapata	Ayapata	Tierras Blanca Valley	South Highlands	Late Intermediate Period	700	500	700	500	621	522	585	15	621	522	-14.7135888	-74.6576769970213	158J	#N/A	#N/A	F	Middle Adult	#N/A	-14.6	13.1	3.6	y	#N/A	McCool, W. C. (2020). The Human Ecology of Conflict: A Case Study from the Prehispanic Nasca Highlands of Peru. Ph.D. Dissertation. UC Santa Barbara,
2847	Ayapata	Ayapata	Tierras Blanca Valley	South Highlands	Late Intermediate Period	700	500	700	500	713	573	765	15	713	573	-14.7135888	-74.6576769970213	158N	#N/A	#N/A	F	Middle Adult	#N/A	-14.1	13	3.4	y	#N/A	McCool, W. C. (2020). The Human Ecology of Conflict: A Case Study from the Prehispanic Nasca Highlands of Peru. Ph.D. Dissertation. UC Santa Barbara,
2848	Ayapata	Ayapata	Tierras Blanca Valley	South Highlands	Late Intermediate Period	700	500	700	500	626	527	600	20	626	527	-14.7135888	-74.6576769970213	Cr159	#N/A	#N/A	F	Young Adult	#N/A	-14.9	12.2	3.4	y	#N/A	McCool, W. C. (2020). The Human Ecology of Conflict: A Case Study from the Prehispanic Nasca Highlands of Peru. Ph.D. Dissertation. UC Santa Barbara,
2849	Ayapata	Ayapata	Tierras Blanca Valley	South Highlands	Late Intermediate Period	700	500	700	500	651	535	634	33	651	535	-14.7135888	-74.6576769970213	Cr160	#N/A	#N/A	F	Adolescent	#N/A	-13.5	12.4	3.2	y	#N/A	McCool, W. C. (2020). The Human Ecology of Conflict: A Case Study from the Prehispanic Nasca Highlands of Peru. Ph.D. Dissertation. UC Santa Barbara,
2850	Ayapata	Ayapata	Tierras Blanca Valley	South Highlands	Late Intermediate Period	700	500	700	500	667	560	708	26	667	560	-14.7135888	-74.6576769970213	Cr161	#N/A	#N/A	F	Young Adult	#N/A	-14	12.9	3.2	y	#N/A	McCool, W. C. (2020). The Human Ecology of Conflict: A Case Study from the Prehispanic Nasca Highlands of Peru. Ph.D. Dissertation. UC Santa Barbara,
2851	Ayapata	Ayapata	Tierras Blanca Valley	South Highlands	Late Intermediate Period	700	500	700	500	644	552	655	15	644	552	-14.7135888	-74.6576769970213	Cr162	#N/A	#N/A	F	Young Adult	#N/A	-13.8	11.4	3.3	y	#N/A	McCool, W. C. (2020). The Human Ecology of Conflict: A Case Study from the Prehispanic Nasca Highlands of Peru. Ph.D. Dissertation. UC Santa Barbara,
2852	Ayapata	Ayapata	Tierras Blanca Valley	South Highlands	Late Intermediate Period	700	500	700	500	653	546	651	31	653	546	-14.7135888	-74.6576769970213	Cr166	#N/A	#N/A	M	Middle Adult	#N/A	-13.8	13.7	3.2	y	#N/A	McCool, W. C. (2020). The Human Ecology of Conflict: A Case Study from the Prehispanic Nasca Highlands of Peru. Ph.D. Dissertation. UC Santa Barbara,
2853	Ayapata	Ayapata	Tierras Blanca Valley	South Highlands	Late Intermediate Period	700	500	700	500	546	511	555	15	546	511	-14.7135888	-74.6576769970213	Cr170	#N/A	#N/A	M	Young Adult	#N/A	-13.8	12.8	3.2	y	#N/A	McCool, W. C. (2020). The Human Ecology of Conflict: A Case Study from the Prehispanic Nasca Highlands of Peru. Ph.D. Dissertation. UC Santa Barbara,
2854	Ayapata	Ayapata	Tierras Blanca Valley	South Highlands	Late Intermediate Period	700	500	700	500	628	534	610	20	628	534	-14.7135888	-74.6576769970213	Cr175	#N/A	#N/A	I	Adolescent	#N/A	-14.8	12.2	3.3	y	#N/A	McCool, W. C. (2020). The Human Ecology of Conflict: A Case Study from the Prehispanic Nasca Highlands of Peru. Ph.D. Dissertation. UC Santa Barbara,
2855	Ayapata	Ayapata	Tierras Blanca Valley	South Highlands	Late Intermediate Period	700	500	700	500	657	558	685	20	657	558	-14.7135888	-74.6576769970213	Cr178	#N/A	#N/A	M	Middle Adult	#N/A	-15.2	12.7	3.1	y	#N/A	McCool, W. C. (2020). The Human Ecology of Conflict: A Case Study from the Prehispanic Nasca Highlands of Peru. Ph.D. Dissertation. UC Santa Barbara,
2856	Ayapata	Ayapata	Tierras Blanca Valley	South Highlands	Late Intermediate Period	700	500	700	500	644	547	645	20	644	547	-14.7135888	-74.6576769970213	Cr179	#N/A	#N/A	M	Young Adult	#N/A	-14.2	12.5	3.2	y	#N/A	McCool, W. C. (2020). The Human Ecology of Conflict: A Case Study from the Prehispanic Nasca Highlands of Peru. Ph.D. Dissertation. UC Santa Barbara,
2857	Ayapata	Ayapata	Tierras Blanca Valley	South Highlands	Late Intermediate Period	700	500	700	500	646	550	650	20	646	550	-14.7135888	-74.6576769970213	Cr181	#N/A	#N/A	M	Middle Adult	#N/A	-14	12.4	3.1	y	#N/A	McCool, W. C. (2020). The Human Ecology of Conflict: A Case Study from the Prehispanic Nasca Highlands of Peru. Ph.D. Dissertation. UC Santa Barbara,
2858	Ayapata	Ayapata	Tierras Blanca Valley	South Highlands	Late Intermediate Period	700	500	700	500	646	550	650	20	646	550	-14.7135888	-74.6576769970213	Cr184	#N/A	#N/A	I	Adolescent	#N/A	-13.9	10.6	3.2	y	#N/A	McCool, W. C. (2020). The Human Ecology of Conflict: A Case Study from the Prehispanic Nasca Highlands of Peru. Ph.D. Dissertation. UC Santa Barbara,
2859	Ayapata	Ayapata	Tierras Blanca Valley	South Highlands	Late Intermediate Period	700	500	700	500	548	514	560	15	548	514	-14.7135888	-74.6576769970213	Cr194	#N/A	#N/A	F	Young Adult	#N/A	-14.9	13.2	3.2	y	#N/A	McCool, W. C. (2020). The Human Ecology of Conflict: A Case Study from the Prehispanic Nasca Highlands of Peru. Ph.D. Dissertation. UC Santa Barbara,
2860	Ayapata	Ayapata	Tierras Blanca Valley	South Highlands	Late Intermediate Period	700	500	700	500	626	535	605	15	626	535	-14.7135888	-74.6576769970213	Cr195	#N/A	#N/A	F	Middle Adult	#N/A	-14	12.8	3.2	y	#N/A	McCool, W. C. (2020). The Human Ecology of Conflict: A Case Study from the Prehispanic Nasca Highlands of Peru. Ph.D. Dissertation. UC Santa Barbara,
2861	Ayapata	Ayapata	Tierras Blanca Valley	South Highlands	Late Intermediate Period	700	500	700	500	662	561	700	20	662	561	-14.7135888	-74.6576769970213	Cr199	#N/A	#N/A	F	Adolescent	#N/A	-14.8	13.7	3.4	y	#N/A	McCool, W. C. (2020). The Human Ecology of Conflict: A Case Study from the Prehispanic Nasca Highlands of Peru. Ph.D. Dissertation. UC Santa Barbara,
2862	Ayapata	Ayapata	Tierras Blanca Valley	South Highlands	Late Intermediate Period	700	500	700	500	657	558	685	20	657	558	-14.7135888	-74.6576769970213	Cr200	#N/A	#N/A	M	Young Adult	#N/A	-14.2	13.1	3.3	y	#N/A	McCool, W. C. (2020). The Human Ecology of Conflict: A Case Study from the Prehispanic Nasca Highlands of Peru. Ph.D. Dissertation. UC Santa Barbara,
2863	Ayapata	Ayapata	Tierras Blanca Valley	South Highlands	Late Intermediate Period	700	500	700	500	621	500	558	32	621	500	-14.7135888	-74.6576769970213	Cr202	#N/A	#N/A	F	Adolescent	#N/A	-13.1	13.2	3.2	y	#N/A	McCool, W. C. (2020). The Human Ecology of Conflict: A Case Study from the Prehispanic Nasca Highlands of Peru. Ph.D. Dissertation. UC Santa Barbara,
2864	Ayapata	Ayapata	Tierras Blanca Valley	South Highlands	Late Intermediate Period	700	500	700	500	630	525	607	27	630	525	-14.7135888	-74.6576769970213	Cr207	#N/A	#N/A	F	Adolescent	#N/A	-14	13.8	3.4	y	#N/A	McCool, W. C. (2020). The Human Ecology of Conflict: A Case Study from the Prehispanic Nasca Highlands of Peru. Ph.D. Dissertation. UC Santa Barbara,
2865	Ayapata	Ayapata	Tierras Blanca Valley	South Highlands	Late Intermediate Period	700	500	700	500	652	553	665	20	652	553	-14.7135888	-74.6576769970213	Cr208	#N/A	#N/A	M	Old Adult	#N/A	-13.5	14	3.3	y	#N/A	McCool, W. C. (2020). The Human Ecology of Conflict: A Case Study from the Prehispanic Nasca Highlands of Peru. Ph.D. Dissertation. UC Santa Barbara,
2866	Ayapata	Ayapata	Tierras Blanca Valley	South Highlands	Late Intermediate Period	700	500	700	500	646	550	650	20	646	550	-14.7135888	-74.6576769970213	Cr209	#N/A	#N/A	M	Old Adult	#N/A	-14	13.8	3.3	y	#N/A	McCool, W. C. (2020). The Human Ecology of Conflict: A Case Study from the Prehispanic Nasca Highlands of Peru. Ph.D. Dissertation. UC Santa Barbara,
2867	Ayapata	Ayapata	Tierras Blanca Valley	South Highlands	Late Intermediate Period	700	500	700	500	624	528	595	15	624	528	-14.7135888	-74.6576769970213	Cr212	#N/A	#N/A	I	Child	Infant	-15.9	13.1	3.6	y	#N/A	McCool, W. C. (2020). The Human Ecology of Conflict: A Case Study from the Prehispanic Nasca Highlands of Peru. Ph.D. Dissertation. UC Santa Barbara,
2868	Ayapata	Ayapata	Tierras Blanca Valley	South Highlands	Late Intermediate Period	700	500	700	500	624	528	595	15	624	528	-14.7135888	-74.6576769970213	Cr215	#N/A	#N/A	F	Middle Adult	#N/A	-14.3	13.8	3.2	y	#N/A	McCool, W. C. (2020). The Human Ecology of Conflict: A Case Study from the Prehispanic Nasca Highlands of Peru. Ph.D. Dissertation. UC Santa Barbara,
2869	Ayapata	Ayapata	Tierras Blanca Valley	South Highlands	Late Intermediate Period	700	500	700	500	651	556	670	15	651	556	-14.7135888	-74.6576769970213	Cr217	#N/A	#N/A	F	Young Adult	#N/A	-14.7	13	3.6	y	#N/A	McCool, W. C. (2020). The Human Ecology of Conflict: A Case Study from the Prehispanic Nasca Highlands of Peru. Ph.D. Dissertation. UC Santa Barbara,
401	Az11	Az11	Arica, Chile	North Chile Coast	Middle Horizon	1500	1050	1160	970	1160	970	#N/A	#N/A	#N/A	#N/A	-18.48746	-70.31833	T3	#N/A	#N/A	F	Old	#N/A	-14.9	10.7	3.4	y	47	King, C. L., Millard, A. R., Gröcke, D. R., Standen, V. G., Arriaza, B. T., & Halcrow, S. E. (2018). Marine resource reliance in the human populations of the Atacama Desert, northern Chile–A view from prehistory. Quaternary Science Reviews, 182, 163-174.
403	Az11	Az11	Arica, Chile	North Chile Coast	Middle Horizon	1500	1050	1160	970	1160	970	#N/A	#N/A	#N/A	#N/A	-18.48746	-70.31833	T7	#N/A	#N/A	F	Middle	#N/A	-11.8	17.6	3.6	y	43.3	King, C. L., Millard, A. R., Gröcke, D. R., Standen, V. G., Arriaza, B. T., & Halcrow, S. E. (2018). Marine resource reliance in the human populations of the Atacama Desert, northern Chile–A view from prehistory. Quaternary Science Reviews, 182, 163-174.
404	Az11	Az11	Arica, Chile	North Chile Coast	Middle Horizon	1500	1050	1160	970	1160	970	#N/A	#N/A	#N/A	#N/A	-18.48746	-70.31833	Sec T8	#N/A	#N/A	F	Middle--old	#N/A	-11.1	11.6	3.4	y	42.3	King, C. L., Millard, A. R., Gröcke, D. R., Standen, V. G., Arriaza, B. T., & Halcrow, S. E. (2018). Marine resource reliance in the human populations of the Atacama Desert, northern Chile–A view from prehistory. Quaternary Science Reviews, 182, 163-174.
405	Az11	Az11	Arica, Chile	North Chile Coast	Middle Horizon	1500	1050	1160	970	1160	970	#N/A	#N/A	#N/A	#N/A	-18.48746	-70.31833	T16	#N/A	#N/A	M	Middle	#N/A	-17.8	11.8	3.4	y	42.6	King, C. L., Millard, A. R., Gröcke, D. R., Standen, V. G., Arriaza, B. T., & Halcrow, S. E. (2018). Marine resource reliance in the human populations of the Atacama Desert, northern Chile–A view from prehistory. Quaternary Science Reviews, 182, 163-174.
150	Az115	Az115	Arica, Chile	North Chile Coast	Early Intermediate Period	1850	1350	1850	1350	1850	1350	#N/A	#N/A	#N/A	#N/A	-18.48679	-70.31658	AZ115 S/R1	#N/A	#N/A	I	#N/A	#N/A	-15.1	15.3	3.3	y	43.8	King, C. L., Millard, A. R., Gröcke, D. R., Standen, V. G., Arriaza, B. T., & Halcrow, S. E. (2018). Marine resource reliance in the human populations of the Atacama Desert, northern Chile–A view from prehistory. Quaternary Science Reviews, 182, 163-174.
165	Az115	Az115	Arica, Chile	North Chile Coast	Early Intermediate Period	1850	1350	1850	1350	1850	1350	#N/A	#N/A	#N/A	#N/A	-18.48679	-70.31658	AZ115 T21	#N/A	#N/A	F	Middle	#N/A	-14.2	14.7	3.4	y	45.7	King, C. L., Millard, A. R., Gröcke, D. R., Standen, V. G., Arriaza, B. T., & Halcrow, S. E. (2018). Marine resource reliance in the human populations of the Atacama Desert, northern Chile–A view from prehistory. Quaternary Science Reviews, 182, 163-174.
166	Az115	Az115	Arica, Chile	North Chile Coast	Early Intermediate Period	1850	1350	1850	1350	1850	1350	#N/A	#N/A	#N/A	#N/A	-18.48679	-70.31658	AZ115 T22	#N/A	#N/A	M	Young----middle	#N/A	-11.9	20	3.4	y	44.2	King, C. L., Millard, A. R., Gröcke, D. R., Standen, V. G., Arriaza, B. T., & Halcrow, S. E. (2018). Marine resource reliance in the human populations of the Atacama Desert, northern Chile–A view from prehistory. Quaternary Science Reviews, 182, 163-174.
167	Az115	Az115	Arica, Chile	North Chile Coast	Early Intermediate Period	1850	1350	1850	1350	1850	1350	#N/A	#N/A	#N/A	#N/A	-18.48679	-70.31658	AZ115 T25	#N/A	#N/A	F	Young----middle	#N/A	-14.4	17.7	3.3	y	41.7	King, C. L., Millard, A. R., Gröcke, D. R., Standen, V. G., Arriaza, B. T., & Halcrow, S. E. (2018). Marine resource reliance in the human populations of the Atacama Desert, northern Chile–A view from prehistory. Quaternary Science Reviews, 182, 163-174.
168	Az115	Az115	Arica, Chile	North Chile Coast	Early Intermediate Period	1850	1350	1850	1350	1850	1350	#N/A	#N/A	#N/A	#N/A	-18.48679	-70.31658	AZ115 T26	#N/A	#N/A	M	Young----middle	#N/A	-13.1	15.5	3.5	y	44.3	King, C. L., Millard, A. R., Gröcke, D. R., Standen, V. G., Arriaza, B. T., & Halcrow, S. E. (2018). Marine resource reliance in the human populations of the Atacama Desert, northern Chile–A view from prehistory. Quaternary Science Reviews, 182, 163-174.
180	Az115	Az115	Arica, Chile	North Chile Coast	Early Intermediate Period	1850	1350	1850	1350	1850	1350	#N/A	#N/A	#N/A	#N/A	-18.48679	-70.31658	AZ115 T3b (BN294)	#N/A	#N/A	M?	Middle	#N/A	-15.8	17.9	3.3	y	40.4	King, C. L., Millard, A. R., Gröcke, D. R., Standen, V. G., Arriaza, B. T., & Halcrow, S. E. (2018). Marine resource reliance in the human populations of the Atacama Desert, northern Chile–A view from prehistory. Quaternary Science Reviews, 182, 163-174.
181	Az115	Az115	Arica, Chile	North Chile Coast	Early Intermediate Period	1850	1350	1850	1350	1850	1350	#N/A	#N/A	#N/A	#N/A	-18.48679	-70.31658	Az115 T5	#N/A	#N/A	M	Young----middle	#N/A	-14.8	16.8	3.3	y	41.7	King, C. L., Millard, A. R., Gröcke, D. R., Standen, V. G., Arriaza, B. T., & Halcrow, S. E. (2018). Marine resource reliance in the human populations of the Atacama Desert, northern Chile–A view from prehistory. Quaternary Science Reviews, 182, 163-174.
182	Az115	Az115	Arica, Chile	North Chile Coast	Early Intermediate Period	1850	1350	1850	1350	1850	1350	#N/A	#N/A	#N/A	#N/A	-18.48679	-70.31658	AZ115 T8	#N/A	#N/A	F	Middle	#N/A	-13.1	15.5	3.5	y	44.3	King, C. L., Millard, A. R., Gröcke, D. R., Standen, V. G., Arriaza, B. T., & Halcrow, S. E. (2018). Marine resource reliance in the human populations of the Atacama Desert, northern Chile–A view from prehistory. Quaternary Science Reviews, 182, 163-174.
183	Az115	Az115	Arica, Chile	North Chile Coast	Early Intermediate Period	1850	1350	1850	1350	1850	1350	#N/A	#N/A	#N/A	#N/A	-18.48679	-70.31658	AZ115 T9	#N/A	#N/A	F?	Young----middle	#N/A	-15.1	15.4	3.2	y	38.3	King, C. L., Millard, A. R., Gröcke, D. R., Standen, V. G., Arriaza, B. T., & Halcrow, S. E. (2018). Marine resource reliance in the human populations of the Atacama Desert, northern Chile–A view from prehistory. Quaternary Science Reviews, 182, 163-174.
184	Az115	Az115	Arica, Chile	North Chile Coast	Early Intermediate Period	1850	1350	1850	1350	1850	1350	#N/A	#N/A	#N/A	#N/A	-18.48679	-70.31658	AZ115 T11	#N/A	#N/A	F	Middle	#N/A	-15.6	15.9	3.6	y	47	King, C. L., Millard, A. R., Gröcke, D. R., Standen, V. G., Arriaza, B. T., & Halcrow, S. E. (2018). Marine resource reliance in the human populations of the Atacama Desert, northern Chile–A view from prehistory. Quaternary Science Reviews, 182, 163-174.
185	Az115	Az115	Arica, Chile	North Chile Coast	Early Intermediate Period	1850	1350	1850	1350	1850	1350	#N/A	#N/A	#N/A	#N/A	-18.48679	-70.31658	AZ115 T17b	#N/A	#N/A	F	Middle	#N/A	-14.9	17.1	3.3	y	42.2	King, C. L., Millard, A. R., Gröcke, D. R., Standen, V. G., Arriaza, B. T., & Halcrow, S. E. (2018). Marine resource reliance in the human populations of the Atacama Desert, northern Chile–A view from prehistory. Quaternary Science Reviews, 182, 163-174.
186	Az115	Az115	Arica, Chile	North Chile Coast	Early Intermediate Period	1850	1350	1850	1350	1850	1350	#N/A	#N/A	#N/A	#N/A	-18.48679	-70.31658	AZ115 T18	#N/A	#N/A	M	Middle	#N/A	-14.3	16.5	3.4	y	44.4	King, C. L., Millard, A. R., Gröcke, D. R., Standen, V. G., Arriaza, B. T., & Halcrow, S. E. (2018). Marine resource reliance in the human populations of the Atacama Desert, northern Chile–A view from prehistory. Quaternary Science Reviews, 182, 163-174.
187	Az115	Az115	Arica, Chile	North Chile Coast	Early Intermediate Period	1850	1350	1850	1350	1850	1350	#N/A	#N/A	#N/A	#N/A	-18.48679	-70.31658	AZ115 T19	#N/A	#N/A	M	Middle	#N/A	-15.2	17.3	3.6	y	44.7	King, C. L., Millard, A. R., Gröcke, D. R., Standen, V. G., Arriaza, B. T., & Halcrow, S. E. (2018). Marine resource reliance in the human populations of the Atacama Desert, northern Chile–A view from prehistory. Quaternary Science Reviews, 182, 163-174.
129	Az14	Az14	Arica, Chile	North Chile Coast	Early Horizon	3449	1500	5849	2509	5849	2509	#N/A	#N/A	#N/A	#N/A	-18.50808	-70.31336	AZ14 ent1	#N/A	#N/A	M	#N/A	#N/A	-12.7	25	3.6	y	32.8	King, C. L., Millard, A. R., Gröcke, D. R., Standen, V. G., Arriaza, B. T., & Halcrow, S. E. (2018). Marine resource reliance in the human populations of the Atacama Desert, northern Chile–A view from prehistory. Quaternary Science Reviews, 182, 163-174.
130	Az14	Az14	Arica, Chile	North Chile Coast	Early Horizon	3449	1500	5849	2509	5849	2509	#N/A	#N/A	#N/A	#N/A	-18.50808	-70.31336	AZ14 TX	#N/A	#N/A	F?	Young	#N/A	-18.4	16.7	3.5	y	38.3	King, C. L., Millard, A. R., Gröcke, D. R., Standen, V. G., Arriaza, B. T., & Halcrow, S. E. (2018). Marine resource reliance in the human populations of the Atacama Desert, northern Chile–A view from prehistory. Quaternary Science Reviews, 182, 163-174.
131	Az14	Az14	Arica, Chile	North Chile Coast	Early Horizon	3449	1500	5849	2509	5849	2509	#N/A	#N/A	#N/A	#N/A	-18.50808	-70.31336	AZ14 T1	#N/A	#N/A	M	Middle	#N/A	-17	17.4	3.3	y	39.8	King, C. L., Millard, A. R., Gröcke, D. R., Standen, V. G., Arriaza, B. T., & Halcrow, S. E. (2018). Marine resource reliance in the human populations of the Atacama Desert, northern Chile–A view from prehistory. Quaternary Science Reviews, 182, 163-174.
132	Az14	Az14	Arica, Chile	North Chile Coast	Early Horizon	3449	1500	5849	2509	5849	2509	#N/A	#N/A	#N/A	#N/A	-18.50808	-70.31336	AZ14 T1 F15	#N/A	#N/A	F	Young	#N/A	-17	17.6	3.3	y	42.8	King, C. L., Millard, A. R., Gröcke, D. R., Standen, V. G., Arriaza, B. T., & Halcrow, S. E. (2018). Marine resource reliance in the human populations of the Atacama Desert, northern Chile–A view from prehistory. Quaternary Science Reviews, 182, 163-174.
133	Az14	Az14	Arica, Chile	North Chile Coast	Early Horizon	3449	1500	5849	2509	5849	2509	#N/A	#N/A	#N/A	#N/A	-18.50808	-70.31336	AZ14 T7	#N/A	#N/A	F	Old	#N/A	-18.3	13.6	3.4	y	44.5	King, C. L., Millard, A. R., Gröcke, D. R., Standen, V. G., Arriaza, B. T., & Halcrow, S. E. (2018). Marine resource reliance in the human populations of the Atacama Desert, northern Chile–A view from prehistory. Quaternary Science Reviews, 182, 163-174.
134	Az14	Az14	Arica, Chile	North Chile Coast	Early Horizon	3449	1500	5849	2509	5849	2509	#N/A	#N/A	#N/A	#N/A	-18.50808	-70.31336	AZ14 T10	#N/A	#N/A	M	Young----middle	#N/A	-11.8	25.5	3.2	y	42.5	King, C. L., Millard, A. R., Gröcke, D. R., Standen, V. G., Arriaza, B. T., & Halcrow, S. E. (2018). Marine resource reliance in the human populations of the Atacama Desert, northern Chile–A view from prehistory. Quaternary Science Reviews, 182, 163-174.
141	Az14	Az14	Arica, Chile	North Chile Coast	Early Horizon	3449	1500	5849	2509	5849	2509	#N/A	#N/A	#N/A	#N/A	-18.50808	-70.31336	AZ14 T14	#N/A	#N/A	F	Young	#N/A	-17	17.8	3.6	y	42.2	King, C. L., Millard, A. R., Gröcke, D. R., Standen, V. G., Arriaza, B. T., & Halcrow, S. E. (2018). Marine resource reliance in the human populations of the Atacama Desert, northern Chile–A view from prehistory. Quaternary Science Reviews, 182, 163-174.
142	Az14	Az14	Arica, Chile	North Chile Coast	Early Horizon	3449	1500	5849	2509	5849	2509	#N/A	#N/A	#N/A	#N/A	-18.50808	-70.31336	AZ14 T76b	#N/A	#N/A	M?	Young	#N/A	-18.2	13.7	3.5	y	43.3	King, C. L., Millard, A. R., Gröcke, D. R., Standen, V. G., Arriaza, B. T., & Halcrow, S. E. (2018). Marine resource reliance in the human populations of the Atacama Desert, northern Chile–A view from prehistory. Quaternary Science Reviews, 182, 163-174.
437	Az141	Az141	Arica, Chile	North Chile Coast	Middle Horizon - Late Intermediate Period	1500	500	1290	1044	1290	1044	#N/A	#N/A	#N/A	#N/A	-18.49126	-70.31587	Des02	#N/A	#N/A	F	Middle	#N/A	-13.4	23.9	3.5	y	38.6	King, C. L., Millard, A. R., Gröcke, D. R., Standen, V. G., Arriaza, B. T., & Halcrow, S. E. (2018). Marine resource reliance in the human populations of the Atacama Desert, northern Chile–A view from prehistory. Quaternary Science Reviews, 182, 163-174.
438	Az141	Az141	Arica, Chile	North Chile Coast	Middle Horizon - Late Intermediate Period	1500	500	1290	1044	1290	1044	#N/A	#N/A	#N/A	#N/A	-18.49126	-70.31587	T22	#N/A	#N/A	M	Middle	#N/A	-12.2	14.6	3.2	y	37.4	King, C. L., Millard, A. R., Gröcke, D. R., Standen, V. G., Arriaza, B. T., & Halcrow, S. E. (2018). Marine resource reliance in the human populations of the Atacama Desert, northern Chile–A view from prehistory. Quaternary Science Reviews, 182, 163-174.
439	Az141	Az141	Arica, Chile	North Chile Coast	Middle Horizon - Late Intermediate Period	1500	500	1290	1044	1290	1044	#N/A	#N/A	#N/A	#N/A	-18.49126	-70.31587	T23	#N/A	#N/A	I	#N/A	#N/A	-11.3	18.2	3.6	y	44.1	King, C. L., Millard, A. R., Gröcke, D. R., Standen, V. G., Arriaza, B. T., & Halcrow, S. E. (2018). Marine resource reliance in the human populations of the Atacama Desert, northern Chile–A view from prehistory. Quaternary Science Reviews, 182, 163-174.
441	Az141	Az141	Arica, Chile	North Chile Coast	Middle Horizon - Late Intermediate Period	1500	500	1290	1044	1290	1044	#N/A	#N/A	#N/A	#N/A	-18.49126	-70.31587	T33	#N/A	#N/A	M	Middle--old	#N/A	-12.3	11.7	3.2	y	33.2	King, C. L., Millard, A. R., Gröcke, D. R., Standen, V. G., Arriaza, B. T., & Halcrow, S. E. (2018). Marine resource reliance in the human populations of the Atacama Desert, northern Chile–A view from prehistory. Quaternary Science Reviews, 182, 163-174.
449	Az141	Az141	Arica, Chile	North Chile Coast	Middle Horizon - Late Intermediate Period	1500	500	1290	1044	1290	1044	#N/A	#N/A	#N/A	#N/A	-18.49126	-70.31587	T52	#N/A	#N/A	M	Young--middle	#N/A	-11.3	19.2	3.4	y	41.1	King, C. L., Millard, A. R., Gröcke, D. R., Standen, V. G., Arriaza, B. T., & Halcrow, S. E. (2018). Marine resource reliance in the human populations of the Atacama Desert, northern Chile–A view from prehistory. Quaternary Science Reviews, 182, 163-174.
453	Az6	Az6	Arica, Chile	North Chile Coast	Middle Horizon - Late Intermediate Period	1500	500	1570	558	1570	558	#N/A	#N/A	#N/A	#N/A	-18.48641	-70.31618	T19	#N/A	#N/A	F	Young	#N/A	-10.2	25.7	3.3	y	42.1	King, C. L., Millard, A. R., Gröcke, D. R., Standen, V. G., Arriaza, B. T., & Halcrow, S. E. (2018). Marine resource reliance in the human populations of the Atacama Desert, northern Chile–A view from prehistory. Quaternary Science Reviews, 182, 163-174.
457	Az6	Az6	Arica, Chile	North Chile Coast	Middle Horizon - Late Intermediate Period	1500	500	1570	558	1570	558	#N/A	#N/A	#N/A	#N/A	-18.48641	-70.31618	T36 J2/1	#N/A	#N/A	M	Young	#N/A	-11.2	21.1	3.4	y	40.9	King, C. L., Millard, A. R., Gröcke, D. R., Standen, V. G., Arriaza, B. T., & Halcrow, S. E. (2018). Marine resource reliance in the human populations of the Atacama Desert, northern Chile–A view from prehistory. Quaternary Science Reviews, 182, 163-174.
458	Az6	Az6	Arica, Chile	North Chile Coast	Middle Horizon - Late Intermediate Period	1500	500	1570	558	1570	558	#N/A	#N/A	#N/A	#N/A	-18.48641	-70.31618	T41b	#N/A	#N/A	M	Middle	#N/A	-11.4	20.4	3.3	y	42.7	King, C. L., Millard, A. R., Gröcke, D. R., Standen, V. G., Arriaza, B. T., & Halcrow, S. E. (2018). Marine resource reliance in the human populations of the Atacama Desert, northern Chile–A view from prehistory. Quaternary Science Reviews, 182, 163-174.
460	Az6	Az6	Arica, Chile	North Chile Coast	Middle Horizon - Late Intermediate Period	1500	500	1570	558	1570	558	#N/A	#N/A	#N/A	#N/A	-18.48641	-70.31618	T71 M5/2	#N/A	#N/A	M	Young	#N/A	-11.4	15.9	3.4	y	43	King, C. L., Millard, A. R., Gröcke, D. R., Standen, V. G., Arriaza, B. T., & Halcrow, S. E. (2018). Marine resource reliance in the human populations of the Atacama Desert, northern Chile–A view from prehistory. Quaternary Science Reviews, 182, 163-174.
461	Az6	Az6	Arica, Chile	North Chile Coast	Middle Horizon - Late Intermediate Period	1500	500	1570	558	1570	558	#N/A	#N/A	#N/A	#N/A	-18.48641	-70.31618	T116 R3/2	#N/A	#N/A	M	Middle	#N/A	-11.1	21.6	3.4	y	42	King, C. L., Millard, A. R., Gröcke, D. R., Standen, V. G., Arriaza, B. T., & Halcrow, S. E. (2018). Marine resource reliance in the human populations of the Atacama Desert, northern Chile–A view from prehistory. Quaternary Science Reviews, 182, 163-174.
500	Az8	Az8	Arica, Chile	North Chile Coast	Late Intermediate Period	1450	500	1450	600	1450	600	#N/A	#N/A	#N/A	#N/A	-18.48641	-70.31618	T9	#N/A	#N/A	F	Young	#N/A	-10.6	21.6	3.5	y	44.3	King, C. L., Millard, A. R., Gröcke, D. R., Standen, V. G., Arriaza, B. T., & Halcrow, S. E. (2018). Marine resource reliance in the human populations of the Atacama Desert, northern Chile–A view from prehistory. Quaternary Science Reviews, 182, 163-174.; Alfonso-Durruty, M. P., Gayo, E. M., Standen, V., Castro, V., Latorre, C., Santoro, C. M., et al. (2019). Dietary diversity in the Atacama dese…
501	Az8	Az8	Arica, Chile	North Chile Coast	Late Intermediate Period	1450	500	1450	600	1450	600	#N/A	#N/A	#N/A	#N/A	-18.48641	-70.31618	T13	#N/A	#N/A	M	Young	#N/A	-11.3	20.4	3.4	y	43.5	King, C. L., Millard, A. R., Gröcke, D. R., Standen, V. G., Arriaza, B. T., & Halcrow, S. E. (2018). Marine resource reliance in the human populations of the Atacama Desert, northern Chile–A view from prehistory. Quaternary Science Reviews, 182, 163-174.; Alfonso-Durruty, M. P., Gayo, E. M., Standen, V., Castro, V., Latorre, C., Santoro, C. M., et al. (2019). Dietary diversity in the Atacama dese…
504	Az8	Az8	Arica, Chile	North Chile Coast	Late Intermediate Period	1450	500	1450	600	1450	600	#N/A	#N/A	#N/A	#N/A	-18.48641	-70.31618	T24	#N/A	#N/A	F	Middle--old	#N/A	-12.1	19.8	3.2	y	41.6	King, C. L., Millard, A. R., Gröcke, D. R., Standen, V. G., Arriaza, B. T., & Halcrow, S. E. (2018). Marine resource reliance in the human populations of the Atacama Desert, northern Chile–A view from prehistory. Quaternary Science Reviews, 182, 163-174.; Alfonso-Durruty, M. P., Gayo, E. M., Standen, V., Castro, V., Latorre, C., Santoro, C. M., et al. (2019). Dietary diversity in the Atacama dese…
505	Az8	Az8	Arica, Chile	North Chile Coast	Late Intermediate Period	1450	500	1450	600	1450	600	#N/A	#N/A	#N/A	#N/A	-18.48641	-70.31618	T25	#N/A	#N/A	M	Young--middle	#N/A	-11.8	20.4	3.5	y	39.7	King, C. L., Millard, A. R., Gröcke, D. R., Standen, V. G., Arriaza, B. T., & Halcrow, S. E. (2018). Marine resource reliance in the human populations of the Atacama Desert, northern Chile–A view from prehistory. Quaternary Science Reviews, 182, 163-174.; Alfonso-Durruty, M. P., Gayo, E. M., Standen, V., Castro, V., Latorre, C., Santoro, C. M., et al. (2019). Dietary diversity in the Atacama dese…
506	Az8	Az8	Arica, Chile	North Chile Coast	Late Intermediate Period	1450	500	1450	600	1450	600	#N/A	#N/A	#N/A	#N/A	-18.48641	-70.31618	T30	#N/A	#N/A	F	Young	#N/A	-11.6	20.7	3.5	y	44.8	King, C. L., Millard, A. R., Gröcke, D. R., Standen, V. G., Arriaza, B. T., & Halcrow, S. E. (2018). Marine resource reliance in the human populations of the Atacama Desert, northern Chile–A view from prehistory. Quaternary Science Reviews, 182, 163-174.; Alfonso-Durruty, M. P., Gayo, E. M., Standen, V., Castro, V., Latorre, C., Santoro, C. M., et al. (2019). Dietary diversity in the Atacama dese…
507	Az8	Az8	Arica, Chile	North Chile Coast	Late Intermediate Period	1450	500	1450	600	1450	600	#N/A	#N/A	#N/A	#N/A	-18.48641	-70.31618	T31	#N/A	#N/A	F	Young	#N/A	-12.2	17.4	3.4	y	42.2	King, C. L., Millard, A. R., Gröcke, D. R., Standen, V. G., Arriaza, B. T., & Halcrow, S. E. (2018). Marine resource reliance in the human populations of the Atacama Desert, northern Chile–A view from prehistory. Quaternary Science Reviews, 182, 163-174.; Alfonso-Durruty, M. P., Gayo, E. M., Standen, V., Castro, V., Latorre, C., Santoro, C. M., et al. (2019). Dietary diversity in the Atacama dese…
518	Az8	Az8	Arica, Chile	North Chile Coast	Late Intermediate Period	1450	500	1450	600	1450	600	#N/A	#N/A	#N/A	#N/A	-18.48641	-70.31618	T5b	#N/A	#N/A	F	Middle	#N/A	-10.8	21.2	3.3	y	42.5	King, C. L., Millard, A. R., Gröcke, D. R., Standen, V. G., Arriaza, B. T., & Halcrow, S. E. (2018). Marine resource reliance in the human populations of the Atacama Desert, northern Chile–A view from prehistory. Quaternary Science Reviews, 182, 163-174.; Alfonso-Durruty, M. P., Gayo, E. M., Standen, V., Castro, V., Latorre, C., Santoro, C. M., et al. (2019). Dietary diversity in the Atacama dese…
519	Az8	Az8	Arica, Chile	North Chile Coast	Late Intermediate Period	1450	500	1450	600	1450	600	#N/A	#N/A	#N/A	#N/A	-18.48641	-70.31618	T7a	#N/A	#N/A	M?	Young	#N/A	-12	20.9	3.4	y	41.2	King, C. L., Millard, A. R., Gröcke, D. R., Standen, V. G., Arriaza, B. T., & Halcrow, S. E. (2018). Marine resource reliance in the human populations of the Atacama Desert, northern Chile–A view from prehistory. Quaternary Science Reviews, 182, 163-174.; Alfonso-Durruty, M. P., Gayo, E. M., Standen, V., Castro, V., Latorre, C., Santoro, C. M., et al. (2019). Dietary diversity in the Atacama dese…
521	Az8	Az8	Arica, Chile	North Chile Coast	Late Intermediate Period	1450	500	1450	600	1450	600	#N/A	#N/A	#N/A	#N/A	-18.48641	-70.31618	T35	#N/A	#N/A	M	Young	#N/A	-11.2	20.3	3.5	y	44	King, C. L., Millard, A. R., Gröcke, D. R., Standen, V. G., Arriaza, B. T., & Halcrow, S. E. (2018). Marine resource reliance in the human populations of the Atacama Desert, northern Chile–A view from prehistory. Quaternary Science Reviews, 182, 163-174.; Alfonso-Durruty, M. P., Gayo, E. M., Standen, V., Castro, V., Latorre, C., Santoro, C. M., et al. (2019). Dietary diversity in the Atacama dese…
522	Az8	Az8	Arica, Chile	North Chile Coast	Late Intermediate Period	1450	500	1450	600	1450	600	#N/A	#N/A	#N/A	#N/A	-18.48641	-70.31618	T38	#N/A	#N/A	F	Young	#N/A	-12.2	20.1	3.4	y	41.6	King, C. L., Millard, A. R., Gröcke, D. R., Standen, V. G., Arriaza, B. T., & Halcrow, S. E. (2018). Marine resource reliance in the human populations of the Atacama Desert, northern Chile–A view from prehistory. Quaternary Science Reviews, 182, 163-174.; Alfonso-Durruty, M. P., Gayo, E. M., Standen, V., Castro, V., Latorre, C., Santoro, C. M., et al. (2019). Dietary diversity in the Atacama dese…
523	Az8	Az8	Arica, Chile	North Chile Coast	Late Intermediate Period	1450	500	1450	600	1450	600	#N/A	#N/A	#N/A	#N/A	-18.48641	-70.31618	T40	#N/A	#N/A	F	Young--middle	#N/A	-10.7	15.2	3.4	y	43.7	King, C. L., Millard, A. R., Gröcke, D. R., Standen, V. G., Arriaza, B. T., & Halcrow, S. E. (2018). Marine resource reliance in the human populations of the Atacama Desert, northern Chile–A view from prehistory. Quaternary Science Reviews, 182, 163-174.; Alfonso-Durruty, M. P., Gayo, E. M., Standen, V., Castro, V., Latorre, C., Santoro, C. M., et al. (2019). Dietary diversity in the Atacama dese…
525	Az8	Az8	Arica, Chile	North Chile Coast	Late Intermediate Period	1450	500	1450	600	1450	600	#N/A	#N/A	#N/A	#N/A	-18.48641	-70.31618	T42	#N/A	#N/A	M	Young	#N/A	-15.5	17.5	3.6	y	44.3	King, C. L., Millard, A. R., Gröcke, D. R., Standen, V. G., Arriaza, B. T., & Halcrow, S. E. (2018). Marine resource reliance in the human populations of the Atacama Desert, northern Chile–A view from prehistory. Quaternary Science Reviews, 182, 163-174.; Alfonso-Durruty, M. P., Gayo, E. M., Standen, V., Castro, V., Latorre, C., Santoro, C. M., et al. (2019). Dietary diversity in the Atacama dese…
470	Azangaro	Azangaro	Ayacucho Valley	Central Highlands	Late Intermediate Period	900	750	900	750	631	530	616	26	631	530	-12.950491	-74.288307	OxA-15374	#N/A	#N/A	#N/A	#N/A	#N/A	-12	#N/A	#N/A	y	#N/A	Finucane, B. C., Valdez, J. E., Calderon, I. P., Pomacanchari, C. V., Valdez, L. M., & O'Connell, T. (2007). The end of empire: new radiocarbon dates from the Ayacucho Valley, Peru, and their implications for the collapse of the Wari state. Radiocarbon, 49(2), 579-592.
471	Azangaro	Azangaro	Ayacucho Valley	Central Highlands	Late Intermediate Period	900	750	900	750	663	558	694	28	663	558	-12.950491	-74.288307	OxA-15375	#N/A	#N/A	#N/A	#N/A	#N/A	-10.7	#N/A	#N/A	y	#N/A	Finucane, B. C., Valdez, J. E., Calderon, I. P., Pomacanchari, C. V., Valdez, L. M., & O'Connell, T. (2007). The end of empire: new radiocarbon dates from the Ayacucho Valley, Peru, and their implications for the collapse of the Wari state. Radiocarbon, 49(2), 579-592.
106	Bandurria	Bandurria	North-Central Coast	Central Coast	Preceramic	4949	3649	4949	3649	4949	3649	#N/A	#N/A	#N/A	#N/A	-11.18775	-77.58759	3	#N/A	#N/A	F	20----25	#N/A	-16.3	14.7	3.6	y	#N/A	Coutts, K. H., Chu, A., & Krigbaum, J. (2011). Paleodiet in late Preceramic Peru: Preliminary isotopic data from Bandurria. The Journal of Island and Coastal Archaeology, 6(2), 196-210.
107	Bandurria	Bandurria	North-Central Coast	Central Coast	Preceramic	4949	3649	4949	3649	4949	3649	#N/A	#N/A	#N/A	#N/A	-11.18775	-77.58759	S1	#N/A	#N/A	M	18----20	#N/A	-17.5	12.4	3.6	y	#N/A	Coutts, K. H., Chu, A., & Krigbaum, J. (2011). Paleodiet in late Preceramic Peru: Preliminary isotopic data from Bandurria. The Journal of Island and Coastal Archaeology, 6(2), 196-210.
108	Bandurria	Bandurria	North-Central Coast	Central Coast	Preceramic	4949	3649	4949	3649	4949	3649	#N/A	#N/A	#N/A	#N/A	-11.18775	-77.58759	S3	#N/A	#N/A	M	30----35	#N/A	-15.9	15.6	3.3	y	#N/A	Coutts, K. H., Chu, A., & Krigbaum, J. (2011). Paleodiet in late Preceramic Peru: Preliminary isotopic data from Bandurria. The Journal of Island and Coastal Archaeology, 6(2), 196-210.
114	Bandurria	Bandurria	North-Central Coast	Central Coast	Preceramic	4949	3649	4949	3649	4949	3649	#N/A	#N/A	#N/A	#N/A	-11.18775	-77.58759	5	#N/A	#N/A	M	Adult	#N/A	-15.4	15.8	3.3	y	#N/A	Coutts, K. H., Chu, A., & Krigbaum, J. (2011). Paleodiet in late Preceramic Peru: Preliminary isotopic data from Bandurria. The Journal of Island and Coastal Archaeology, 6(2), 196-210.
115	Bandurria	Bandurria	North-Central Coast	Central Coast	Preceramic	4949	3649	4949	3649	4949	3649	#N/A	#N/A	#N/A	#N/A	-11.18775	-77.58759	S2	#N/A	#N/A	F	20----40	#N/A	-15.4	15.2	3.4	y	#N/A	Coutts, K. H., Chu, A., & Krigbaum, J. (2011). Paleodiet in late Preceramic Peru: Preliminary isotopic data from Bandurria. The Journal of Island and Coastal Archaeology, 6(2), 196-210.
118	Bandurria	Bandurria	North-Central Coast	Central Coast	Preceramic	4949	3649	4949	3649	4949	3649	#N/A	#N/A	#N/A	#N/A	-11.18775	-77.58759	8	#N/A	#N/A	I	6----8	#N/A	-14.9	16.3	3.4	y	#N/A	Coutts, K. H., Chu, A., & Krigbaum, J. (2011). Paleodiet in late Preceramic Peru: Preliminary isotopic data from Bandurria. The Journal of Island and Coastal Archaeology, 6(2), 196-210.
121	Bandurria	Bandurria	North-Central Coast	Central Coast	Preceramic	4949	3649	4949	3649	4949	3649	#N/A	#N/A	#N/A	#N/A	-11.18775	-77.58759	11	#N/A	#N/A	I	6----8	#N/A	-15.8	15.8	3.6	y	#N/A	Coutts, K. H., Chu, A., & Krigbaum, J. (2011). Paleodiet in late Preceramic Peru: Preliminary isotopic data from Bandurria. The Journal of Island and Coastal Archaeology, 6(2), 196-210.
123	Bandurria	Bandurria	North-Central Coast	Central Coast	Preceramic	4949	3649	4949	3649	4949	3649	#N/A	#N/A	#N/A	#N/A	-11.18775	-77.58759	13	#N/A	#N/A	I	4----5	Infant	-13.6	17.9	3.4	y	#N/A	Coutts, K. H., Chu, A., & Krigbaum, J. (2011). Paleodiet in late Preceramic Peru: Preliminary isotopic data from Bandurria. The Journal of Island and Coastal Archaeology, 6(2), 196-210.
383	Beringa EIP	Beringa	Majes Valley	South Coast	Early Intermediate Period	1750	1350	1750	1350	1750	1350	#N/A	#N/A	#N/A	#N/A	-16.144676	-72.462826	1017.0024.00	ACL-0012	y	F	Middle adult -- old adult	#N/A	-14.7	12.95	2.95	y	#N/A	Knudson, K. J., & Tung, T. A. (2011). Investigating regional mobility in the southern hinterland of the Wari Empire: biogeochemistry at the site of Beringa, Peru. American Journal of Physical Anthropology, 145(2), 299-310.; Tung, T. A., & Knudson, K. J. (2018). Stable isotope analysis of a pre‐Hispanic Andean community: Reconstructing pre‐Wari and Wari era diets in the hinterland of the Wari empi…
384	Beringa EIP	Beringa	Majes Valley	South Coast	Early Intermediate Period	1750	1350	1750	1350	1750	1350	#N/A	#N/A	#N/A	#N/A	-16.144676	-72.462826	1011.0827.00	ACL-0037	y	M	Middle adult	#N/A	-14.02	13.325	3	y	#N/A	Knudson, K. J., & Tung, T. A. (2011). Investigating regional mobility in the southern hinterland of the Wari Empire: biogeochemistry at the site of Beringa, Peru. American Journal of Physical Anthropology, 145(2), 299-310.; Tung, T. A., & Knudson, K. J. (2018). Stable isotope analysis of a pre‐Hispanic Andean community: Reconstructing pre‐Wari and Wari era diets in the hinterland of the Wari empi…
385	Beringa EIP	Beringa	Majes Valley	South Coast	Early Intermediate Period	1750	1350	1750	1350	1750	1350	#N/A	#N/A	#N/A	#N/A	-16.144676	-72.462826	1001.1290.01	ACL-0042	#N/A	M?	Middle adult	#N/A	-14.4	10.5	3	y	#N/A	Knudson, K. J., & Tung, T. A. (2011). Investigating regional mobility in the southern hinterland of the Wari Empire: biogeochemistry at the site of Beringa, Peru. American Journal of Physical Anthropology, 145(2), 299-310.; Tung, T. A., & Knudson, K. J. (2018). Stable isotope analysis of a pre‐Hispanic Andean community: Reconstructing pre‐Wari and Wari era diets in the hinterland of the Wari empi…
388	Beringa EIP	Beringa	Majes Valley	South Coast	Early Intermediate Period	1750	1350	1750	1350	1750	1350	#N/A	#N/A	#N/A	#N/A	-16.144676	-72.462826	1001.1295	ACL-0258	#N/A	I	Child	#N/A	#N/A	9.5	#N/A	y	#N/A	Knudson, K. J., & Tung, T. A. (2011). Investigating regional mobility in the southern hinterland of the Wari Empire: biogeochemistry at the site of Beringa, Peru. American Journal of Physical Anthropology, 145(2), 299-310.; Tung, T. A., & Knudson, K. J. (2018). Stable isotope analysis of a pre‐Hispanic Andean community: Reconstructing pre‐Wari and Wari era diets in the hinterland of the Wari empi…
389	Beringa EIP	Beringa	Majes Valley	South Coast	Early Intermediate Period	1750	1350	1750	1350	1750	1350	#N/A	#N/A	#N/A	#N/A	-16.144676	-72.462826	1011	ACL-2169	#N/A	I	Adult	#N/A	-14.4	10.9	3	y	#N/A	Knudson, K. J., & Tung, T. A. (2011). Investigating regional mobility in the southern hinterland of the Wari Empire: biogeochemistry at the site of Beringa, Peru. American Journal of Physical Anthropology, 145(2), 299-310.; Tung, T. A., & Knudson, K. J. (2018). Stable isotope analysis of a pre‐Hispanic Andean community: Reconstructing pre‐Wari and Wari era diets in the hinterland of the Wari empi…
406	Beringa EIP	Beringa	Majes Valley	South Coast	Early Intermediate Period	1750	1350	1750	1350	1750	1350	#N/A	#N/A	#N/A	#N/A	-16.144676	-72.462826	1001.1004.00	ACL-0002	#N/A	I	Infant	Infant	-16.5	11.5	2.9	y	#N/A	Knudson, K. J., & Tung, T. A. (2011). Investigating regional mobility in the southern hinterland of the Wari Empire: biogeochemistry at the site of Beringa, Peru. American Journal of Physical Anthropology, 145(2), 299-310.; Tung, T. A., & Knudson, K. J. (2018). Stable isotope analysis of a pre‐Hispanic Andean community: Reconstructing pre‐Wari and Wari era diets in the hinterland of the Wari empi…
407	Beringa EIP	Beringa	Majes Valley	South Coast	Early Intermediate Period	1750	1350	1750	1350	1750	1350	#N/A	#N/A	#N/A	#N/A	-16.144676	-72.462826	1017.0116.00	ACL-0003	#N/A	I	5--6	#N/A	-15.1	11	2.9	y	#N/A	Knudson, K. J., & Tung, T. A. (2011). Investigating regional mobility in the southern hinterland of the Wari Empire: biogeochemistry at the site of Beringa, Peru. American Journal of Physical Anthropology, 145(2), 299-310.; Tung, T. A., & Knudson, K. J. (2018). Stable isotope analysis of a pre‐Hispanic Andean community: Reconstructing pre‐Wari and Wari era diets in the hinterland of the Wari empi…
408	Beringa EIP	Beringa	Majes Valley	South Coast	Early Intermediate Period	1750	1350	1750	1350	1750	1350	#N/A	#N/A	#N/A	#N/A	-16.144676	-72.462826	1017.0059.00	ACL-0005	y	M	Middle adult	#N/A	-15.85	8.45	3.1	y	#N/A	Knudson, K. J., & Tung, T. A. (2011). Investigating regional mobility in the southern hinterland of the Wari Empire: biogeochemistry at the site of Beringa, Peru. American Journal of Physical Anthropology, 145(2), 299-310.; Tung, T. A., & Knudson, K. J. (2018). Stable isotope analysis of a pre‐Hispanic Andean community: Reconstructing pre‐Wari and Wari era diets in the hinterland of the Wari empi…
365	Beringa EIP/MH	Beringa	Majes Valley	South Coast	Early Intermediate Period - Middle Horizon	1750	1150	1750	1150	1750	1150	#N/A	#N/A	#N/A	#N/A	-16.144676	-72.462826	1034.0026.00	ACL-0036	#N/A	I	Infant	Infant	-14.8	10.1	2.9	y	#N/A	Knudson, K. J., & Tung, T. A. (2011). Investigating regional mobility in the southern hinterland of the Wari Empire: biogeochemistry at the site of Beringa, Peru. American Journal of Physical Anthropology, 145(2), 299-310.; Tung, T. A., & Knudson, K. J. (2018). Stable isotope analysis of a pre‐Hispanic Andean community: Reconstructing pre‐Wari and Wari era diets in the hinterland of the Wari empi…
426	Beringa LIP	Beringa	Majes Valley	South Coast	Late Intermediate Period	950	480	950	480	950	480	#N/A	#N/A	#N/A	#N/A	-16.144676	-72.462826	1039.0018.04	ACL-0021	y	F	Middle adult	#N/A	-14.55	10.5	3	y	#N/A	Knudson, K. J., & Tung, T. A. (2011). Investigating regional mobility in the southern hinterland of the Wari Empire: biogeochemistry at the site of Beringa, Peru. American Journal of Physical Anthropology, 145(2), 299-310.; Tung, T. A., & Knudson, K. J. (2018). Stable isotope analysis of a pre‐Hispanic Andean community: Reconstructing pre‐Wari and Wari era diets in the hinterland of the Wari empi…
415	Beringa MH	Beringa	Majes Valley	South Coast	Middle Horizon	1350	1150	1350	1150	1350	1150	#N/A	#N/A	#N/A	#N/A	-16.144676	-72.462826	1030.0040.00	ACL-0019	y	I	Infant	Infant	-15.1	13.3	3	y	#N/A	Knudson, K. J., & Tung, T. A. (2011). Investigating regional mobility in the southern hinterland of the Wari Empire: biogeochemistry at the site of Beringa, Peru. American Journal of Physical Anthropology, 145(2), 299-310.; Tung, T. A., & Knudson, K. J. (2018). Stable isotope analysis of a pre‐Hispanic Andean community: Reconstructing pre‐Wari and Wari era diets in the hinterland of the Wari empi…
416	Beringa MH	Beringa	Majes Valley	South Coast	Middle Horizon	1350	1150	1350	1150	1350	1150	#N/A	#N/A	#N/A	#N/A	-16.144676	-72.462826	1102.0091.18.13	ACL-0026	y	I	10--15	#N/A	-15	9.95	3.15	y	#N/A	Knudson, K. J., & Tung, T. A. (2011). Investigating regional mobility in the southern hinterland of the Wari Empire: biogeochemistry at the site of Beringa, Peru. American Journal of Physical Anthropology, 145(2), 299-310.; Tung, T. A., & Knudson, K. J. (2018). Stable isotope analysis of a pre‐Hispanic Andean community: Reconstructing pre‐Wari and Wari era diets in the hinterland of the Wari empi…
417	Beringa MH	Beringa	Majes Valley	South Coast	Middle Horizon	1350	1150	1350	1150	1350	1150	#N/A	#N/A	#N/A	#N/A	-16.144676	-72.462826	1103.0033.00	ACL-0028	#N/A	I	Infant	Infant	-16	10.9	3	y	#N/A	Knudson, K. J., & Tung, T. A. (2011). Investigating regional mobility in the southern hinterland of the Wari Empire: biogeochemistry at the site of Beringa, Peru. American Journal of Physical Anthropology, 145(2), 299-310.; Tung, T. A., & Knudson, K. J. (2018). Stable isotope analysis of a pre‐Hispanic Andean community: Reconstructing pre‐Wari and Wari era diets in the hinterland of the Wari empi…
422	Beringa MH	Beringa	Majes Valley	South Coast	Middle Horizon	1350	1150	1350	1150	1350	1150	#N/A	#N/A	#N/A	#N/A	-16.144676	-72.462826	1025.0029.00	ACL-0015	y	M	16--19	#N/A	-13.6	11.7	3	y	#N/A	Knudson, K. J., & Tung, T. A. (2011). Investigating regional mobility in the southern hinterland of the Wari Empire: biogeochemistry at the site of Beringa, Peru. American Journal of Physical Anthropology, 145(2), 299-310.; Tung, T. A., & Knudson, K. J. (2018). Stable isotope analysis of a pre‐Hispanic Andean community: Reconstructing pre‐Wari and Wari era diets in the hinterland of the Wari empi…
423	Beringa MH	Beringa	Majes Valley	South Coast	Middle Horizon	1350	1150	1350	1150	1350	1150	#N/A	#N/A	#N/A	#N/A	-16.144676	-72.462826	1134.0002.14	ACL-0031	y	F	17--24	#N/A	-13.5	10.2	3	y	#N/A	Knudson, K. J., & Tung, T. A. (2011). Investigating regional mobility in the southern hinterland of the Wari Empire: biogeochemistry at the site of Beringa, Peru. American Journal of Physical Anthropology, 145(2), 299-310.; Tung, T. A., & Knudson, K. J. (2018). Stable isotope analysis of a pre‐Hispanic Andean community: Reconstructing pre‐Wari and Wari era diets in the hinterland of the Wari empi…
424	Beringa MH	Beringa	Majes Valley	South Coast	Middle Horizon	1350	1150	1350	1150	1350	1150	#N/A	#N/A	#N/A	#N/A	-16.144676	-72.462826	1147.0057.00	ACL-0035	#N/A	?	Infant	Infant	-16.7	10.2	2.9	y	#N/A	Knudson, K. J., & Tung, T. A. (2011). Investigating regional mobility in the southern hinterland of the Wari Empire: biogeochemistry at the site of Beringa, Peru. American Journal of Physical Anthropology, 145(2), 299-310.; Tung, T. A., & Knudson, K. J. (2018). Stable isotope analysis of a pre‐Hispanic Andean community: Reconstructing pre‐Wari and Wari era diets in the hinterland of the Wari empi…
2875	C. Tribolpata LIP	C. Tribolpata	Las Trancas Valley	South Highlands	Late Intermediate Period	1150	700	1150	700	1175	983	1115	15	1175	983	-14.84691736	-74.51963418	Cr223	#N/A	#N/A	F	Young Adult	#N/A	-14.8	12.1	3.3	y	#N/A	McCool, W. C. (2020). The Human Ecology of Conflict: A Case Study from the Prehispanic Nasca Highlands of Peru. Ph.D. Dissertation. UC Santa Barbara,
2876	C. Tribolpata LIP	C. Tribolpata	Las Trancas Valley	South Highlands	Late Intermediate Period	1150	700	1150	700	877	728	1090	15	877	728	-14.84691736	-74.51963418	Cr224	#N/A	#N/A	I	Child	Infant	-14	11.9	3.3	y	#N/A	McCool, W. C. (2020). The Human Ecology of Conflict: A Case Study from the Prehispanic Nasca Highlands of Peru. Ph.D. Dissertation. UC Santa Barbara,
2877	C. Tribolpata LIP	C. Tribolpata	Las Trancas Valley	South Highlands	Late Intermediate Period	1150	700	1150	700	1176	989	910	20	1176	989	-14.84691736	-74.51963418	Cr227	#N/A	#N/A	F	Middle Adult	#N/A	-14.1	10.4	3.3	y	#N/A	McCool, W. C. (2020). The Human Ecology of Conflict: A Case Study from the Prehispanic Nasca Highlands of Peru. Ph.D. Dissertation. UC Santa Barbara,
2878	C. Tribolpata LIP	C. Tribolpata	Las Trancas Valley	South Highlands	Late Intermediate Period	1150	700	1150	700	794	690	830	15	794	690	-14.84691736	-74.51963418	Cr228	#N/A	#N/A	F	Young Adult	#N/A	-14.2	11.4	3.3	y	#N/A	McCool, W. C. (2020). The Human Ecology of Conflict: A Case Study from the Prehispanic Nasca Highlands of Peru. Ph.D. Dissertation. UC Santa Barbara,
2879	C. Tribolpata LIP	C. Tribolpata	Las Trancas Valley	South Highlands	Late Intermediate Period	1150	700	1150	700	1056	938	1115	15	1056	938	-14.84691736	-74.51963418	Cr229	#N/A	#N/A	M	Old Adult	#N/A	-14.1	13.5	3.3	y	#N/A	McCool, W. C. (2020). The Human Ecology of Conflict: A Case Study from the Prehispanic Nasca Highlands of Peru. Ph.D. Dissertation. UC Santa Barbara,
2880	C. Tribolpata LIP	C. Tribolpata	Las Trancas Valley	South Highlands	Late Intermediate Period	1150	700	1150	700	903	737	1100	15	903	737	-14.84691736	-74.51963418	Cr232	#N/A	#N/A	M	Old Adult	#N/A	-13.7	12.6	3.2	y	#N/A	McCool, W. C. (2020). The Human Ecology of Conflict: A Case Study from the Prehispanic Nasca Highlands of Peru. Ph.D. Dissertation. UC Santa Barbara,
2881	C. Tribolpata LIP	C. Tribolpata	Las Trancas Valley	South Highlands	Late Intermediate Period	1150	700	1150	700	796	725	935	32	796	725	-14.84691736	-74.51963418	Cr233	#N/A	#N/A	M	Middle Adult	#N/A	-13.7	14.4	3.3	y	#N/A	McCool, W. C. (2020). The Human Ecology of Conflict: A Case Study from the Prehispanic Nasca Highlands of Peru. Ph.D. Dissertation. UC Santa Barbara,
2882	C. Tribolpata LIP	C. Tribolpata	Las Trancas Valley	South Highlands	Late Intermediate Period	1150	700	1150	700	925	799	910	15	925	799	-14.84691736	-74.51963418	Cr234	#N/A	#N/A	F	Young Adult	#N/A	-13	12	3.3	y	#N/A	McCool, W. C. (2020). The Human Ecology of Conflict: A Case Study from the Prehispanic Nasca Highlands of Peru. Ph.D. Dissertation. UC Santa Barbara,
2883	C. Tribolpata LIP	C. Tribolpata	Las Trancas Valley	South Highlands	Late Intermediate Period	1150	700	1150	700	1048	930	895	20	1048	930	-14.84691736	-74.51963418	Cr235	#N/A	#N/A	F	Middle Adult	#N/A	-13.8	11.4	3.3	y	#N/A	McCool, W. C. (2020). The Human Ecology of Conflict: A Case Study from the Prehispanic Nasca Highlands of Peru. Ph.D. Dissertation. UC Santa Barbara,
2884	C. Tribolpata LIP	C. Tribolpata	Las Trancas Valley	South Highlands	Late Intermediate Period	1150	700	1150	700	1052	933	865	20	1052	933	-14.84691736	-74.51963418	Cr237	#N/A	#N/A	F	Middle Adult	#N/A	-13.9	13.4	3.3	y	#N/A	McCool, W. C. (2020). The Human Ecology of Conflict: A Case Study from the Prehispanic Nasca Highlands of Peru. Ph.D. Dissertation. UC Santa Barbara,
2885	C. Tribolpata LIP	C. Tribolpata	Las Trancas Valley	South Highlands	Late Intermediate Period	1150	700	1150	700	1048	930	884	27	1048	930	-14.84691736	-74.51963418	Cr239	#N/A	#N/A	F	Young Adult	#N/A	-12.5	12.5	3.2	y	#N/A	McCool, W. C. (2020). The Human Ecology of Conflict: A Case Study from the Prehispanic Nasca Highlands of Peru. Ph.D. Dissertation. UC Santa Barbara,
2886	C. Tribolpata LIP	C. Tribolpata	Las Trancas Valley	South Highlands	Late Intermediate Period	1150	700	1150	700	1041	927	945	20	1041	927	-14.84691736	-74.51963418	Cr240	#N/A	#N/A	M	Middle Adult	#N/A	-13.3	13	3.3	y	#N/A	McCool, W. C. (2020). The Human Ecology of Conflict: A Case Study from the Prehispanic Nasca Highlands of Peru. Ph.D. Dissertation. UC Santa Barbara,
2887	C. Tribolpata LIP	C. Tribolpata	Las Trancas Valley	South Highlands	Late Intermediate Period	1150	700	1150	700	794	733	900	20	794	733	-14.84691736	-74.51963418	Cr241	#N/A	#N/A	F	Young Adult	#N/A	-16.1	12.6	3.3	y	#N/A	McCool, W. C. (2020). The Human Ecology of Conflict: A Case Study from the Prehispanic Nasca Highlands of Peru. Ph.D. Dissertation. UC Santa Barbara,
2888	C. Tribolpata LIP	C. Tribolpata	Las Trancas Valley	South Highlands	Late Intermediate Period	1150	700	1150	700	767	680	1005	20	767	680	-14.84691736	-74.51963418	Cr242	#N/A	#N/A	F	Adolescent	#N/A	-12.4	15.9	3.3	y	#N/A	McCool, W. C. (2020). The Human Ecology of Conflict: A Case Study from the Prehispanic Nasca Highlands of Peru. Ph.D. Dissertation. UC Santa Barbara,
2889	C. Tribolpata LIP	C. Tribolpata	Las Trancas Valley	South Highlands	Late Intermediate Period	1150	700	1150	700	898	736	930	15	898	736	-14.84691736	-74.51963418	Cr245	#N/A	#N/A	I	Child	Infant	-14.2	12.3	4.4	n	#N/A	McCool, W. C. (2020). The Human Ecology of Conflict: A Case Study from the Prehispanic Nasca Highlands of Peru. Ph.D. Dissertation. UC Santa Barbara,
2890	C. Tribolpata LIP	C. Tribolpata	Las Trancas Valley	South Highlands	Late Intermediate Period	1150	700	1150	700	959	928	975	15	959	928	-14.84691736	-74.51963418	Cr246	#N/A	#N/A	F	Young Adult	#N/A	-15	12.7	3.3	y	#N/A	McCool, W. C. (2020). The Human Ecology of Conflict: A Case Study from the Prehispanic Nasca Highlands of Peru. Ph.D. Dissertation. UC Santa Barbara,
2891	C. Tribolpata LIP	C. Tribolpata	Las Trancas Valley	South Highlands	Late Intermediate Period	1150	700	1150	700	728	676	925	20	728	676	-14.84691736	-74.51963418	Cr247	#N/A	#N/A	I	Middle Adult	#N/A	-12.6	13.2	3.4	y	#N/A	McCool, W. C. (2020). The Human Ecology of Conflict: A Case Study from the Prehispanic Nasca Highlands of Peru. Ph.D. Dissertation. UC Santa Barbara,
2892	C. Tribolpata LIP	C. Tribolpata	Las Trancas Valley	South Highlands	Late Intermediate Period	1150	700	1150	700	914	794	899	30	914	794	-14.84691736	-74.51963418	Cr251	#N/A	#N/A	F	Adolescent	#N/A	-13.8	13.2	3.5	y	#N/A	McCool, W. C. (2020). The Human Ecology of Conflict: A Case Study from the Prehispanic Nasca Highlands of Peru. Ph.D. Dissertation. UC Santa Barbara,
2870	C. Tribolpata MH	C. Tribolpata	Las Trancas Valley	South Highlands	Middle Horizon	1150	700	1150	700	1063	959	1163	27	1063	959	-14.84691736	-74.51963418	Cr222	#N/A	#N/A	F	Young Adult	#N/A	-13.8	13.8	3.2	y	#N/A	McCool, W. C. (2020). The Human Ecology of Conflict: A Case Study from the Prehispanic Nasca Highlands of Peru. Ph.D. Dissertation. UC Santa Barbara,
2871	C. Tribolpata MH	C. Tribolpata	Las Trancas Valley	South Highlands	Middle Horizon	1150	700	1150	700	1052	933	1130	15	1052	933	-14.84691736	-74.51963418	Cr225	#N/A	#N/A	F	Adolescent	#N/A	-13.1	12	3.3	y	#N/A	McCool, W. C. (2020). The Human Ecology of Conflict: A Case Study from the Prehispanic Nasca Highlands of Peru. Ph.D. Dissertation. UC Santa Barbara,
2872	C. Tribolpata MH	C. Tribolpata	Las Trancas Valley	South Highlands	Middle Horizon	1150	700	1150	700	1175	983	1210	20	1175	983	-14.84691736	-74.51963418	Cr226	#N/A	#N/A	M	Middle Adult	#N/A	-14.1	13.4	3.3	y	#N/A	McCool, W. C. (2020). The Human Ecology of Conflict: A Case Study from the Prehispanic Nasca Highlands of Peru. Ph.D. Dissertation. UC Santa Barbara,
2873	C. Tribolpata MH	C. Tribolpata	Las Trancas Valley	South Highlands	Middle Horizon	1150	700	1150	700	1176	989	1220	20	1176	989	-14.84691736	-74.51963418	Cr230	#N/A	#N/A	M	Old Adult	#N/A	-14.4	13.2	3.3	y	#N/A	McCool, W. C. (2020). The Human Ecology of Conflict: A Case Study from the Prehispanic Nasca Highlands of Peru. Ph.D. Dissertation. UC Santa Barbara,
2874	C. Tribolpata MH	C. Tribolpata	Las Trancas Valley	South Highlands	Middle Horizon	1150	700	1150	700	1056	938	1145	20	1056	938	-14.84691736	-74.51963418	Cr236	#N/A	#N/A	F	Adolescent	#N/A	-15.3	12.1	3.3	y	#N/A	McCool, W. C. (2020). The Human Ecology of Conflict: A Case Study from the Prehispanic Nasca Highlands of Peru. Ph.D. Dissertation. UC Santa Barbara,
1778	Cachi	Cachi	Andahuaylas Province	South Highlands	Late Intermediate Period	950	550	950	550	724	569	770	30	724	569	-13.82871	-73.63222	Cachi- Son 1 01.Rincon	#N/A	#N/A	#N/A	#N/A	#N/A	-10.8	#N/A	#N/A	y	#N/A	Kurin, D. S. (2012). The bioarchaeology of collapse: ethnogenesis and ethnocide in Post-Imperial Andahuaylas, Peru (AD 900-1250). Ph.D. Dissertation. Vanderbilt University, Nasvhille, TN.; Kurin, D. S., Lofaro, E., Gómez Choque, D., & Krigbaum, J. (2016). A bioarchaeological and biogeochemical study of warfare and mobility in Andahuaylas, Peru (ca. AD 1160–1260). International Journal of Osteoarc…
1781	Cachi	Cachi	Andahuaylas Province	South Highlands	Late Intermediate Period	950	550	950	550	452	298	340	30	452	298	-13.82871	-73.63222	Cachi- Son 4 04.01	#N/A	#N/A	F	Old Adult	#N/A	-13.6	#N/A	#N/A	y	#N/A	Kurin, D. S. (2012). The bioarchaeology of collapse: ethnogenesis and ethnocide in Post-Imperial Andahuaylas, Peru (AD 900-1250). Ph.D. Dissertation. Vanderbilt University, Nasvhille, TN.; Kurin, D. S., Lofaro, E., Gómez Choque, D., & Krigbaum, J. (2016). A bioarchaeological and biogeochemical study of warfare and mobility in Andahuaylas, Peru (ca. AD 1160–1260). International Journal of Osteoarc…
2901	Cachi	Cachi	Andahuaylas Province	South Highlands	Late Intermediate Period	950	550	950	550	732	663	810	30	732	663	-13.82871	-73.63222	Cachi Masu 02.01.xx	#N/A	#N/A	#N/A	#N/A	#N/A	-14.7	#N/A	#N/A	y	#N/A	Kurin, D. S. (2012). The bioarchaeology of collapse: ethnogenesis and ethnocide in Post-Imperial Andahuaylas, Peru (AD 900-1250). Ph.D. Dissertation. Vanderbilt University, Nasvhille, TN.; Kurin, D. S., Lofaro, E., Gómez Choque, D., & Krigbaum, J. (2016). A bioarchaeological and biogeochemical study of warfare and mobility in Andahuaylas, Peru (ca. AD 1160–1260). International Journal of Osteoarc…
2902	Cachi	Cachi	Andahuaylas Province	South Highlands	Late Intermediate Period	950	550	950	550	545	498	530	30	545	498	-13.82871	-73.63222	Cachi Masu 05.01.01	#N/A	#N/A	#N/A	#N/A	#N/A	-10.8	#N/A	#N/A	y	#N/A	Kurin, D. S. (2012). The bioarchaeology of collapse: ethnogenesis and ethnocide in Post-Imperial Andahuaylas, Peru (AD 900-1250). Ph.D. Dissertation. Vanderbilt University, Nasvhille, TN.; Kurin, D. S., Lofaro, E., Gómez Choque, D., & Krigbaum, J. (2016). A bioarchaeological and biogeochemical study of warfare and mobility in Andahuaylas, Peru (ca. AD 1160–1260). International Journal of Osteoarc…
715	Cahuachi	Cahuachi	Nasca Basin	South Coast	Early Intermediate Period	1949	1450	1949	1450	1949	1450	#N/A	#N/A	#N/A	#N/A	-14.81892	-75.11775	483	#N/A	#N/A	F	Adult	#N/A	-12.9	7.5	3.2	y	8.3	Knudson, K. J., Williams, S. R., Osborn, R., Forgey, K., & Williams, P. R. (2009). The geographic origins of Nasca trophy heads using strontium, oxygen, and carbon isotope data. Journal of Anthropological Archaeology, 28(2), 244-257.; Webb, E. C., White, C. D., & Longstaffe, F. J. (2013). Exploring geographic origins at Cahuachi using stable isotopic analysis of archaeological human tissues and m…
716	Cahuachi	Cahuachi	Nasca Basin	South Coast	Early Intermediate Period	1949	1450	1949	1450	1949	1450	#N/A	#N/A	#N/A	#N/A	-14.81892	-75.11775	492	#N/A	#N/A	M	Adult	#N/A	-13.1	9.3	3.2	y	6.6	Knudson, K. J., Williams, S. R., Osborn, R., Forgey, K., & Williams, P. R. (2009). The geographic origins of Nasca trophy heads using strontium, oxygen, and carbon isotope data. Journal of Anthropological Archaeology, 28(2), 244-257.; Webb, E. C., White, C. D., & Longstaffe, F. J. (2013). Exploring geographic origins at Cahuachi using stable isotopic analysis of archaeological human tissues and m…
717	Cahuachi	Cahuachi	Nasca Basin	South Coast	Early Intermediate Period	1949	1450	1949	1450	1949	1450	#N/A	#N/A	#N/A	#N/A	-14.81892	-75.11775	493	#N/A	#N/A	M	Adult	#N/A	-13.4	9.9	3.2	y	7	Knudson, K. J., Williams, S. R., Osborn, R., Forgey, K., & Williams, P. R. (2009). The geographic origins of Nasca trophy heads using strontium, oxygen, and carbon isotope data. Journal of Anthropological Archaeology, 28(2), 244-257.; Webb, E. C., White, C. D., & Longstaffe, F. J. (2013). Exploring geographic origins at Cahuachi using stable isotopic analysis of archaeological human tissues and m…
718	Cahuachi	Cahuachi	Nasca Basin	South Coast	Early Intermediate Period	1949	1450	1949	1450	1949	1450	#N/A	#N/A	#N/A	#N/A	-14.81892	-75.11775	496	#N/A	#N/A	M	Adult	#N/A	-15.5	9	3.2	y	13.6	Knudson, K. J., Williams, S. R., Osborn, R., Forgey, K., & Williams, P. R. (2009). The geographic origins of Nasca trophy heads using strontium, oxygen, and carbon isotope data. Journal of Anthropological Archaeology, 28(2), 244-257.; Webb, E. C., White, C. D., & Longstaffe, F. J. (2013). Exploring geographic origins at Cahuachi using stable isotopic analysis of archaeological human tissues and m…
719	Cahuachi	Cahuachi	Nasca Basin	South Coast	Early Intermediate Period	1949	1450	1949	1450	1949	1450	#N/A	#N/A	#N/A	#N/A	-14.81892	-75.11775	497	#N/A	#N/A	M	Adult	#N/A	-12.6	13.2	3.2	y	7.3	Knudson, K. J., Williams, S. R., Osborn, R., Forgey, K., & Williams, P. R. (2009). The geographic origins of Nasca trophy heads using strontium, oxygen, and carbon isotope data. Journal of Anthropological Archaeology, 28(2), 244-257.; Webb, E. C., White, C. D., & Longstaffe, F. J. (2013). Exploring geographic origins at Cahuachi using stable isotopic analysis of archaeological human tissues and m…
720	Cahuachi	Cahuachi	Nasca Basin	South Coast	Early Intermediate Period	1949	1450	1949	1450	1949	1450	#N/A	#N/A	#N/A	#N/A	-14.81892	-75.11775	505	#N/A	#N/A	#N/A	Older Adult	#N/A	-12.9	13.6	3.2	y	3.2	Knudson, K. J., Williams, S. R., Osborn, R., Forgey, K., & Williams, P. R. (2009). The geographic origins of Nasca trophy heads using strontium, oxygen, and carbon isotope data. Journal of Anthropological Archaeology, 28(2), 244-257.; Webb, E. C., White, C. D., & Longstaffe, F. J. (2013). Exploring geographic origins at Cahuachi using stable isotopic analysis of archaeological human tissues and m…
721	Cahuachi	Cahuachi	Nasca Basin	South Coast	Early Intermediate Period	1949	1450	1949	1450	1949	1450	#N/A	#N/A	#N/A	#N/A	-14.81892	-75.11775	506	#N/A	#N/A	#N/A	Adult	#N/A	-12.4	11.9	3.2	y	5.8	Knudson, K. J., Williams, S. R., Osborn, R., Forgey, K., & Williams, P. R. (2009). The geographic origins of Nasca trophy heads using strontium, oxygen, and carbon isotope data. Journal of Anthropological Archaeology, 28(2), 244-257.; Webb, E. C., White, C. D., & Longstaffe, F. J. (2013). Exploring geographic origins at Cahuachi using stable isotopic analysis of archaeological human tissues and m…
722	Cahuachi	Cahuachi	Nasca Basin	South Coast	Early Intermediate Period	1949	1450	1949	1450	1949	1450	#N/A	#N/A	#N/A	#N/A	-14.81892	-75.11775	512	#N/A	#N/A	M	Adult	#N/A	-12.8	10	3.2	y	12.2	Knudson, K. J., Williams, S. R., Osborn, R., Forgey, K., & Williams, P. R. (2009). The geographic origins of Nasca trophy heads using strontium, oxygen, and carbon isotope data. Journal of Anthropological Archaeology, 28(2), 244-257.; Webb, E. C., White, C. D., & Longstaffe, F. J. (2013). Exploring geographic origins at Cahuachi using stable isotopic analysis of archaeological human tissues and m…
724	Cahuachi	Cahuachi	Nasca Basin	South Coast	Early Intermediate Period	1949	1450	1949	1450	1949	1450	#N/A	#N/A	#N/A	#N/A	-14.81892	-75.11775	527	#N/A	#N/A	#N/A	Adult	#N/A	-14.2	9.6	3.2	y	#N/A	Knudson, K. J., Williams, S. R., Osborn, R., Forgey, K., & Williams, P. R. (2009). The geographic origins of Nasca trophy heads using strontium, oxygen, and carbon isotope data. Journal of Anthropological Archaeology, 28(2), 244-257.; Webb, E. C., White, C. D., & Longstaffe, F. J. (2013). Exploring geographic origins at Cahuachi using stable isotopic analysis of archaeological human tissues and m…
728	Cahuachi	Cahuachi	Nasca Basin	South Coast	Early Intermediate Period	1949	1450	1949	1450	1949	1450	#N/A	#N/A	#N/A	#N/A	-14.81892	-75.11775	536	#N/A	#N/A	F	Adult	#N/A	-15	8.7	3.2	y	#N/A	Knudson, K. J., Williams, S. R., Osborn, R., Forgey, K., & Williams, P. R. (2009). The geographic origins of Nasca trophy heads using strontium, oxygen, and carbon isotope data. Journal of Anthropological Archaeology, 28(2), 244-257.; Webb, E. C., White, C. D., & Longstaffe, F. J. (2013). Exploring geographic origins at Cahuachi using stable isotopic analysis of archaeological human tissues and m…
729	Cahuachi	Cahuachi	Nasca Basin	South Coast	Early Intermediate Period	1949	1450	1949	1450	1949	1450	#N/A	#N/A	#N/A	#N/A	-14.81892	-75.11775	539	#N/A	#N/A	M	Adult	#N/A	-12.4	8.1	3.2	y	#N/A	Knudson, K. J., Williams, S. R., Osborn, R., Forgey, K., & Williams, P. R. (2009). The geographic origins of Nasca trophy heads using strontium, oxygen, and carbon isotope data. Journal of Anthropological Archaeology, 28(2), 244-257.; Webb, E. C., White, C. D., & Longstaffe, F. J. (2013). Exploring geographic origins at Cahuachi using stable isotopic analysis of archaeological human tissues and m…
730	Cahuachi	Cahuachi	Nasca Basin	South Coast	Early Intermediate Period	1949	1450	1949	1450	1949	1450	#N/A	#N/A	#N/A	#N/A	-14.81892	-75.11775	540	#N/A	#N/A	M	Adult	#N/A	-13.6	9.3	3.2	y	#N/A	Knudson, K. J., Williams, S. R., Osborn, R., Forgey, K., & Williams, P. R. (2009). The geographic origins of Nasca trophy heads using strontium, oxygen, and carbon isotope data. Journal of Anthropological Archaeology, 28(2), 244-257.; Webb, E. C., White, C. D., & Longstaffe, F. J. (2013). Exploring geographic origins at Cahuachi using stable isotopic analysis of archaeological human tissues and m…
731	Cahuachi	Cahuachi	Nasca Basin	South Coast	Early Intermediate Period	1949	1450	1949	1450	1949	1450	#N/A	#N/A	#N/A	#N/A	-14.81892	-75.11775	541a	#N/A	#N/A	M	Adult	#N/A	-12.6	10.3	3.2	y	#N/A	Knudson, K. J., Williams, S. R., Osborn, R., Forgey, K., & Williams, P. R. (2009). The geographic origins of Nasca trophy heads using strontium, oxygen, and carbon isotope data. Journal of Anthropological Archaeology, 28(2), 244-257.; Webb, E. C., White, C. D., & Longstaffe, F. J. (2013). Exploring geographic origins at Cahuachi using stable isotopic analysis of archaeological human tissues and m…
732	Cahuachi	Cahuachi	Nasca Basin	South Coast	Early Intermediate Period	1949	1450	1949	1450	1949	1450	#N/A	#N/A	#N/A	#N/A	-14.81892	-75.11775	514b	#N/A	#N/A	M	Adult	#N/A	-12.8	10.4	3.2	y	#N/A	Knudson, K. J., Williams, S. R., Osborn, R., Forgey, K., & Williams, P. R. (2009). The geographic origins of Nasca trophy heads using strontium, oxygen, and carbon isotope data. Journal of Anthropological Archaeology, 28(2), 244-257.; Webb, E. C., White, C. D., & Longstaffe, F. J. (2013). Exploring geographic origins at Cahuachi using stable isotopic analysis of archaeological human tissues and m…
733	Cahuachi	Cahuachi	Nasca Basin	South Coast	Early Intermediate Period	1949	1450	1949	1450	1949	1450	#N/A	#N/A	#N/A	#N/A	-14.81892	-75.11775	543a	#N/A	#N/A	M	Adult	#N/A	-13.8	8.3	3.2	y	#N/A	Knudson, K. J., Williams, S. R., Osborn, R., Forgey, K., & Williams, P. R. (2009). The geographic origins of Nasca trophy heads using strontium, oxygen, and carbon isotope data. Journal of Anthropological Archaeology, 28(2), 244-257.; Webb, E. C., White, C. D., & Longstaffe, F. J. (2013). Exploring geographic origins at Cahuachi using stable isotopic analysis of archaeological human tissues and m…
734	Cahuachi	Cahuachi	Nasca Basin	South Coast	Early Intermediate Period	1949	1450	1949	1450	1949	1450	#N/A	#N/A	#N/A	#N/A	-14.81892	-75.11775	543b	#N/A	#N/A	M	Adult	#N/A	-13.9	8.1	3.2	y	#N/A	Knudson, K. J., Williams, S. R., Osborn, R., Forgey, K., & Williams, P. R. (2009). The geographic origins of Nasca trophy heads using strontium, oxygen, and carbon isotope data. Journal of Anthropological Archaeology, 28(2), 244-257.; Webb, E. C., White, C. D., & Longstaffe, F. J. (2013). Exploring geographic origins at Cahuachi using stable isotopic analysis of archaeological human tissues and m…
735	Cahuachi	Cahuachi	Nasca Basin	South Coast	Early Intermediate Period	1949	1450	1949	1450	1949	1450	#N/A	#N/A	#N/A	#N/A	-14.81892	-75.11775	547	#N/A	#N/A	#N/A	Adult	#N/A	-13.3	9.5	3.2	y	#N/A	Knudson, K. J., Williams, S. R., Osborn, R., Forgey, K., & Williams, P. R. (2009). The geographic origins of Nasca trophy heads using strontium, oxygen, and carbon isotope data. Journal of Anthropological Archaeology, 28(2), 244-257.; Webb, E. C., White, C. D., & Longstaffe, F. J. (2013). Exploring geographic origins at Cahuachi using stable isotopic analysis of archaeological human tissues and m…
736	Cahuachi	Cahuachi	Nasca Basin	South Coast	Early Intermediate Period	1949	1450	1949	1450	1949	1450	#N/A	#N/A	#N/A	#N/A	-14.81892	-75.11775	548	#N/A	#N/A	#N/A	Adult	#N/A	-12	10.2	3.3	y	#N/A	Knudson, K. J., Williams, S. R., Osborn, R., Forgey, K., & Williams, P. R. (2009). The geographic origins of Nasca trophy heads using strontium, oxygen, and carbon isotope data. Journal of Anthropological Archaeology, 28(2), 244-257.; Webb, E. C., White, C. D., & Longstaffe, F. J. (2013). Exploring geographic origins at Cahuachi using stable isotopic analysis of archaeological human tissues and m…
737	Cahuachi	Cahuachi	Nasca Basin	South Coast	Early Intermediate Period	1949	1450	1949	1450	1949	1450	#N/A	#N/A	#N/A	#N/A	-14.81892	-75.11775	554	#N/A	#N/A	M	Adult	#N/A	-13.9	7.8	3.4	y	#N/A	Knudson, K. J., Williams, S. R., Osborn, R., Forgey, K., & Williams, P. R. (2009). The geographic origins of Nasca trophy heads using strontium, oxygen, and carbon isotope data. Journal of Anthropological Archaeology, 28(2), 244-257.; Webb, E. C., White, C. D., & Longstaffe, F. J. (2013). Exploring geographic origins at Cahuachi using stable isotopic analysis of archaeological human tissues and m…
739	Cahuachi	Cahuachi	Nasca Basin	South Coast	Early Intermediate Period	1949	1450	1949	1450	1949	1450	#N/A	#N/A	#N/A	#N/A	-14.81892	-75.11775	558	#N/A	#N/A	#N/A	Adult	#N/A	-14	7.5	3.2	y	#N/A	Knudson, K. J., Williams, S. R., Osborn, R., Forgey, K., & Williams, P. R. (2009). The geographic origins of Nasca trophy heads using strontium, oxygen, and carbon isotope data. Journal of Anthropological Archaeology, 28(2), 244-257.; Webb, E. C., White, C. D., & Longstaffe, F. J. (2013). Exploring geographic origins at Cahuachi using stable isotopic analysis of archaeological human tissues and m…
740	Cahuachi	Cahuachi	Nasca Basin	South Coast	Early Intermediate Period	1949	1450	1949	1450	1949	1450	#N/A	#N/A	#N/A	#N/A	-14.81892	-75.11775	566	#N/A	#N/A	#N/A	Adult	#N/A	-13.7	8.7	3.2	y	#N/A	Knudson, K. J., Williams, S. R., Osborn, R., Forgey, K., & Williams, P. R. (2009). The geographic origins of Nasca trophy heads using strontium, oxygen, and carbon isotope data. Journal of Anthropological Archaeology, 28(2), 244-257.; Webb, E. C., White, C. D., & Longstaffe, F. J. (2013). Exploring geographic origins at Cahuachi using stable isotopic analysis of archaeological human tissues and m…
741	Cahuachi	Cahuachi	Nasca Basin	South Coast	Early Intermediate Period	1949	1450	1949	1450	1949	1450	#N/A	#N/A	#N/A	#N/A	-14.81892	-75.11775	570	#N/A	#N/A	#N/A	Adult	#N/A	-14.7	7.8	3.2	y	#N/A	Knudson, K. J., Williams, S. R., Osborn, R., Forgey, K., & Williams, P. R. (2009). The geographic origins of Nasca trophy heads using strontium, oxygen, and carbon isotope data. Journal of Anthropological Archaeology, 28(2), 244-257.; Webb, E. C., White, C. D., & Longstaffe, F. J. (2013). Exploring geographic origins at Cahuachi using stable isotopic analysis of archaeological human tissues and m…
742	Cahuachi	Cahuachi	Nasca Basin	South Coast	Early Intermediate Period	1949	1450	1949	1450	1949	1450	#N/A	#N/A	#N/A	#N/A	-14.81892	-75.11775	572	#N/A	#N/A	#N/A	Young Adult	#N/A	-13.5	7.7	3.2	y	#N/A	Knudson, K. J., Williams, S. R., Osborn, R., Forgey, K., & Williams, P. R. (2009). The geographic origins of Nasca trophy heads using strontium, oxygen, and carbon isotope data. Journal of Anthropological Archaeology, 28(2), 244-257.; Webb, E. C., White, C. D., & Longstaffe, F. J. (2013). Exploring geographic origins at Cahuachi using stable isotopic analysis of archaeological human tissues and m…
743	Cahuachi	Cahuachi	Nasca Basin	South Coast	Early Intermediate Period	1949	1450	1949	1450	1949	1450	#N/A	#N/A	#N/A	#N/A	-14.81892	-75.11775	581	#N/A	#N/A	M	Adult	#N/A	-13.8	9.8	3.2	y	#N/A	Knudson, K. J., Williams, S. R., Osborn, R., Forgey, K., & Williams, P. R. (2009). The geographic origins of Nasca trophy heads using strontium, oxygen, and carbon isotope data. Journal of Anthropological Archaeology, 28(2), 244-257.; Webb, E. C., White, C. D., & Longstaffe, F. J. (2013). Exploring geographic origins at Cahuachi using stable isotopic analysis of archaeological human tissues and m…
1415	Cahuachi	Cahuachi	Nasca Basin	South Coast	Early Intermediate Period	1949	1450	1949	1450	1949	1450	#N/A	#N/A	#N/A	#N/A	-14.81892	-75.11775	1926.1694 171307	19613	#N/A	M	Adult	#N/A	-14.4	19.7	#N/A	y	#N/A	Knudson, K. J., Williams, S. R., Osborn, R., Forgey, K., & Williams, P. R. (2009). The geographic origins of Nasca trophy heads using strontium, oxygen, and carbon isotope data. Journal of Anthropological Archaeology, 28(2), 244-257.; Webb, E. C., White, C. D., & Longstaffe, F. J. (2013). Exploring geographic origins at Cahuachi using stable isotopic analysis of archaeological human tissues and m…
2451	Cahuachi	Cahuachi	Nasca Basin	South Coast	Early Intermediate Period	1949	1450	1949	1450	1949	1450	#N/A	#N/A	#N/A	#N/A	-14.81892	-75.11775	FMNH-171186	ACL-0283	y	M	Adult	#N/A	-15.6	9.5	3.2	y	#N/A	Knudson, K. J., Williams, S. R., Osborn, R., Forgey, K., & Williams, P. R. (2009). The geographic origins of Nasca trophy heads using strontium, oxygen, and carbon isotope data. Journal of Anthropological Archaeology, 28(2), 244-257.; Webb, E. C., White, C. D., & Longstaffe, F. J. (2013). Exploring geographic origins at Cahuachi using stable isotopic analysis of archaeological human tissues and m…
2105	Calar	Calar	#N/A	North Chile Highlands	Early Intermediate Period	1827	1562	1827	1562	1827	1562	#N/A	#N/A	#N/A	#N/A	-22.77051	-67.92538	3055	H-17	#N/A	#N/A	#N/A	#N/A	-15.7	10.7	3.2	y	#N/A	Pestle, W. J., Torres-Rouff, C., Gallardo, F., Ballester, B., & Clarot, A. (2015). Mobility and exchange among marine hunter-gatherer and agropastoralist communities in the Formative Period Atacama Desert. Current Anthropology, 56(1), 121-133.
2106	Calar	Calar	#N/A	North Chile Highlands	Early Intermediate Period	1827	1562	1827	1562	1827	1562	#N/A	#N/A	#N/A	#N/A	-22.77051	-67.92538	3056	H-18	#N/A	#N/A	#N/A	#N/A	-16.9	10.8	3.2	y	#N/A	Pestle, W. J., Torres-Rouff, C., Gallardo, F., Ballester, B., & Clarot, A. (2015). Mobility and exchange among marine hunter-gatherer and agropastoralist communities in the Formative Period Atacama Desert. Current Anthropology, 56(1), 121-133.
2107	Calar	Calar	#N/A	North Chile Highlands	Early Intermediate Period	1827	1562	1827	1562	1827	1562	#N/A	#N/A	#N/A	#N/A	-22.77051	-67.92538	3483	H-16	#N/A	#N/A	#N/A	#N/A	-15.7	10.1	3.3	y	#N/A	Pestle, W. J., Torres-Rouff, C., Gallardo, F., Ballester, B., & Clarot, A. (2015). Mobility and exchange among marine hunter-gatherer and agropastoralist communities in the Formative Period Atacama Desert. Current Anthropology, 56(1), 121-133.
2108	Calar	Calar	#N/A	North Chile Highlands	Early Intermediate Period	1827	1562	1827	1562	1827	1562	#N/A	#N/A	#N/A	#N/A	-22.77051	-67.92538	3041, #213	H-14	#N/A	#N/A	#N/A	#N/A	-15.7	9.9	3.2	y	#N/A	Pestle, W. J., Torres-Rouff, C., Gallardo, F., Ballester, B., & Clarot, A. (2015). Mobility and exchange among marine hunter-gatherer and agropastoralist communities in the Formative Period Atacama Desert. Current Anthropology, 56(1), 121-133.
2109	Calar	Calar	#N/A	North Chile Highlands	Early Intermediate Period	1827	1562	1827	1562	1827	1562	#N/A	#N/A	#N/A	#N/A	-22.77051	-67.92538	3048, #214	H-17	#N/A	#N/A	#N/A	#N/A	-15.5	9.9	3.4	y	#N/A	Pestle, W. J., Torres-Rouff, C., Gallardo, F., Ballester, B., & Clarot, A. (2015). Mobility and exchange among marine hunter-gatherer and agropastoralist communities in the Formative Period Atacama Desert. Current Anthropology, 56(1), 121-133.
527	Cam8	Cam8	Arica, Chile	North Chile Coast	Late Horizon	900	390	900	390	900	390	#N/A	#N/A	#N/A	#N/A	-19.18761	-70.25626	T19	#N/A	#N/A	F	Middle--old	#N/A	-12.1	23.4	3.3	y	41.3	King, C. L., Millard, A. R., Gröcke, D. R., Standen, V. G., Arriaza, B. T., & Halcrow, S. E. (2018). Marine resource reliance in the human populations of the Atacama Desert, northern Chile–A view from prehistory. Quaternary Science Reviews, 182, 163-174.; Alfonso-Durruty, M. P., Gayo, E. M., Standen, V., Castro, V., Latorre, C., Santoro, C. M., et al. (2019). Dietary diversity in the Atacama dese…
528	Cam8	Cam8	Arica, Chile	North Chile Coast	Late Horizon	900	390	900	390	900	390	#N/A	#N/A	#N/A	#N/A	-19.18761	-70.25626	T15	#N/A	#N/A	F	Old	#N/A	-12.5	20.5	3.3	y	40.6	King, C. L., Millard, A. R., Gröcke, D. R., Standen, V. G., Arriaza, B. T., & Halcrow, S. E. (2018). Marine resource reliance in the human populations of the Atacama Desert, northern Chile–A view from prehistory. Quaternary Science Reviews, 182, 163-174.; Alfonso-Durruty, M. P., Gayo, E. M., Standen, V., Castro, V., Latorre, C., Santoro, C. M., et al. (2019). Dietary diversity in the Atacama dese…
529	Cam8	Cam8	Arica, Chile	North Chile Coast	Late Horizon	900	390	900	390	900	390	#N/A	#N/A	#N/A	#N/A	-19.18761	-70.25626	T6	#N/A	#N/A	F	Young--middle	#N/A	-12.5	23.8	3.4	y	42.2	King, C. L., Millard, A. R., Gröcke, D. R., Standen, V. G., Arriaza, B. T., & Halcrow, S. E. (2018). Marine resource reliance in the human populations of the Atacama Desert, northern Chile–A view from prehistory. Quaternary Science Reviews, 182, 163-174.; Alfonso-Durruty, M. P., Gayo, E. M., Standen, V., Castro, V., Latorre, C., Santoro, C. M., et al. (2019). Dietary diversity in the Atacama dese…
530	Cam8	Cam8	Arica, Chile	North Chile Coast	Late Horizon	900	390	900	390	900	390	#N/A	#N/A	#N/A	#N/A	-19.18761	-70.25626	TA2	#N/A	#N/A	M	Middle--old	#N/A	-11.9	22.7	3.4	y	43.5	King, C. L., Millard, A. R., Gröcke, D. R., Standen, V. G., Arriaza, B. T., & Halcrow, S. E. (2018). Marine resource reliance in the human populations of the Atacama Desert, northern Chile–A view from prehistory. Quaternary Science Reviews, 182, 163-174.; Alfonso-Durruty, M. P., Gayo, E. M., Standen, V., Castro, V., Latorre, C., Santoro, C. M., et al. (2019). Dietary diversity in the Atacama dese…
531	Cam8	Cam8	Arica, Chile	North Chile Coast	Late Horizon	900	390	900	390	900	390	#N/A	#N/A	#N/A	#N/A	-19.18761	-70.25626	T4 cuad F4	#N/A	#N/A	M	Young--middle	#N/A	-11.9	25.1	3.4	y	43.6	King, C. L., Millard, A. R., Gröcke, D. R., Standen, V. G., Arriaza, B. T., & Halcrow, S. E. (2018). Marine resource reliance in the human populations of the Atacama Desert, northern Chile–A view from prehistory. Quaternary Science Reviews, 182, 163-174.; Alfonso-Durruty, M. P., Gayo, E. M., Standen, V., Castro, V., Latorre, C., Santoro, C. M., et al. (2019). Dietary diversity in the Atacama dese…
532	Cam8	Cam8	Arica, Chile	North Chile Coast	Late Horizon	900	390	900	390	900	390	#N/A	#N/A	#N/A	#N/A	-19.18761	-70.25626	T9	#N/A	#N/A	F?	Young	#N/A	-13.1	23.7	3.4	y	39.7	King, C. L., Millard, A. R., Gröcke, D. R., Standen, V. G., Arriaza, B. T., & Halcrow, S. E. (2018). Marine resource reliance in the human populations of the Atacama Desert, northern Chile–A view from prehistory. Quaternary Science Reviews, 182, 163-174.; Alfonso-Durruty, M. P., Gayo, E. M., Standen, V., Castro, V., Latorre, C., Santoro, C. M., et al. (2019). Dietary diversity in the Atacama dese…
533	Cam8	Cam8	Arica, Chile	North Chile Coast	Late Horizon	900	390	900	390	900	390	#N/A	#N/A	#N/A	#N/A	-19.18761	-70.25626	TA1	#N/A	#N/A	F	Middle	#N/A	-12.1	24	3.3	y	43.3	King, C. L., Millard, A. R., Gröcke, D. R., Standen, V. G., Arriaza, B. T., & Halcrow, S. E. (2018). Marine resource reliance in the human populations of the Atacama Desert, northern Chile–A view from prehistory. Quaternary Science Reviews, 182, 163-174.; Alfonso-Durruty, M. P., Gayo, E. M., Standen, V., Castro, V., Latorre, C., Santoro, C. M., et al. (2019). Dietary diversity in the Atacama dese…
534	Cam8	Cam8	Arica, Chile	North Chile Coast	Late Horizon	900	390	900	390	900	390	#N/A	#N/A	#N/A	#N/A	-19.18761	-70.25626	TA4	#N/A	#N/A	M	Old	#N/A	-11.8	22.9	3.3	y	42.7	King, C. L., Millard, A. R., Gröcke, D. R., Standen, V. G., Arriaza, B. T., & Halcrow, S. E. (2018). Marine resource reliance in the human populations of the Atacama Desert, northern Chile–A view from prehistory. Quaternary Science Reviews, 182, 163-174.; Alfonso-Durruty, M. P., Gayo, E. M., Standen, V., Castro, V., Latorre, C., Santoro, C. M., et al. (2019). Dietary diversity in the Atacama dese…
535	Cam8	Cam8	Arica, Chile	North Chile Coast	Late Horizon	900	390	900	390	900	390	#N/A	#N/A	#N/A	#N/A	-19.18761	-70.25626	TUW1	#N/A	#N/A	M	Old	#N/A	-11.6	21	3.3	y	41.2	King, C. L., Millard, A. R., Gröcke, D. R., Standen, V. G., Arriaza, B. T., & Halcrow, S. E. (2018). Marine resource reliance in the human populations of the Atacama Desert, northern Chile–A view from prehistory. Quaternary Science Reviews, 182, 163-174.; Alfonso-Durruty, M. P., Gayo, E. M., Standen, V., Castro, V., Latorre, C., Santoro, C. M., et al. (2019). Dietary diversity in the Atacama dese…
536	Cam8	Cam8	Arica, Chile	North Chile Coast	Late Horizon	900	390	900	390	900	390	#N/A	#N/A	#N/A	#N/A	-19.18761	-70.25626	T3	#N/A	#N/A	F	MA	#N/A	-12.2	25.2	3.2	y	40.7	King, C. L., Millard, A. R., Gröcke, D. R., Standen, V. G., Arriaza, B. T., & Halcrow, S. E. (2018). Marine resource reliance in the human populations of the Atacama Desert, northern Chile–A view from prehistory. Quaternary Science Reviews, 182, 163-174.; Alfonso-Durruty, M. P., Gayo, E. M., Standen, V., Castro, V., Latorre, C., Santoro, C. M., et al. (2019). Dietary diversity in the Atacama dese…
1917	Cam8	Cam8	Arica, Chile	North Chile Coast	Late Horizon	900	390	900	390	900	390	#N/A	#N/A	#N/A	#N/A	-19.18761	-70.25626	T8	#N/A	#N/A	M	MA	#N/A	-13.2	20.9	3.8	y	#N/A	King, C. L., Millard, A. R., Gröcke, D. R., Standen, V. G., Arriaza, B. T., & Halcrow, S. E. (2018). Marine resource reliance in the human populations of the Atacama Desert, northern Chile–A view from prehistory. Quaternary Science Reviews, 182, 163-174.; Alfonso-Durruty, M. P., Gayo, E. M., Standen, V., Castro, V., Latorre, C., Santoro, C. M., et al. (2019). Dietary diversity in the Atacama dese…
1918	Cam8	Cam8	Arica, Chile	North Chile Coast	Late Horizon	900	390	900	390	900	390	#N/A	#N/A	#N/A	#N/A	-19.18761	-70.25626	T10	#N/A	#N/A	M	YA	#N/A	-14.9	21.5	3.3	y	#N/A	King, C. L., Millard, A. R., Gröcke, D. R., Standen, V. G., Arriaza, B. T., & Halcrow, S. E. (2018). Marine resource reliance in the human populations of the Atacama Desert, northern Chile–A view from prehistory. Quaternary Science Reviews, 182, 163-174.; Alfonso-Durruty, M. P., Gayo, E. M., Standen, V., Castro, V., Latorre, C., Santoro, C. M., et al. (2019). Dietary diversity in the Atacama dese…
537	Cam9	Cam9	Arica, Chile	North Chile Coast	Late Horizon	900	390	900	390	900	390	#N/A	#N/A	#N/A	#N/A	-19.18761	-70.25626	T2	#N/A	#N/A	F?	Young?	#N/A	-11	24.2	3.3	y	41.5	King, C. L., Millard, A. R., Gröcke, D. R., Standen, V. G., Arriaza, B. T., & Halcrow, S. E. (2018). Marine resource reliance in the human populations of the Atacama Desert, northern Chile–A view from prehistory. Quaternary Science Reviews, 182, 163-174.
538	Cam9	Cam9	Arica, Chile	North Chile Coast	Late Horizon	900	390	900	390	900	390	#N/A	#N/A	#N/A	#N/A	-19.18761	-70.25626	T8	#N/A	#N/A	M	Middle	#N/A	-10.9	24.2	3.3	y	44.1	King, C. L., Millard, A. R., Gröcke, D. R., Standen, V. G., Arriaza, B. T., & Halcrow, S. E. (2018). Marine resource reliance in the human populations of the Atacama Desert, northern Chile–A view from prehistory. Quaternary Science Reviews, 182, 163-174.
539	Cam9	Cam9	Arica, Chile	North Chile Coast	Late Horizon	900	390	900	390	900	390	#N/A	#N/A	#N/A	#N/A	-19.18761	-70.25626	T12	#N/A	#N/A	F	Middle	#N/A	-11.1	23	3.4	y	43.2	King, C. L., Millard, A. R., Gröcke, D. R., Standen, V. G., Arriaza, B. T., & Halcrow, S. E. (2018). Marine resource reliance in the human populations of the Atacama Desert, northern Chile–A view from prehistory. Quaternary Science Reviews, 182, 163-174.
540	Cam9	Cam9	Arica, Chile	North Chile Coast	Late Horizon	900	390	900	390	900	390	#N/A	#N/A	#N/A	#N/A	-19.18761	-70.25626	T13	#N/A	#N/A	M	Old?	#N/A	-10.7	23.5	3.4	y	43.7	King, C. L., Millard, A. R., Gröcke, D. R., Standen, V. G., Arriaza, B. T., & Halcrow, S. E. (2018). Marine resource reliance in the human populations of the Atacama Desert, northern Chile–A view from prehistory. Quaternary Science Reviews, 182, 163-174.
541	Cam9	Cam9	Arica, Chile	North Chile Coast	Late Horizon	900	390	900	390	900	390	#N/A	#N/A	#N/A	#N/A	-19.18761	-70.25626	T14	#N/A	#N/A	M	Young	#N/A	-11.7	24.9	3.7	y	43	King, C. L., Millard, A. R., Gröcke, D. R., Standen, V. G., Arriaza, B. T., & Halcrow, S. E. (2018). Marine resource reliance in the human populations of the Atacama Desert, northern Chile–A view from prehistory. Quaternary Science Reviews, 182, 163-174.
542	Cam9	Cam9	Arica, Chile	North Chile Coast	Late Horizon	900	390	900	390	900	390	#N/A	#N/A	#N/A	#N/A	-19.18761	-70.25626	T15	#N/A	#N/A	I	#N/A	#N/A	-10.5	24.8	3.5	y	44.2	King, C. L., Millard, A. R., Gröcke, D. R., Standen, V. G., Arriaza, B. T., & Halcrow, S. E. (2018). Marine resource reliance in the human populations of the Atacama Desert, northern Chile–A view from prehistory. Quaternary Science Reviews, 182, 163-174.
543	Cam9	Cam9	Arica, Chile	North Chile Coast	Late Horizon	900	390	900	390	900	390	#N/A	#N/A	#N/A	#N/A	-19.18761	-70.25626	T16	#N/A	#N/A	F?	Middle	#N/A	-11.7	24.3	3.3	y	42.4	King, C. L., Millard, A. R., Gröcke, D. R., Standen, V. G., Arriaza, B. T., & Halcrow, S. E. (2018). Marine resource reliance in the human populations of the Atacama Desert, northern Chile–A view from prehistory. Quaternary Science Reviews, 182, 163-174.
544	Cam9	Cam9	Arica, Chile	North Chile Coast	Late Horizon	900	390	900	390	900	390	#N/A	#N/A	#N/A	#N/A	-19.18761	-70.25626	T10	#N/A	#N/A	F	Young	#N/A	-11	23.8	3.3	y	43.2	King, C. L., Millard, A. R., Gröcke, D. R., Standen, V. G., Arriaza, B. T., & Halcrow, S. E. (2018). Marine resource reliance in the human populations of the Atacama Desert, northern Chile–A view from prehistory. Quaternary Science Reviews, 182, 163-174.
545	Cam9	Cam9	Arica, Chile	North Chile Coast	Late Horizon	900	390	900	390	900	390	#N/A	#N/A	#N/A	#N/A	-19.18761	-70.25626	T23	#N/A	#N/A	I	Young	#N/A	-10.3	24.6	3.4	y	43.5	King, C. L., Millard, A. R., Gröcke, D. R., Standen, V. G., Arriaza, B. T., & Halcrow, S. E. (2018). Marine resource reliance in the human populations of the Atacama Desert, northern Chile–A view from prehistory. Quaternary Science Reviews, 182, 163-174.
546	Cam9	Cam9	Arica, Chile	North Chile Coast	Late Horizon	900	390	900	390	900	390	#N/A	#N/A	#N/A	#N/A	-19.18761	-70.25626	T32c2	#N/A	#N/A	M	Young?	#N/A	-11.3	24.8	3.5	y	43.4	King, C. L., Millard, A. R., Gröcke, D. R., Standen, V. G., Arriaza, B. T., & Halcrow, S. E. (2018). Marine resource reliance in the human populations of the Atacama Desert, northern Chile–A view from prehistory. Quaternary Science Reviews, 182, 163-174.
547	Cam9	Cam9	Arica, Chile	North Chile Coast	Late Horizon	900	390	900	390	900	390	#N/A	#N/A	#N/A	#N/A	-19.18761	-70.25626	T33	#N/A	#N/A	M	Middle	#N/A	-10.4	24.6	3.4	y	43.4	King, C. L., Millard, A. R., Gröcke, D. R., Standen, V. G., Arriaza, B. T., & Halcrow, S. E. (2018). Marine resource reliance in the human populations of the Atacama Desert, northern Chile–A view from prehistory. Quaternary Science Reviews, 182, 163-174.
548	Cam9	Cam9	Arica, Chile	North Chile Coast	Late Horizon	900	390	900	390	900	390	#N/A	#N/A	#N/A	#N/A	-19.18761	-70.25626	T54c2	#N/A	#N/A	F?	Young?	#N/A	-11.8	24	3.3	y	42.8	King, C. L., Millard, A. R., Gröcke, D. R., Standen, V. G., Arriaza, B. T., & Halcrow, S. E. (2018). Marine resource reliance in the human populations of the Atacama Desert, northern Chile–A view from prehistory. Quaternary Science Reviews, 182, 163-174.
549	Cam9	Cam9	Arica, Chile	North Chile Coast	Late Horizon	900	390	900	390	900	390	#N/A	#N/A	#N/A	#N/A	-19.18761	-70.25626	T57	#N/A	#N/A	I	#N/A	#N/A	-9.9	24.6	3.4	y	43.3	King, C. L., Millard, A. R., Gröcke, D. R., Standen, V. G., Arriaza, B. T., & Halcrow, S. E. (2018). Marine resource reliance in the human populations of the Atacama Desert, northern Chile–A view from prehistory. Quaternary Science Reviews, 182, 163-174.
550	Cam9	Cam9	Arica, Chile	North Chile Coast	Late Horizon	900	390	900	390	900	390	#N/A	#N/A	#N/A	#N/A	-19.18761	-70.25626	T59	#N/A	#N/A	F	#N/A	#N/A	-12.1	24.8	3.2	y	42	King, C. L., Millard, A. R., Gröcke, D. R., Standen, V. G., Arriaza, B. T., & Halcrow, S. E. (2018). Marine resource reliance in the human populations of the Atacama Desert, northern Chile–A view from prehistory. Quaternary Science Reviews, 182, 163-174.
551	Cam9	Cam9	Arica, Chile	North Chile Coast	Late Horizon	900	390	900	390	900	390	#N/A	#N/A	#N/A	#N/A	-19.18761	-70.25626	T61	#N/A	#N/A	F?	Middle	#N/A	-10.5	22	3.4	y	41.3	King, C. L., Millard, A. R., Gröcke, D. R., Standen, V. G., Arriaza, B. T., & Halcrow, S. E. (2018). Marine resource reliance in the human populations of the Atacama Desert, northern Chile–A view from prehistory. Quaternary Science Reviews, 182, 163-174.
2364	Carrizales COL	Carrizales	Zana Valley	North Coast	Colonial Period	378	350	378	350	378	350	#N/A	#N/A	#N/A	#N/A	-7.137881	-79.673408	005A-B	#N/A	#N/A	#N/A	#N/A	#N/A	-14.5	13.4	4.2	n	#N/A	Turner, B. L., VanValkenburgh, P., Lee, K. E., & Schaefer, B. J. (2019). Palaeodiet inferred from pre‐Hispanic and early colonial human remains from Carrizales, Zaña Valley, Peru. International Journal of Osteoarchaeology, 29(4), 560-573.
2365	Carrizales COL	Carrizales	Zana Valley	North Coast	Colonial Period	378	350	378	350	378	350	#N/A	#N/A	#N/A	#N/A	-7.137881	-79.673408	006A-B	#N/A	#N/A	#N/A	#N/A	#N/A	-13.5	14	3.9	n	#N/A	Turner, B. L., VanValkenburgh, P., Lee, K. E., & Schaefer, B. J. (2019). Palaeodiet inferred from pre‐Hispanic and early colonial human remains from Carrizales, Zaña Valley, Peru. International Journal of Osteoarchaeology, 29(4), 560-573.
2366	Carrizales COL	Carrizales	Zana Valley	North Coast	Colonial Period	378	350	378	350	378	350	#N/A	#N/A	#N/A	#N/A	-7.137881	-79.673408	007A-B	#N/A	#N/A	#N/A	#N/A	#N/A	-23	10.4	5.3	n	#N/A	Turner, B. L., VanValkenburgh, P., Lee, K. E., & Schaefer, B. J. (2019). Palaeodiet inferred from pre‐Hispanic and early colonial human remains from Carrizales, Zaña Valley, Peru. International Journal of Osteoarchaeology, 29(4), 560-573.
2367	Carrizales COL	Carrizales	Zana Valley	North Coast	Colonial Period	378	350	378	350	378	350	#N/A	#N/A	#N/A	#N/A	-7.137881	-79.673408	008A-B	#N/A	#N/A	#N/A	#N/A	#N/A	-13.3	10.8	3.3	y	#N/A	Turner, B. L., VanValkenburgh, P., Lee, K. E., & Schaefer, B. J. (2019). Palaeodiet inferred from pre‐Hispanic and early colonial human remains from Carrizales, Zaña Valley, Peru. International Journal of Osteoarchaeology, 29(4), 560-573.
2368	Carrizales COL	Carrizales	Zana Valley	North Coast	Colonial Period	378	350	378	350	378	350	#N/A	#N/A	#N/A	#N/A	-7.137881	-79.673408	009A-B	#N/A	#N/A	#N/A	#N/A	#N/A	-13.7	14.2	3.9	n	#N/A	Turner, B. L., VanValkenburgh, P., Lee, K. E., & Schaefer, B. J. (2019). Palaeodiet inferred from pre‐Hispanic and early colonial human remains from Carrizales, Zaña Valley, Peru. International Journal of Osteoarchaeology, 29(4), 560-573.
2369	Carrizales COL	Carrizales	Zana Valley	North Coast	Colonial Period	378	350	378	350	378	350	#N/A	#N/A	#N/A	#N/A	-7.137881	-79.673408	0010A-B	#N/A	#N/A	#N/A	#N/A	#N/A	-11.1	12	3.3	y	#N/A	Turner, B. L., VanValkenburgh, P., Lee, K. E., & Schaefer, B. J. (2019). Palaeodiet inferred from pre‐Hispanic and early colonial human remains from Carrizales, Zaña Valley, Peru. International Journal of Osteoarchaeology, 29(4), 560-573.
2370	Carrizales COL	Carrizales	Zana Valley	North Coast	Colonial Period	378	350	378	350	378	350	#N/A	#N/A	#N/A	#N/A	-7.137881	-79.673408	0011A-B	#N/A	#N/A	#N/A	#N/A	#N/A	-14.8	11.7	3.4	y	#N/A	Turner, B. L., VanValkenburgh, P., Lee, K. E., & Schaefer, B. J. (2019). Palaeodiet inferred from pre‐Hispanic and early colonial human remains from Carrizales, Zaña Valley, Peru. International Journal of Osteoarchaeology, 29(4), 560-573.
2371	Carrizales COL	Carrizales	Zana Valley	North Coast	Colonial Period	378	350	378	350	378	350	#N/A	#N/A	#N/A	#N/A	-7.137881	-79.673408	0012A-B	#N/A	#N/A	#N/A	#N/A	#N/A	-17.3	13	4.8	n	#N/A	Turner, B. L., VanValkenburgh, P., Lee, K. E., & Schaefer, B. J. (2019). Palaeodiet inferred from pre‐Hispanic and early colonial human remains from Carrizales, Zaña Valley, Peru. International Journal of Osteoarchaeology, 29(4), 560-573.
2372	Carrizales COL	Carrizales	Zana Valley	North Coast	Colonial Period	378	350	378	350	378	350	#N/A	#N/A	#N/A	#N/A	-7.137881	-79.673408	0013A-B	#N/A	#N/A	#N/A	#N/A	#N/A	-12.4	11.9	3.3	y	#N/A	Turner, B. L., VanValkenburgh, P., Lee, K. E., & Schaefer, B. J. (2019). Palaeodiet inferred from pre‐Hispanic and early colonial human remains from Carrizales, Zaña Valley, Peru. International Journal of Osteoarchaeology, 29(4), 560-573.
2373	Carrizales COL	Carrizales	Zana Valley	North Coast	Colonial Period	378	350	378	350	378	350	#N/A	#N/A	#N/A	#N/A	-7.137881	-79.673408	0014A-B	#N/A	#N/A	#N/A	#N/A	#N/A	-12.7	13	3.7	n	#N/A	Turner, B. L., VanValkenburgh, P., Lee, K. E., & Schaefer, B. J. (2019). Palaeodiet inferred from pre‐Hispanic and early colonial human remains from Carrizales, Zaña Valley, Peru. International Journal of Osteoarchaeology, 29(4), 560-573.
2374	Carrizales COL	Carrizales	Zana Valley	North Coast	Colonial Period	378	350	378	350	378	350	#N/A	#N/A	#N/A	#N/A	-7.137881	-79.673408	0015A-B	#N/A	#N/A	#N/A	#N/A	#N/A	-19.8	15.5	5.6	n	#N/A	Turner, B. L., VanValkenburgh, P., Lee, K. E., & Schaefer, B. J. (2019). Palaeodiet inferred from pre‐Hispanic and early colonial human remains from Carrizales, Zaña Valley, Peru. International Journal of Osteoarchaeology, 29(4), 560-573.
2375	Carrizales COL	Carrizales	Zana Valley	North Coast	Colonial Period	378	350	378	350	378	350	#N/A	#N/A	#N/A	#N/A	-7.137881	-79.673408	0016A-B	#N/A	#N/A	#N/A	#N/A	#N/A	-11.4	12.3	3.7	n	#N/A	Turner, B. L., VanValkenburgh, P., Lee, K. E., & Schaefer, B. J. (2019). Palaeodiet inferred from pre‐Hispanic and early colonial human remains from Carrizales, Zaña Valley, Peru. International Journal of Osteoarchaeology, 29(4), 560-573.
2383	Carrizales COL	Carrizales	Zana Valley	North Coast	Colonial Period	378	350	378	350	378	350	#N/A	#N/A	#N/A	#N/A	-7.137881	-79.673408	0017A-B	#N/A	#N/A	#N/A	#N/A	#N/A	-11	12	3.5	y	#N/A	Turner, B. L., VanValkenburgh, P., Lee, K. E., & Schaefer, B. J. (2019). Palaeodiet inferred from pre‐Hispanic and early colonial human remains from Carrizales, Zaña Valley, Peru. International Journal of Osteoarchaeology, 29(4), 560-573.
2384	Carrizales COL	Carrizales	Zana Valley	North Coast	Colonial Period	378	350	378	350	378	350	#N/A	#N/A	#N/A	#N/A	-7.137881	-79.673408	0018A-B	#N/A	#N/A	#N/A	#N/A	#N/A	-13	11.6	3.8	n	#N/A	Turner, B. L., VanValkenburgh, P., Lee, K. E., & Schaefer, B. J. (2019). Palaeodiet inferred from pre‐Hispanic and early colonial human remains from Carrizales, Zaña Valley, Peru. International Journal of Osteoarchaeology, 29(4), 560-573.
2385	Carrizales COL	Carrizales	Zana Valley	North Coast	Colonial Period	378	350	378	350	378	350	#N/A	#N/A	#N/A	#N/A	-7.137881	-79.673408	0019A-B	#N/A	#N/A	#N/A	#N/A	#N/A	-18	15.1	4.4	n	#N/A	Turner, B. L., VanValkenburgh, P., Lee, K. E., & Schaefer, B. J. (2019). Palaeodiet inferred from pre‐Hispanic and early colonial human remains from Carrizales, Zaña Valley, Peru. International Journal of Osteoarchaeology, 29(4), 560-573.
2386	Carrizales COL	Carrizales	Zana Valley	North Coast	Colonial Period	378	350	378	350	378	350	#N/A	#N/A	#N/A	#N/A	-7.137881	-79.673408	0020A-B	#N/A	#N/A	#N/A	#N/A	#N/A	-16.4	13.8	3.9	n	#N/A	Turner, B. L., VanValkenburgh, P., Lee, K. E., & Schaefer, B. J. (2019). Palaeodiet inferred from pre‐Hispanic and early colonial human remains from Carrizales, Zaña Valley, Peru. International Journal of Osteoarchaeology, 29(4), 560-573.
2387	Carrizales COL	Carrizales	Zana Valley	North Coast	Colonial Period	378	350	378	350	378	350	#N/A	#N/A	#N/A	#N/A	-7.137881	-79.673408	0021A-B	#N/A	y	#N/A	#N/A	#N/A	-14.3	12.2	3.9	n	#N/A	Turner, B. L., VanValkenburgh, P., Lee, K. E., & Schaefer, B. J. (2019). Palaeodiet inferred from pre‐Hispanic and early colonial human remains from Carrizales, Zaña Valley, Peru. International Journal of Osteoarchaeology, 29(4), 560-573.
2388	Carrizales COL	Carrizales	Zana Valley	North Coast	Colonial Period	378	350	378	350	378	350	#N/A	#N/A	#N/A	#N/A	-7.137881	-79.673408	0022A-B	#N/A	#N/A	#N/A	#N/A	#N/A	-15.3	10.6	3.7	n	#N/A	Turner, B. L., VanValkenburgh, P., Lee, K. E., & Schaefer, B. J. (2019). Palaeodiet inferred from pre‐Hispanic and early colonial human remains from Carrizales, Zaña Valley, Peru. International Journal of Osteoarchaeology, 29(4), 560-573.
2389	Carrizales COL	Carrizales	Zana Valley	North Coast	Colonial Period	378	350	378	350	378	350	#N/A	#N/A	#N/A	#N/A	-7.137881	-79.673408	0023A-B	#N/A	#N/A	#N/A	#N/A	#N/A	-12.5	11.8	3.7	n	#N/A	Turner, B. L., VanValkenburgh, P., Lee, K. E., & Schaefer, B. J. (2019). Palaeodiet inferred from pre‐Hispanic and early colonial human remains from Carrizales, Zaña Valley, Peru. International Journal of Osteoarchaeology, 29(4), 560-573.
2390	Carrizales COL	Carrizales	Zana Valley	North Coast	Colonial Period	378	350	378	350	378	350	#N/A	#N/A	#N/A	#N/A	-7.137881	-79.673408	0024A-B	#N/A	#N/A	#N/A	#N/A	#N/A	-16	10.6	0	y	#N/A	Turner, B. L., VanValkenburgh, P., Lee, K. E., & Schaefer, B. J. (2019). Palaeodiet inferred from pre‐Hispanic and early colonial human remains from Carrizales, Zaña Valley, Peru. International Journal of Osteoarchaeology, 29(4), 560-573.
2391	Carrizales COL	Carrizales	Zana Valley	North Coast	Colonial Period	378	350	378	350	378	350	#N/A	#N/A	#N/A	#N/A	-7.137881	-79.673408	0025A-B	#N/A	#N/A	#N/A	#N/A	#N/A	-14.3	14.4	5	n	#N/A	Turner, B. L., VanValkenburgh, P., Lee, K. E., & Schaefer, B. J. (2019). Palaeodiet inferred from pre‐Hispanic and early colonial human remains from Carrizales, Zaña Valley, Peru. International Journal of Osteoarchaeology, 29(4), 560-573.
2392	Carrizales COL	Carrizales	Zana Valley	North Coast	Colonial Period	378	350	378	350	378	350	#N/A	#N/A	#N/A	#N/A	-7.137881	-79.673408	0026A-B	#N/A	#N/A	#N/A	#N/A	#N/A	-13.1	14.3	3.6	y	#N/A	Turner, B. L., VanValkenburgh, P., Lee, K. E., & Schaefer, B. J. (2019). Palaeodiet inferred from pre‐Hispanic and early colonial human remains from Carrizales, Zaña Valley, Peru. International Journal of Osteoarchaeology, 29(4), 560-573.
2393	Carrizales EIP	Carrizales	Zana Valley	North Coast	Early Intermediate Period	1750	1150	1750	1150	1750	1150	#N/A	#N/A	#N/A	#N/A	-7.137881	-79.673408	001A-B	#N/A	#N/A	#N/A	#N/A	#N/A	-12.2	13.9	3.5	y	#N/A	Turner, B. L., VanValkenburgh, P., Lee, K. E., & Schaefer, B. J. (2019). Palaeodiet inferred from pre‐Hispanic and early colonial human remains from Carrizales, Zaña Valley, Peru. International Journal of Osteoarchaeology, 29(4), 560-573.
2400	Carrizales EIP	Carrizales	Zana Valley	North Coast	Early Intermediate Period	1750	1150	1750	1150	1750	1150	#N/A	#N/A	#N/A	#N/A	-7.137881	-79.673408	002A-B	#N/A	#N/A	#N/A	#N/A	#N/A	-12.2	12.7	3.6	y	#N/A	Turner, B. L., VanValkenburgh, P., Lee, K. E., & Schaefer, B. J. (2019). Palaeodiet inferred from pre‐Hispanic and early colonial human remains from Carrizales, Zaña Valley, Peru. International Journal of Osteoarchaeology, 29(4), 560-573.
2401	Carrizales EIP	Carrizales	Zana Valley	North Coast	Early Intermediate Period	1750	1150	1750	1150	1750	1150	#N/A	#N/A	#N/A	#N/A	-7.137881	-79.673408	003A-B	#N/A	y	#N/A	#N/A	#N/A	-23.2	11	5.3	n	#N/A	Turner, B. L., VanValkenburgh, P., Lee, K. E., & Schaefer, B. J. (2019). Palaeodiet inferred from pre‐Hispanic and early colonial human remains from Carrizales, Zaña Valley, Peru. International Journal of Osteoarchaeology, 29(4), 560-573.
2402	Carrizales EIP	Carrizales	Zana Valley	North Coast	Early Intermediate Period	1750	1150	1750	1150	1750	1150	#N/A	#N/A	#N/A	#N/A	-7.137881	-79.673408	004A-B	#N/A	#N/A	#N/A	#N/A	#N/A	-12.9	13.3	3.6	y	#N/A	Turner, B. L., VanValkenburgh, P., Lee, K. E., & Schaefer, B. J. (2019). Palaeodiet inferred from pre‐Hispanic and early colonial human remains from Carrizales, Zaña Valley, Peru. International Journal of Osteoarchaeology, 29(4), 560-573.
578	Castillo de Huarmey	Castillo de Huarmey - El Castillo sector	Ancash Province	North Coast	Middle Horizon	1450	850	1450	850	1450	850	#N/A	#N/A	#N/A	#N/A	-10.06233	-78.12579	60	CDH-0023	#N/A	F	25--40	#N/A	-9.5	15.4	2.9	y	#N/A	Knudson, K. J., Giersz, M., Więckowski, W., & Tomczyk, W. (2017). Reconstructing the lives of Wari elites: Paleomobility and paleodiet at the archaeological site of Castillo de Huarmey, Peru. Journal of Archaeological Science: Reports, 13, 249-264.
579	Castillo de Huarmey	Castillo de Huarmey - El Castillo sector	Ancash Province	North Coast	Middle Horizon	1450	850	1450	850	1450	850	#N/A	#N/A	#N/A	#N/A	-10.06233	-78.12579	61	CDH-0028	#N/A	F	20--35	#N/A	-10.5	15.2	3	y	#N/A	Knudson, K. J., Giersz, M., Więckowski, W., & Tomczyk, W. (2017). Reconstructing the lives of Wari elites: Paleomobility and paleodiet at the archaeological site of Castillo de Huarmey, Peru. Journal of Archaeological Science: Reports, 13, 249-264.
591	Castillo de Huarmey	Castillo de Huarmey - El Castillo sector	Ancash Province	North Coast	Middle Horizon	1450	850	1450	850	1450	850	#N/A	#N/A	#N/A	#N/A	-10.06233	-78.12579	42	CDH-0075	#N/A	F	20--30	#N/A	-9.4	10.6	2.9	y	#N/A	Knudson, K. J., Giersz, M., Więckowski, W., & Tomczyk, W. (2017). Reconstructing the lives of Wari elites: Paleomobility and paleodiet at the archaeological site of Castillo de Huarmey, Peru. Journal of Archaeological Science: Reports, 13, 249-264.
259	Cemetery 1001	Samaca Basin	Ica Valley	South Coast	Early Intermediate Period	1999	1350	1979	1550	1979	1550	#N/A	#N/A	#N/A	#N/A	-14.65527	-75.62753	1	#N/A	#N/A	F	Young Adult	#N/A	-16.9	11.9	3.44	y	20	Cadwallader, L. (2013). Investigating 1500 Years of Dietary Change in the Lower Ica Valley, Peru Using an Isotopic Approach. Ph.D. Dissertation. University of Cambridge, Cambridge, United Kingdom.
261	Cemetery 1001	Samaca Basin	Ica Valley	South Coast	Early Intermediate Period	1999	1350	1979	1550	1979	1550	#N/A	#N/A	#N/A	#N/A	-14.65527	-75.62753	54	#N/A	#N/A	I	Old middle Adult	#N/A	-17.5	9.2	3.53	y	9.5	Cadwallader, L. (2013). Investigating 1500 Years of Dietary Change in the Lower Ica Valley, Peru Using an Isotopic Approach. Ph.D. Dissertation. University of Cambridge, Cambridge, United Kingdom.
262	Cemetery 1001	Samaca Basin	Ica Valley	South Coast	Early Intermediate Period	1999	1350	1979	1550	1979	1550	#N/A	#N/A	#N/A	#N/A	-14.65527	-75.62753	55	#N/A	#N/A	F	Young adult	#N/A	-16.9	11.7	3.45	y	16.7	Cadwallader, L. (2013). Investigating 1500 Years of Dietary Change in the Lower Ica Valley, Peru Using an Isotopic Approach. Ph.D. Dissertation. University of Cambridge, Cambridge, United Kingdom.
263	Cemetery 1001	Samaca Basin	Ica Valley	South Coast	Early Intermediate Period	1999	1350	1979	1550	1979	1550	#N/A	#N/A	#N/A	#N/A	-14.65527	-75.62753	56	#N/A	#N/A	Juvenille	Early childhood	Infant	-17	12.9	3.54	y	4	Cadwallader, L. (2013). Investigating 1500 Years of Dietary Change in the Lower Ica Valley, Peru Using an Isotopic Approach. Ph.D. Dissertation. University of Cambridge, Cambridge, United Kingdom.
264	Cemetery 1001	Samaca Basin	Ica Valley	South Coast	Early Intermediate Period	1999	1350	1979	1550	1979	1550	#N/A	#N/A	#N/A	#N/A	-14.65527	-75.62753	57	#N/A	#N/A	M	Mature adult	#N/A	-17.3	9.4	3.54	y	4	Cadwallader, L. (2013). Investigating 1500 Years of Dietary Change in the Lower Ica Valley, Peru Using an Isotopic Approach. Ph.D. Dissertation. University of Cambridge, Cambridge, United Kingdom.
267	Cemetery 1002	Samaca Basin	Ica Valley	South Coast	Early Intermediate Period	1999	1350	1979	1550	1979	1550	#N/A	#N/A	#N/A	#N/A	-14.65813	-75.62515	3	#N/A	#N/A	#N/A	#N/A	#N/A	-13.1	8.9	3.29	y	1	Cadwallader, L. (2013). Investigating 1500 Years of Dietary Change in the Lower Ica Valley, Peru Using an Isotopic Approach. Ph.D. Dissertation. University of Cambridge, Cambridge, United Kingdom.
270	Cemetery 1002	Samaca Basin	Ica Valley	South Coast	Early Intermediate Period	1999	1350	1979	1550	1979	1550	#N/A	#N/A	#N/A	#N/A	-14.65813	-75.62515	111	#N/A	#N/A	#N/A	#N/A	#N/A	-17	6.8	3.2	y	22.1	Cadwallader, L. (2013). Investigating 1500 Years of Dietary Change in the Lower Ica Valley, Peru Using an Isotopic Approach. Ph.D. Dissertation. University of Cambridge, Cambridge, United Kingdom.
274	Cemetery 1002	Samaca Basin	Ica Valley	South Coast	Early Intermediate Period	1999	1350	1979	1550	1979	1550	#N/A	#N/A	#N/A	#N/A	-14.65813	-75.62515	115	#N/A	#N/A	#N/A	#N/A	#N/A	-16.3	9.7	3.21	y	19.7	Cadwallader, L. (2013). Investigating 1500 Years of Dietary Change in the Lower Ica Valley, Peru Using an Isotopic Approach. Ph.D. Dissertation. University of Cambridge, Cambridge, United Kingdom.
275	Cemetery 1002	Samaca Basin	Ica Valley	South Coast	Early Intermediate Period	1999	1350	1979	1550	1979	1550	#N/A	#N/A	#N/A	#N/A	-14.65813	-75.62515	116	#N/A	#N/A	#N/A	#N/A	#N/A	-16.2	10.3	3.16	y	10.4	Cadwallader, L. (2013). Investigating 1500 Years of Dietary Change in the Lower Ica Valley, Peru Using an Isotopic Approach. Ph.D. Dissertation. University of Cambridge, Cambridge, United Kingdom.
276	Cemetery 1002	Samaca Basin	Ica Valley	South Coast	Early Intermediate Period	1999	1350	1979	1550	1979	1550	#N/A	#N/A	#N/A	#N/A	-14.65813	-75.62515	117	#N/A	#N/A	#N/A	#N/A	#N/A	-16.5	8.3	3.22	y	20.9	Cadwallader, L. (2013). Investigating 1500 Years of Dietary Change in the Lower Ica Valley, Peru Using an Isotopic Approach. Ph.D. Dissertation. University of Cambridge, Cambridge, United Kingdom.
277	Cemetery 1002	Samaca Basin	Ica Valley	South Coast	Early Intermediate Period	1999	1350	1979	1550	1979	1550	#N/A	#N/A	#N/A	#N/A	-14.65813	-75.62515	118	#N/A	#N/A	#N/A	#N/A	#N/A	-13.7	10.7	3.25	y	19.7	Cadwallader, L. (2013). Investigating 1500 Years of Dietary Change in the Lower Ica Valley, Peru Using an Isotopic Approach. Ph.D. Dissertation. University of Cambridge, Cambridge, United Kingdom.
607	Cemetery 1003	Samaca Basin	Ica Valley	South Coast	Late Intermediate Period	950	500	860	310	860	310	#N/A	#N/A	#N/A	#N/A	-14.64379	-75.62819	28	#N/A	#N/A	#N/A	#N/A	#N/A	-10.6	11.1	3.2	y	22.5	Cadwallader, L. (2013). Investigating 1500 Years of Dietary Change in the Lower Ica Valley, Peru Using an Isotopic Approach. Ph.D. Dissertation. University of Cambridge, Cambridge, United Kingdom.
608	Cemetery 1003	Samaca Basin	Ica Valley	South Coast	Late Intermediate Period	950	500	860	310	860	310	#N/A	#N/A	#N/A	#N/A	-14.64379	-75.62819	29	#N/A	#N/A	#N/A	#N/A	#N/A	-9.4	11	3.43	y	21.9	Cadwallader, L. (2013). Investigating 1500 Years of Dietary Change in the Lower Ica Valley, Peru Using an Isotopic Approach. Ph.D. Dissertation. University of Cambridge, Cambridge, United Kingdom.
609	Cemetery 1003	Samaca Basin	Ica Valley	South Coast	Late Intermediate Period	950	500	860	310	860	310	#N/A	#N/A	#N/A	#N/A	-14.64379	-75.62819	30	#N/A	#N/A	#N/A	#N/A	#N/A	-8.8	9.7	3.32	y	22.2	Cadwallader, L. (2013). Investigating 1500 Years of Dietary Change in the Lower Ica Valley, Peru Using an Isotopic Approach. Ph.D. Dissertation. University of Cambridge, Cambridge, United Kingdom.
610	Cemetery 1003	Samaca Basin	Ica Valley	South Coast	Late Intermediate Period	950	500	860	310	860	310	#N/A	#N/A	#N/A	#N/A	-14.64379	-75.62819	31	#N/A	#N/A	#N/A	#N/A	#N/A	-10.3	9.6	3.13	y	19.3	Cadwallader, L. (2013). Investigating 1500 Years of Dietary Change in the Lower Ica Valley, Peru Using an Isotopic Approach. Ph.D. Dissertation. University of Cambridge, Cambridge, United Kingdom.
611	Cemetery 1003	Samaca Basin	Ica Valley	South Coast	Late Intermediate Period	950	500	860	310	860	310	#N/A	#N/A	#N/A	#N/A	-14.64379	-75.62819	32	#N/A	#N/A	#N/A	#N/A	#N/A	-15.3	9.1	3.14	y	22.2	Cadwallader, L. (2013). Investigating 1500 Years of Dietary Change in the Lower Ica Valley, Peru Using an Isotopic Approach. Ph.D. Dissertation. University of Cambridge, Cambridge, United Kingdom.
612	Cemetery 1003	Samaca Basin	Ica Valley	South Coast	Late Intermediate Period	950	500	860	310	860	310	#N/A	#N/A	#N/A	#N/A	-14.64379	-75.62819	36	#N/A	#N/A	#N/A	#N/A	#N/A	-10	9.5	3.19	y	20.7	Cadwallader, L. (2013). Investigating 1500 Years of Dietary Change in the Lower Ica Valley, Peru Using an Isotopic Approach. Ph.D. Dissertation. University of Cambridge, Cambridge, United Kingdom.
613	Cemetery 1003	Samaca Basin	Ica Valley	South Coast	Late Intermediate Period	950	500	860	310	860	310	#N/A	#N/A	#N/A	#N/A	-14.64379	-75.62819	37	#N/A	#N/A	#N/A	#N/A	#N/A	-10.3	11.3	3.25	y	19.9	Cadwallader, L. (2013). Investigating 1500 Years of Dietary Change in the Lower Ica Valley, Peru Using an Isotopic Approach. Ph.D. Dissertation. University of Cambridge, Cambridge, United Kingdom.
614	Cemetery 1003	Samaca Basin	Ica Valley	South Coast	Late Intermediate Period	950	500	860	310	860	310	#N/A	#N/A	#N/A	#N/A	-14.64379	-75.62819	38	#N/A	#N/A	#N/A	#N/A	#N/A	-9.9	11.4	3.16	y	20.8	Cadwallader, L. (2013). Investigating 1500 Years of Dietary Change in the Lower Ica Valley, Peru Using an Isotopic Approach. Ph.D. Dissertation. University of Cambridge, Cambridge, United Kingdom.
615	Cemetery 1003	Samaca Basin	Ica Valley	South Coast	Late Intermediate Period	950	500	860	310	860	310	#N/A	#N/A	#N/A	#N/A	-14.64379	-75.62819	39	#N/A	#N/A	#N/A	#N/A	#N/A	-10.3	10.6	3.14	y	20.6	Cadwallader, L. (2013). Investigating 1500 Years of Dietary Change in the Lower Ica Valley, Peru Using an Isotopic Approach. Ph.D. Dissertation. University of Cambridge, Cambridge, United Kingdom.
616	Cemetery 1003	Samaca Basin	Ica Valley	South Coast	Late Intermediate Period	950	500	860	310	860	310	#N/A	#N/A	#N/A	#N/A	-14.64379	-75.62819	40	#N/A	#N/A	#N/A	#N/A	#N/A	-9.3	10.2	3.29	y	25.2	Cadwallader, L. (2013). Investigating 1500 Years of Dietary Change in the Lower Ica Valley, Peru Using an Isotopic Approach. Ph.D. Dissertation. University of Cambridge, Cambridge, United Kingdom.
617	Cemetery 1003	Samaca Basin	Ica Valley	South Coast	Late Intermediate Period	950	500	860	310	860	310	#N/A	#N/A	#N/A	#N/A	-14.64379	-75.62819	41	#N/A	#N/A	#N/A	#N/A	#N/A	-10.3	8.3	3.49	y	25.9	Cadwallader, L. (2013). Investigating 1500 Years of Dietary Change in the Lower Ica Valley, Peru Using an Isotopic Approach. Ph.D. Dissertation. University of Cambridge, Cambridge, United Kingdom.
618	Cemetery 1003	Samaca Basin	Ica Valley	South Coast	Late Intermediate Period	950	500	860	310	860	310	#N/A	#N/A	#N/A	#N/A	-14.64379	-75.62819	42	#N/A	#N/A	#N/A	#N/A	#N/A	-10.3	8.3	3.48	y	23.2	Cadwallader, L. (2013). Investigating 1500 Years of Dietary Change in the Lower Ica Valley, Peru Using an Isotopic Approach. Ph.D. Dissertation. University of Cambridge, Cambridge, United Kingdom.
619	Cemetery 1003	Samaca Basin	Ica Valley	South Coast	Late Intermediate Period	950	500	860	310	860	310	#N/A	#N/A	#N/A	#N/A	-14.64379	-75.62819	43	#N/A	#N/A	#N/A	#N/A	#N/A	-10.1	10.2	3.21	y	21.4	Cadwallader, L. (2013). Investigating 1500 Years of Dietary Change in the Lower Ica Valley, Peru Using an Isotopic Approach. Ph.D. Dissertation. University of Cambridge, Cambridge, United Kingdom.
620	Cemetery 1003	Samaca Basin	Ica Valley	South Coast	Late Intermediate Period	950	500	860	310	860	310	#N/A	#N/A	#N/A	#N/A	-14.64379	-75.62819	44	#N/A	#N/A	#N/A	#N/A	#N/A	-11.2	9.7	3.45	y	26.9	Cadwallader, L. (2013). Investigating 1500 Years of Dietary Change in the Lower Ica Valley, Peru Using an Isotopic Approach. Ph.D. Dissertation. University of Cambridge, Cambridge, United Kingdom.
621	Cemetery 1003	Samaca Basin	Ica Valley	South Coast	Late Intermediate Period	950	500	860	310	860	310	#N/A	#N/A	#N/A	#N/A	-14.64379	-75.62819	45	#N/A	#N/A	#N/A	#N/A	#N/A	-11.8	10.6	3.29	y	21.5	Cadwallader, L. (2013). Investigating 1500 Years of Dietary Change in the Lower Ica Valley, Peru Using an Isotopic Approach. Ph.D. Dissertation. University of Cambridge, Cambridge, United Kingdom.
622	Cemetery 1003	Samaca Basin	Ica Valley	South Coast	Late Intermediate Period	950	500	860	310	860	310	#N/A	#N/A	#N/A	#N/A	-14.64379	-75.62819	46	#N/A	#N/A	#N/A	#N/A	#N/A	-9.9	10.1	3.24	y	20.5	Cadwallader, L. (2013). Investigating 1500 Years of Dietary Change in the Lower Ica Valley, Peru Using an Isotopic Approach. Ph.D. Dissertation. University of Cambridge, Cambridge, United Kingdom.
623	Cemetery 1003	Samaca Basin	Ica Valley	South Coast	Late Intermediate Period	950	500	860	310	860	310	#N/A	#N/A	#N/A	#N/A	-14.64379	-75.62819	47	#N/A	#N/A	#N/A	#N/A	#N/A	-9.7	12.3	3.19	y	20.7	Cadwallader, L. (2013). Investigating 1500 Years of Dietary Change in the Lower Ica Valley, Peru Using an Isotopic Approach. Ph.D. Dissertation. University of Cambridge, Cambridge, United Kingdom.
624	Cemetery 1003	Samaca Basin	Ica Valley	South Coast	Late Intermediate Period	950	500	860	310	860	310	#N/A	#N/A	#N/A	#N/A	-14.64379	-75.62819	73	#N/A	#N/A	#N/A	#N/A	#N/A	-9.3	9.2	3.2	y	20.1	Cadwallader, L. (2013). Investigating 1500 Years of Dietary Change in the Lower Ica Valley, Peru Using an Isotopic Approach. Ph.D. Dissertation. University of Cambridge, Cambridge, United Kingdom.
625	Cemetery 1003	Samaca Basin	Ica Valley	South Coast	Late Intermediate Period	950	500	860	310	860	310	#N/A	#N/A	#N/A	#N/A	-14.64379	-75.62819	74	#N/A	#N/A	#N/A	#N/A	#N/A	-10.1	9.4	3.23	y	19.4	Cadwallader, L. (2013). Investigating 1500 Years of Dietary Change in the Lower Ica Valley, Peru Using an Isotopic Approach. Ph.D. Dissertation. University of Cambridge, Cambridge, United Kingdom.
626	Cemetery 1003	Samaca Basin	Ica Valley	South Coast	Late Intermediate Period	950	500	860	310	860	310	#N/A	#N/A	#N/A	#N/A	-14.64379	-75.62819	75	#N/A	#N/A	#N/A	#N/A	#N/A	-11.8	8.9	3.18	y	23.9	Cadwallader, L. (2013). Investigating 1500 Years of Dietary Change in the Lower Ica Valley, Peru Using an Isotopic Approach. Ph.D. Dissertation. University of Cambridge, Cambridge, United Kingdom.
627	Cemetery 1003	Samaca Basin	Ica Valley	South Coast	Late Intermediate Period	950	500	860	310	860	310	#N/A	#N/A	#N/A	#N/A	-14.64379	-75.62819	76	#N/A	#N/A	#N/A	#N/A	#N/A	-11.4	9.8	3.19	y	20.4	Cadwallader, L. (2013). Investigating 1500 Years of Dietary Change in the Lower Ica Valley, Peru Using an Isotopic Approach. Ph.D. Dissertation. University of Cambridge, Cambridge, United Kingdom.
629	Cemetery 1003	Samaca Basin	Ica Valley	South Coast	Late Intermediate Period	950	500	860	310	860	310	#N/A	#N/A	#N/A	#N/A	-14.64379	-75.62819	78	#N/A	#N/A	#N/A	#N/A	#N/A	-10.8	9.6	3.2	y	23.3	Cadwallader, L. (2013). Investigating 1500 Years of Dietary Change in the Lower Ica Valley, Peru Using an Isotopic Approach. Ph.D. Dissertation. University of Cambridge, Cambridge, United Kingdom.
630	Cemetery 1003	Samaca Basin	Ica Valley	South Coast	Late Intermediate Period	950	500	860	310	860	310	#N/A	#N/A	#N/A	#N/A	-14.64379	-75.62819	79	#N/A	#N/A	#N/A	#N/A	#N/A	-11.9	8.8	3.16	y	19.8	Cadwallader, L. (2013). Investigating 1500 Years of Dietary Change in the Lower Ica Valley, Peru Using an Isotopic Approach. Ph.D. Dissertation. University of Cambridge, Cambridge, United Kingdom.
631	Cemetery 1003	Samaca Basin	Ica Valley	South Coast	Late Intermediate Period	950	500	860	310	860	310	#N/A	#N/A	#N/A	#N/A	-14.64379	-75.62819	80	#N/A	#N/A	#N/A	#N/A	#N/A	-9.3	9.5	3.23	y	23.4	Cadwallader, L. (2013). Investigating 1500 Years of Dietary Change in the Lower Ica Valley, Peru Using an Isotopic Approach. Ph.D. Dissertation. University of Cambridge, Cambridge, United Kingdom.
632	Cemetery 1003	Samaca Basin	Ica Valley	South Coast	Late Intermediate Period	950	500	860	310	860	310	#N/A	#N/A	#N/A	#N/A	-14.64379	-75.62819	119	#N/A	#N/A	#N/A	#N/A	#N/A	-11.6	8.4	3.14	y	20.1	Cadwallader, L. (2013). Investigating 1500 Years of Dietary Change in the Lower Ica Valley, Peru Using an Isotopic Approach. Ph.D. Dissertation. University of Cambridge, Cambridge, United Kingdom.
633	Cemetery 1003	Samaca Basin	Ica Valley	South Coast	Late Intermediate Period	950	500	860	310	860	310	#N/A	#N/A	#N/A	#N/A	-14.64379	-75.62819	120	#N/A	#N/A	#N/A	#N/A	#N/A	-10.9	9.9	3.28	y	22.1	Cadwallader, L. (2013). Investigating 1500 Years of Dietary Change in the Lower Ica Valley, Peru Using an Isotopic Approach. Ph.D. Dissertation. University of Cambridge, Cambridge, United Kingdom.
278	Cemetery 1004	Samaca Basin	Ica Valley	South Coast	Early Intermediate Period	1999	1350	1979	1550	1979	1550	#N/A	#N/A	#N/A	#N/A	-14.63264	-75.63304	6	#N/A	#N/A	I	Young adult	#N/A	-16.5	12.8	3.31	y	15.2	Cadwallader, L. (2013). Investigating 1500 Years of Dietary Change in the Lower Ica Valley, Peru Using an Isotopic Approach. Ph.D. Dissertation. University of Cambridge, Cambridge, United Kingdom.
279	Cemetery 1004	Samaca Basin	Ica Valley	South Coast	Early Intermediate Period	1999	1350	1979	1550	1979	1550	#N/A	#N/A	#N/A	#N/A	-14.63264	-75.63304	60	#N/A	#N/A	F?	Adult	#N/A	-17.6	9.4	4.53	n	12.9	Cadwallader, L. (2013). Investigating 1500 Years of Dietary Change in the Lower Ica Valley, Peru Using an Isotopic Approach. Ph.D. Dissertation. University of Cambridge, Cambridge, United Kingdom.
280	Cemetery 1004	Samaca Basin	Ica Valley	South Coast	Early Intermediate Period	1999	1350	1979	1550	1979	1550	#N/A	#N/A	#N/A	#N/A	-14.63264	-75.63304	61	#N/A	#N/A	I	Adult	#N/A	-16.1	8.3	3.47	y	20.6	Cadwallader, L. (2013). Investigating 1500 Years of Dietary Change in the Lower Ica Valley, Peru Using an Isotopic Approach. Ph.D. Dissertation. University of Cambridge, Cambridge, United Kingdom.
281	Cemetery 1004	Samaca Basin	Ica Valley	South Coast	Early Intermediate Period	1999	1350	1979	1550	1979	1550	#N/A	#N/A	#N/A	#N/A	-14.63264	-75.63304	62	#N/A	#N/A	I	Adult	#N/A	-16.9	9.6	3.59	y	15.1	Cadwallader, L. (2013). Investigating 1500 Years of Dietary Change in the Lower Ica Valley, Peru Using an Isotopic Approach. Ph.D. Dissertation. University of Cambridge, Cambridge, United Kingdom.
282	Cemetery 1004	Samaca Basin	Ica Valley	South Coast	Early Intermediate Period	1999	1350	1979	1550	1979	1550	#N/A	#N/A	#N/A	#N/A	-14.63264	-75.63304	63	#N/A	#N/A	I	Old--middle adult	#N/A	-14.2	10.1	3.35	y	16.4	Cadwallader, L. (2013). Investigating 1500 Years of Dietary Change in the Lower Ica Valley, Peru Using an Isotopic Approach. Ph.D. Dissertation. University of Cambridge, Cambridge, United Kingdom.
283	Cemetery 1004	Samaca Basin	Ica Valley	South Coast	Early Intermediate Period	1999	1350	1979	1550	1979	1550	#N/A	#N/A	#N/A	#N/A	-14.63264	-75.63304	64	#N/A	#N/A	I	Adult	#N/A	-15.3	10.2	3.19	y	14.9	Cadwallader, L. (2013). Investigating 1500 Years of Dietary Change in the Lower Ica Valley, Peru Using an Isotopic Approach. Ph.D. Dissertation. University of Cambridge, Cambridge, United Kingdom.
284	Cemetery 1004	Samaca Basin	Ica Valley	South Coast	Early Intermediate Period	1999	1350	1979	1550	1979	1550	#N/A	#N/A	#N/A	#N/A	-14.63264	-75.63304	65	#N/A	#N/A	Juvenile	Early Childhood	Infant	-15.7	9.8	3.36	y	16.2	Cadwallader, L. (2013). Investigating 1500 Years of Dietary Change in the Lower Ica Valley, Peru Using an Isotopic Approach. Ph.D. Dissertation. University of Cambridge, Cambridge, United Kingdom.
285	Cemetery 1004	Samaca Basin	Ica Valley	South Coast	Early Intermediate Period	1999	1350	1979	1550	1979	1550	#N/A	#N/A	#N/A	#N/A	-14.63264	-75.63304	66	#N/A	#N/A	F	Early childhood	Infant	-15.8	8.1	3.39	y	23.1	Cadwallader, L. (2013). Investigating 1500 Years of Dietary Change in the Lower Ica Valley, Peru Using an Isotopic Approach. Ph.D. Dissertation. University of Cambridge, Cambridge, United Kingdom.
286	Cemetery 1004	Samaca Basin	Ica Valley	South Coast	Early Intermediate Period	1999	1350	1979	1550	1979	1550	#N/A	#N/A	#N/A	#N/A	-14.63264	-75.63304	67	#N/A	#N/A	F	Young--middle adult	#N/A	-16.1	9.4	3.88	y	23.1	Cadwallader, L. (2013). Investigating 1500 Years of Dietary Change in the Lower Ica Valley, Peru Using an Isotopic Approach. Ph.D. Dissertation. University of Cambridge, Cambridge, United Kingdom.
287	Cemetery 1004	Samaca Basin	Ica Valley	South Coast	Early Intermediate Period	1999	1350	1979	1550	1979	1550	#N/A	#N/A	#N/A	#N/A	-14.63264	-75.63304	68	#N/A	#N/A	M	Old--middle adult	#N/A	-16.5	10.7	3.36	y	16.5	Cadwallader, L. (2013). Investigating 1500 Years of Dietary Change in the Lower Ica Valley, Peru Using an Isotopic Approach. Ph.D. Dissertation. University of Cambridge, Cambridge, United Kingdom.
288	Cemetery 1004	Samaca Basin	Ica Valley	South Coast	Early Intermediate Period	1999	1350	1979	1550	1979	1550	#N/A	#N/A	#N/A	#N/A	-14.63264	-75.63304	69	#N/A	#N/A	M?	Young adult	#N/A	-15.7	8.5	3.26	y	21.3	Cadwallader, L. (2013). Investigating 1500 Years of Dietary Change in the Lower Ica Valley, Peru Using an Isotopic Approach. Ph.D. Dissertation. University of Cambridge, Cambridge, United Kingdom.
289	Cemetery 1004	Samaca Basin	Ica Valley	South Coast	Early Intermediate Period	1999	1350	1979	1550	1979	1550	#N/A	#N/A	#N/A	#N/A	-14.63264	-75.63304	70	#N/A	#N/A	F	Old middle adult	#N/A	-16.8	7.3	3.48	y	21.4	Cadwallader, L. (2013). Investigating 1500 Years of Dietary Change in the Lower Ica Valley, Peru Using an Isotopic Approach. Ph.D. Dissertation. University of Cambridge, Cambridge, United Kingdom.
290	Cemetery 1004	Samaca Basin	Ica Valley	South Coast	Early Intermediate Period	1999	1350	1979	1550	1979	1550	#N/A	#N/A	#N/A	#N/A	-14.63264	-75.63304	71	#N/A	#N/A	Juvenile	Early childhood	Infant	-13.6	9.3	3.24	y	23.3	Cadwallader, L. (2013). Investigating 1500 Years of Dietary Change in the Lower Ica Valley, Peru Using an Isotopic Approach. Ph.D. Dissertation. University of Cambridge, Cambridge, United Kingdom.
291	Cemetery 1004	Samaca Basin	Ica Valley	South Coast	Early Intermediate Period	1999	1350	1979	1550	1979	1550	#N/A	#N/A	#N/A	#N/A	-14.63264	-75.63304	72	#N/A	#N/A	I	Adult	#N/A	-16.6	10.3	3.76	y	21	Cadwallader, L. (2013). Investigating 1500 Years of Dietary Change in the Lower Ica Valley, Peru Using an Isotopic Approach. Ph.D. Dissertation. University of Cambridge, Cambridge, United Kingdom.
491	Cemetery 398	Ullujaya Basin	Ica Valley	South Coast	Middle Horizon	1350	950	1289	802	1289	802	#N/A	#N/A	#N/A	#N/A	-14.61264	-75.61946	24	#N/A	#N/A	#N/A	#N/A	#N/A	-13.2	10	3.22	y	21.1	Cadwallader, L. (2013). Investigating 1500 Years of Dietary Change in the Lower Ica Valley, Peru Using an Isotopic Approach. Ph.D. Dissertation. University of Cambridge, Cambridge, United Kingdom.
492	Cemetery 398	Ullujaya Basin	Ica Valley	South Coast	Middle Horizon	1350	950	1289	802	1289	802	#N/A	#N/A	#N/A	#N/A	-14.61264	-75.61946	25	#N/A	#N/A	#N/A	#N/A	#N/A	-13	10.6	3.22	y	19.9	Cadwallader, L. (2013). Investigating 1500 Years of Dietary Change in the Lower Ica Valley, Peru Using an Isotopic Approach. Ph.D. Dissertation. University of Cambridge, Cambridge, United Kingdom.
493	Cemetery 398	Ullujaya Basin	Ica Valley	South Coast	Middle Horizon	1350	950	1289	802	1289	802	#N/A	#N/A	#N/A	#N/A	-14.61264	-75.61946	26	#N/A	#N/A	#N/A	#N/A	#N/A	-13	9.8	3.21	y	20.8	Cadwallader, L. (2013). Investigating 1500 Years of Dietary Change in the Lower Ica Valley, Peru Using an Isotopic Approach. Ph.D. Dissertation. University of Cambridge, Cambridge, United Kingdom.
494	Cemetery 398	Ullujaya Basin	Ica Valley	South Coast	Middle Horizon	1350	950	1289	802	1289	802	#N/A	#N/A	#N/A	#N/A	-14.61264	-75.61946	27	#N/A	#N/A	#N/A	#N/A	#N/A	-12.6	9.1	3.15	y	19.4	Cadwallader, L. (2013). Investigating 1500 Years of Dietary Change in the Lower Ica Valley, Peru Using an Isotopic Approach. Ph.D. Dissertation. University of Cambridge, Cambridge, United Kingdom.
496	Cemetery 398	Ullujaya Basin	Ica Valley	South Coast	Middle Horizon	1350	950	1289	802	1289	802	#N/A	#N/A	#N/A	#N/A	-14.61264	-75.61946	89	#N/A	#N/A	#N/A	#N/A	#N/A	-15.7	10.4	3.22	y	27.5	Cadwallader, L. (2013). Investigating 1500 Years of Dietary Change in the Lower Ica Valley, Peru Using an Isotopic Approach. Ph.D. Dissertation. University of Cambridge, Cambridge, United Kingdom.
497	Cemetery 398	Ullujaya Basin	Ica Valley	South Coast	Middle Horizon	1350	950	1289	802	1289	802	#N/A	#N/A	#N/A	#N/A	-14.61264	-75.61946	90	#N/A	#N/A	#N/A	#N/A	#N/A	-11.9	8.4	3.28	y	23.6	Cadwallader, L. (2013). Investigating 1500 Years of Dietary Change in the Lower Ica Valley, Peru Using an Isotopic Approach. Ph.D. Dissertation. University of Cambridge, Cambridge, United Kingdom.
498	Cemetery 398	Ullujaya Basin	Ica Valley	South Coast	Middle Horizon	1350	950	1289	802	1289	802	#N/A	#N/A	#N/A	#N/A	-14.61264	-75.61946	91	#N/A	#N/A	#N/A	#N/A	#N/A	-13.4	9.7	3.15	y	20.1	Cadwallader, L. (2013). Investigating 1500 Years of Dietary Change in the Lower Ica Valley, Peru Using an Isotopic Approach. Ph.D. Dissertation. University of Cambridge, Cambridge, United Kingdom.
499	Cemetery 398	Ullujaya Basin	Ica Valley	South Coast	Middle Horizon	1350	950	1289	802	1289	802	#N/A	#N/A	#N/A	#N/A	-14.61264	-75.61946	92	#N/A	#N/A	#N/A	#N/A	#N/A	-13.5	9.9	3.18	y	20.3	Cadwallader, L. (2013). Investigating 1500 Years of Dietary Change in the Lower Ica Valley, Peru Using an Isotopic Approach. Ph.D. Dissertation. University of Cambridge, Cambridge, United Kingdom.
508	Cemetery 398	Ullujaya Basin	Ica Valley	South Coast	Middle Horizon	1350	950	1289	802	1289	802	#N/A	#N/A	#N/A	#N/A	-14.61264	-75.61946	93	#N/A	#N/A	#N/A	#N/A	#N/A	-10.6	9.6	3.3	y	23.2	Cadwallader, L. (2013). Investigating 1500 Years of Dietary Change in the Lower Ica Valley, Peru Using an Isotopic Approach. Ph.D. Dissertation. University of Cambridge, Cambridge, United Kingdom.
509	Cemetery 398	Ullujaya Basin	Ica Valley	South Coast	Middle Horizon	1350	950	1289	802	1289	802	#N/A	#N/A	#N/A	#N/A	-14.61264	-75.61946	94	#N/A	#N/A	#N/A	#N/A	#N/A	-13.3	9.4	3.23	y	24.7	Cadwallader, L. (2013). Investigating 1500 Years of Dietary Change in the Lower Ica Valley, Peru Using an Isotopic Approach. Ph.D. Dissertation. University of Cambridge, Cambridge, United Kingdom.
510	Cemetery 398	Ullujaya Basin	Ica Valley	South Coast	Middle Horizon	1350	950	1289	802	1289	802	#N/A	#N/A	#N/A	#N/A	-14.61264	-75.61946	95	#N/A	#N/A	#N/A	#N/A	#N/A	-14.8	8.2	3.36	y	25	Cadwallader, L. (2013). Investigating 1500 Years of Dietary Change in the Lower Ica Valley, Peru Using an Isotopic Approach. Ph.D. Dissertation. University of Cambridge, Cambridge, United Kingdom.
511	Cemetery 398	Ullujaya Basin	Ica Valley	South Coast	Middle Horizon	1350	950	1289	802	1289	802	#N/A	#N/A	#N/A	#N/A	-14.61264	-75.61946	96	#N/A	#N/A	#N/A	#N/A	#N/A	-15.7	9.7	3.22	y	27.3	Cadwallader, L. (2013). Investigating 1500 Years of Dietary Change in the Lower Ica Valley, Peru Using an Isotopic Approach. Ph.D. Dissertation. University of Cambridge, Cambridge, United Kingdom.
512	Cemetery 398	Ullujaya Basin	Ica Valley	South Coast	Middle Horizon	1350	950	1289	802	1289	802	#N/A	#N/A	#N/A	#N/A	-14.61264	-75.61946	97	#N/A	#N/A	#N/A	#N/A	#N/A	-12.5	10.1	3.24	y	24.7	Cadwallader, L. (2013). Investigating 1500 Years of Dietary Change in the Lower Ica Valley, Peru Using an Isotopic Approach. Ph.D. Dissertation. University of Cambridge, Cambridge, United Kingdom.
513	Cemetery 398	Ullujaya Basin	Ica Valley	South Coast	Middle Horizon	1350	950	1289	802	1289	802	#N/A	#N/A	#N/A	#N/A	-14.61264	-75.61946	98	#N/A	#N/A	#N/A	#N/A	#N/A	-14.3	9.9	3.17	y	21.9	Cadwallader, L. (2013). Investigating 1500 Years of Dietary Change in the Lower Ica Valley, Peru Using an Isotopic Approach. Ph.D. Dissertation. University of Cambridge, Cambridge, United Kingdom.
514	Cemetery 398	Ullujaya Basin	Ica Valley	South Coast	Middle Horizon	1350	950	1289	802	1289	802	#N/A	#N/A	#N/A	#N/A	-14.61264	-75.61946	99	#N/A	#N/A	#N/A	#N/A	#N/A	-14.9	9.3	3.22	y	25	Cadwallader, L. (2013). Investigating 1500 Years of Dietary Change in the Lower Ica Valley, Peru Using an Isotopic Approach. Ph.D. Dissertation. University of Cambridge, Cambridge, United Kingdom.
515	Cemetery 398	Ullujaya Basin	Ica Valley	South Coast	Middle Horizon	1350	950	1289	802	1289	802	#N/A	#N/A	#N/A	#N/A	-14.61264	-75.61946	100	#N/A	#N/A	#N/A	#N/A	#N/A	-15.4	8.5	3.21	y	21.7	Cadwallader, L. (2013). Investigating 1500 Years of Dietary Change in the Lower Ica Valley, Peru Using an Isotopic Approach. Ph.D. Dissertation. University of Cambridge, Cambridge, United Kingdom.
516	Cemetery 398	Ullujaya Basin	Ica Valley	South Coast	Middle Horizon	1350	950	1289	802	1289	802	#N/A	#N/A	#N/A	#N/A	-14.61264	-75.61946	101	#N/A	#N/A	#N/A	#N/A	#N/A	-13.7	9.5	3.17	y	19.5	Cadwallader, L. (2013). Investigating 1500 Years of Dietary Change in the Lower Ica Valley, Peru Using an Isotopic Approach. Ph.D. Dissertation. University of Cambridge, Cambridge, United Kingdom.
517	Cemetery 398	Ullujaya Basin	Ica Valley	South Coast	Middle Horizon	1350	950	1289	802	1289	802	#N/A	#N/A	#N/A	#N/A	-14.61264	-75.61946	102	#N/A	#N/A	#N/A	#N/A	#N/A	-13.5	9.6	3.18	y	26.3	Cadwallader, L. (2013). Investigating 1500 Years of Dietary Change in the Lower Ica Valley, Peru Using an Isotopic Approach. Ph.D. Dissertation. University of Cambridge, Cambridge, United Kingdom.
202	Cemetery 734	Ullujaya Basin	Ica Valley	South Coast	Early Intermediate Period	1999	1350	1491	1274	1491	1274	#N/A	#N/A	#N/A	#N/A	-14.62153	-75.62297	10	#N/A	#N/A	I	Adult	#N/A	-15.5	9	3.13	y	18.7	Cadwallader, L. (2013). Investigating 1500 Years of Dietary Change in the Lower Ica Valley, Peru Using an Isotopic Approach. Ph.D. Dissertation. University of Cambridge, Cambridge, United Kingdom.
203	Cemetery 734	Ullujaya Basin	Ica Valley	South Coast	Early Intermediate Period	1999	1350	1491	1274	1491	1274	#N/A	#N/A	#N/A	#N/A	-14.62153	-75.62297	11	#N/A	#N/A	I	Adult	#N/A	-13.8	9.4	3.17	y	19.3	Cadwallader, L. (2013). Investigating 1500 Years of Dietary Change in the Lower Ica Valley, Peru Using an Isotopic Approach. Ph.D. Dissertation. University of Cambridge, Cambridge, United Kingdom.
204	Cemetery 734	Ullujaya Basin	Ica Valley	South Coast	Early Intermediate Period	1999	1350	1491	1274	1491	1274	#N/A	#N/A	#N/A	#N/A	-14.62153	-75.62297	12	#N/A	#N/A	I	Adult	#N/A	-15.6	9.8	3.17	y	18.3	Cadwallader, L. (2013). Investigating 1500 Years of Dietary Change in the Lower Ica Valley, Peru Using an Isotopic Approach. Ph.D. Dissertation. University of Cambridge, Cambridge, United Kingdom.
205	Cemetery 734	Ullujaya Basin	Ica Valley	South Coast	Early Intermediate Period	1999	1350	1491	1274	1491	1274	#N/A	#N/A	#N/A	#N/A	-14.62153	-75.62297	13	#N/A	#N/A	Juvenile	Late childhood	#N/A	-15.3	9.7	3.17	y	23.4	Cadwallader, L. (2013). Investigating 1500 Years of Dietary Change in the Lower Ica Valley, Peru Using an Isotopic Approach. Ph.D. Dissertation. University of Cambridge, Cambridge, United Kingdom.
206	Cemetery 734	Ullujaya Basin	Ica Valley	South Coast	Early Intermediate Period	1999	1350	1491	1274	1491	1274	#N/A	#N/A	#N/A	#N/A	-14.62153	-75.62297	14	#N/A	#N/A	I	Adult	#N/A	-15.3	9.1	3.16	y	23.9	Cadwallader, L. (2013). Investigating 1500 Years of Dietary Change in the Lower Ica Valley, Peru Using an Isotopic Approach. Ph.D. Dissertation. University of Cambridge, Cambridge, United Kingdom.
207	Cemetery 734	Ullujaya Basin	Ica Valley	South Coast	Early Intermediate Period	1999	1350	1491	1274	1491	1274	#N/A	#N/A	#N/A	#N/A	-14.62153	-75.62297	15	#N/A	#N/A	I	Adult	#N/A	-15.4	9.7	3.16	y	22.6	Cadwallader, L. (2013). Investigating 1500 Years of Dietary Change in the Lower Ica Valley, Peru Using an Isotopic Approach. Ph.D. Dissertation. University of Cambridge, Cambridge, United Kingdom.
208	Cemetery 734	Ullujaya Basin	Ica Valley	South Coast	Early Intermediate Period	1999	1350	1491	1274	1491	1274	#N/A	#N/A	#N/A	#N/A	-14.62153	-75.62297	16	#N/A	#N/A	M?	Young adult	#N/A	-14.5	8.3	3.16	y	21.2	Cadwallader, L. (2013). Investigating 1500 Years of Dietary Change in the Lower Ica Valley, Peru Using an Isotopic Approach. Ph.D. Dissertation. University of Cambridge, Cambridge, United Kingdom.
209	Cemetery 734	Ullujaya Basin	Ica Valley	South Coast	Early Intermediate Period	1999	1350	1491	1274	1491	1274	#N/A	#N/A	#N/A	#N/A	-14.62153	-75.62297	17	#N/A	#N/A	Juvenile	Early childhood	Infant	-14.7	8.9	3.17	y	23.1	Cadwallader, L. (2013). Investigating 1500 Years of Dietary Change in the Lower Ica Valley, Peru Using an Isotopic Approach. Ph.D. Dissertation. University of Cambridge, Cambridge, United Kingdom.
210	Cemetery 734	Ullujaya Basin	Ica Valley	South Coast	Early Intermediate Period	1999	1350	1491	1274	1491	1274	#N/A	#N/A	#N/A	#N/A	-14.62153	-75.62297	18	#N/A	#N/A	F	Old----middle adult	#N/A	-14	8.5	3.24	y	14.4	Cadwallader, L. (2013). Investigating 1500 Years of Dietary Change in the Lower Ica Valley, Peru Using an Isotopic Approach. Ph.D. Dissertation. University of Cambridge, Cambridge, United Kingdom.
211	Cemetery 734	Ullujaya Basin	Ica Valley	South Coast	Early Intermediate Period	1999	1350	1491	1274	1491	1274	#N/A	#N/A	#N/A	#N/A	-14.62153	-75.62297	103	#N/A	#N/A	M	Old----middle adult	#N/A	-13.7	9.4	3.19	y	19.2	Cadwallader, L. (2013). Investigating 1500 Years of Dietary Change in the Lower Ica Valley, Peru Using an Isotopic Approach. Ph.D. Dissertation. University of Cambridge, Cambridge, United Kingdom.
212	Cemetery 734	Ullujaya Basin	Ica Valley	South Coast	Early Intermediate Period	1999	1350	1491	1274	1491	1274	#N/A	#N/A	#N/A	#N/A	-14.62153	-75.62297	104	#N/A	#N/A	Juvenile	Early childhood	Infant	-17.3	13.5	3.92	n	1.5	Cadwallader, L. (2013). Investigating 1500 Years of Dietary Change in the Lower Ica Valley, Peru Using an Isotopic Approach. Ph.D. Dissertation. University of Cambridge, Cambridge, United Kingdom.
213	Cemetery 734	Ullujaya Basin	Ica Valley	South Coast	Early Intermediate Period	1999	1350	1491	1274	1491	1274	#N/A	#N/A	#N/A	#N/A	-14.62153	-75.62297	105	#N/A	#N/A	M?	Old middle adult	#N/A	-14.2	10	3.23	y	20.6	Cadwallader, L. (2013). Investigating 1500 Years of Dietary Change in the Lower Ica Valley, Peru Using an Isotopic Approach. Ph.D. Dissertation. University of Cambridge, Cambridge, United Kingdom.
214	Cemetery 734	Ullujaya Basin	Ica Valley	South Coast	Early Intermediate Period	1999	1350	1491	1274	1491	1274	#N/A	#N/A	#N/A	#N/A	-14.62153	-75.62297	106	#N/A	#N/A	M?	Adult	#N/A	-16.2	9.9	3.27	y	22.2	Cadwallader, L. (2013). Investigating 1500 Years of Dietary Change in the Lower Ica Valley, Peru Using an Isotopic Approach. Ph.D. Dissertation. University of Cambridge, Cambridge, United Kingdom.
216	Cemetery 734	Ullujaya Basin	Ica Valley	South Coast	Early Intermediate Period	1999	1350	1491	1274	1491	1274	#N/A	#N/A	#N/A	#N/A	-14.62153	-75.62297	108	#N/A	#N/A	Juvenile	Early childhood	Infant	-13.3	12	3.19	y	22.2	Cadwallader, L. (2013). Investigating 1500 Years of Dietary Change in the Lower Ica Valley, Peru Using an Isotopic Approach. Ph.D. Dissertation. University of Cambridge, Cambridge, United Kingdom.
217	Cemetery 734	Ullujaya Basin	Ica Valley	South Coast	Early Intermediate Period	1999	1350	1491	1274	1491	1274	#N/A	#N/A	#N/A	#N/A	-14.62153	-75.62297	109	#N/A	#N/A	M?	Old middle adult	#N/A	-14.4	8.5	3.16	y	21.1	Cadwallader, L. (2013). Investigating 1500 Years of Dietary Change in the Lower Ica Valley, Peru Using an Isotopic Approach. Ph.D. Dissertation. University of Cambridge, Cambridge, United Kingdom.
218	Cemetery 734	Ullujaya Basin	Ica Valley	South Coast	Early Intermediate Period	1999	1350	1491	1274	1491	1274	#N/A	#N/A	#N/A	#N/A	-14.62153	-75.62297	110	#N/A	#N/A	M	Young middle adult	#N/A	-15	6.9	3.19	y	20.2	Cadwallader, L. (2013). Investigating 1500 Years of Dietary Change in the Lower Ica Valley, Peru Using an Isotopic Approach. Ph.D. Dissertation. University of Cambridge, Cambridge, United Kingdom.
257	Cemetery 734	Ullujaya Basin	Ica Valley	South Coast	Early Intermediate Period	1999	1350	1491	1274	1491	1274	#N/A	#N/A	#N/A	#N/A	-14.62153	-75.62297	8	#N/A	#N/A	Juvenile	Early childhood	Infant	-15.8	8.9	3.19	y	20.1	Cadwallader, L. (2013). Investigating 1500 Years of Dietary Change in the Lower Ica Valley, Peru Using an Isotopic Approach. Ph.D. Dissertation. University of Cambridge, Cambridge, United Kingdom.
258	Cemetery 734	Ullujaya Basin	Ica Valley	South Coast	Early Intermediate Period	1999	1350	1491	1274	1491	1274	#N/A	#N/A	#N/A	#N/A	-14.62153	-75.62297	9	#N/A	#N/A	F?	Young--middle adult	#N/A	-14.2	8.8	3.18	y	18.6	Cadwallader, L. (2013). Investigating 1500 Years of Dietary Change in the Lower Ica Valley, Peru Using an Isotopic Approach. Ph.D. Dissertation. University of Cambridge, Cambridge, United Kingdom.
552	Cemetery 755	Ullujaya Basin	Ica Valley	South Coast	Middle Horizon	1350	950	1289	802	1289	802	#N/A	#N/A	#N/A	#N/A	-14.60368	-75.61653	19	#N/A	#N/A	#N/A	#N/A	#N/A	-13.3	7.5	3.18	y	9.7	Cadwallader, L. (2013). Investigating 1500 Years of Dietary Change in the Lower Ica Valley, Peru Using an Isotopic Approach. Ph.D. Dissertation. University of Cambridge, Cambridge, United Kingdom.
553	Cemetery 755	Ullujaya Basin	Ica Valley	South Coast	Middle Horizon	1350	950	1289	802	1289	802	#N/A	#N/A	#N/A	#N/A	-14.60368	-75.61653	20	#N/A	#N/A	#N/A	#N/A	#N/A	-15.9	9	3.17	y	23.3	Cadwallader, L. (2013). Investigating 1500 Years of Dietary Change in the Lower Ica Valley, Peru Using an Isotopic Approach. Ph.D. Dissertation. University of Cambridge, Cambridge, United Kingdom.
554	Cemetery 755	Ullujaya Basin	Ica Valley	South Coast	Middle Horizon	1350	950	1289	802	1289	802	#N/A	#N/A	#N/A	#N/A	-14.60368	-75.61653	21	#N/A	#N/A	#N/A	#N/A	#N/A	-12.9	10.5	3.19	y	22.2	Cadwallader, L. (2013). Investigating 1500 Years of Dietary Change in the Lower Ica Valley, Peru Using an Isotopic Approach. Ph.D. Dissertation. University of Cambridge, Cambridge, United Kingdom.
555	Cemetery 755	Ullujaya Basin	Ica Valley	South Coast	Middle Horizon	1350	950	1289	802	1289	802	#N/A	#N/A	#N/A	#N/A	-14.60368	-75.61653	22	#N/A	#N/A	#N/A	#N/A	#N/A	-12.9	11	3.16	y	21.8	Cadwallader, L. (2013). Investigating 1500 Years of Dietary Change in the Lower Ica Valley, Peru Using an Isotopic Approach. Ph.D. Dissertation. University of Cambridge, Cambridge, United Kingdom.
556	Cemetery 755	Ullujaya Basin	Ica Valley	South Coast	Middle Horizon	1350	950	1289	802	1289	802	#N/A	#N/A	#N/A	#N/A	-14.60368	-75.61653	23	#N/A	#N/A	#N/A	#N/A	#N/A	-13.8	9.7	3.2	y	23.3	Cadwallader, L. (2013). Investigating 1500 Years of Dietary Change in the Lower Ica Valley, Peru Using an Isotopic Approach. Ph.D. Dissertation. University of Cambridge, Cambridge, United Kingdom.
559	Cemetery 755	Ullujaya Basin	Ica Valley	South Coast	Middle Horizon	1350	950	1289	802	1289	802	#N/A	#N/A	#N/A	#N/A	-14.60368	-75.61653	48	#N/A	#N/A	#N/A	#N/A	#N/A	-14.8	9.9	3.14	y	23	Cadwallader, L. (2013). Investigating 1500 Years of Dietary Change in the Lower Ica Valley, Peru Using an Isotopic Approach. Ph.D. Dissertation. University of Cambridge, Cambridge, United Kingdom.
560	Cemetery 755	Ullujaya Basin	Ica Valley	South Coast	Middle Horizon	1350	950	1289	802	1289	802	#N/A	#N/A	#N/A	#N/A	-14.60368	-75.61653	49	#N/A	#N/A	#N/A	#N/A	#N/A	-9.3	10	3.12	y	19.5	Cadwallader, L. (2013). Investigating 1500 Years of Dietary Change in the Lower Ica Valley, Peru Using an Isotopic Approach. Ph.D. Dissertation. University of Cambridge, Cambridge, United Kingdom.
561	Cemetery 755	Ullujaya Basin	Ica Valley	South Coast	Middle Horizon	1350	950	1289	802	1289	802	#N/A	#N/A	#N/A	#N/A	-14.60368	-75.61653	50	#N/A	#N/A	#N/A	#N/A	#N/A	-11.2	8.8	3.15	y	21.5	Cadwallader, L. (2013). Investigating 1500 Years of Dietary Change in the Lower Ica Valley, Peru Using an Isotopic Approach. Ph.D. Dissertation. University of Cambridge, Cambridge, United Kingdom.
562	Cemetery 755	Ullujaya Basin	Ica Valley	South Coast	Middle Horizon	1350	950	1289	802	1289	802	#N/A	#N/A	#N/A	#N/A	-14.60368	-75.61653	51	#N/A	#N/A	#N/A	#N/A	#N/A	-16.4	8.8	3.1	y	22	Cadwallader, L. (2013). Investigating 1500 Years of Dietary Change in the Lower Ica Valley, Peru Using an Isotopic Approach. Ph.D. Dissertation. University of Cambridge, Cambridge, United Kingdom.
563	Cemetery 755	Ullujaya Basin	Ica Valley	South Coast	Middle Horizon	1350	950	1289	802	1289	802	#N/A	#N/A	#N/A	#N/A	-14.60368	-75.61653	52	#N/A	#N/A	#N/A	#N/A	#N/A	-10.7	9.7	3.15	y	19.4	Cadwallader, L. (2013). Investigating 1500 Years of Dietary Change in the Lower Ica Valley, Peru Using an Isotopic Approach. Ph.D. Dissertation. University of Cambridge, Cambridge, United Kingdom.
564	Cemetery 755	Ullujaya Basin	Ica Valley	South Coast	Middle Horizon	1350	950	1289	802	1289	802	#N/A	#N/A	#N/A	#N/A	-14.60368	-75.61653	53	#N/A	#N/A	#N/A	#N/A	#N/A	-9.8	8.8	3.19	y	22	Cadwallader, L. (2013). Investigating 1500 Years of Dietary Change in the Lower Ica Valley, Peru Using an Isotopic Approach. Ph.D. Dissertation. University of Cambridge, Cambridge, United Kingdom.
565	Cemetery 755	Ullujaya Basin	Ica Valley	South Coast	Middle Horizon	1350	950	1289	802	1289	802	#N/A	#N/A	#N/A	#N/A	-14.60368	-75.61653	81	#N/A	#N/A	#N/A	#N/A	#N/A	-10.9	9.4	3.18	y	22.8	Cadwallader, L. (2013). Investigating 1500 Years of Dietary Change in the Lower Ica Valley, Peru Using an Isotopic Approach. Ph.D. Dissertation. University of Cambridge, Cambridge, United Kingdom.
566	Cemetery 755	Ullujaya Basin	Ica Valley	South Coast	Middle Horizon	1350	950	1289	802	1289	802	#N/A	#N/A	#N/A	#N/A	-14.60368	-75.61653	82	#N/A	#N/A	#N/A	#N/A	#N/A	-13.7	9.8	3.14	y	22.6	Cadwallader, L. (2013). Investigating 1500 Years of Dietary Change in the Lower Ica Valley, Peru Using an Isotopic Approach. Ph.D. Dissertation. University of Cambridge, Cambridge, United Kingdom.
567	Cemetery 755	Ullujaya Basin	Ica Valley	South Coast	Middle Horizon	1350	950	1289	802	1289	802	#N/A	#N/A	#N/A	#N/A	-14.60368	-75.61653	83	#N/A	#N/A	#N/A	#N/A	#N/A	-13.2	8.3	3.24	y	16.5	Cadwallader, L. (2013). Investigating 1500 Years of Dietary Change in the Lower Ica Valley, Peru Using an Isotopic Approach. Ph.D. Dissertation. University of Cambridge, Cambridge, United Kingdom.
568	Cemetery 755	Ullujaya Basin	Ica Valley	South Coast	Middle Horizon	1350	950	1289	802	1289	802	#N/A	#N/A	#N/A	#N/A	-14.60368	-75.61653	84	#N/A	#N/A	#N/A	#N/A	#N/A	-17.1	9.6	3.09	y	19.2	Cadwallader, L. (2013). Investigating 1500 Years of Dietary Change in the Lower Ica Valley, Peru Using an Isotopic Approach. Ph.D. Dissertation. University of Cambridge, Cambridge, United Kingdom.
569	Cemetery 755	Ullujaya Basin	Ica Valley	South Coast	Middle Horizon	1350	950	1289	802	1289	802	#N/A	#N/A	#N/A	#N/A	-14.60368	-75.61653	85	#N/A	#N/A	#N/A	#N/A	#N/A	-13.5	9.9	3.18	y	9.1	Cadwallader, L. (2013). Investigating 1500 Years of Dietary Change in the Lower Ica Valley, Peru Using an Isotopic Approach. Ph.D. Dissertation. University of Cambridge, Cambridge, United Kingdom.
570	Cemetery 755	Ullujaya Basin	Ica Valley	South Coast	Middle Horizon	1350	950	1289	802	1289	802	#N/A	#N/A	#N/A	#N/A	-14.60368	-75.61653	86	#N/A	#N/A	#N/A	#N/A	#N/A	-10.5	8	3.17	y	19.8	Cadwallader, L. (2013). Investigating 1500 Years of Dietary Change in the Lower Ica Valley, Peru Using an Isotopic Approach. Ph.D. Dissertation. University of Cambridge, Cambridge, United Kingdom.
571	Cemetery 755	Ullujaya Basin	Ica Valley	South Coast	Middle Horizon	1350	950	1289	802	1289	802	#N/A	#N/A	#N/A	#N/A	-14.60368	-75.61653	87	#N/A	#N/A	#N/A	#N/A	#N/A	-10.4	9	3.16	y	23.8	Cadwallader, L. (2013). Investigating 1500 Years of Dietary Change in the Lower Ica Valley, Peru Using an Isotopic Approach. Ph.D. Dissertation. University of Cambridge, Cambridge, United Kingdom.
572	Cemetery 755	Ullujaya Basin	Ica Valley	South Coast	Middle Horizon	1350	950	1289	802	1289	802	#N/A	#N/A	#N/A	#N/A	-14.60368	-75.61653	88	#N/A	#N/A	#N/A	#N/A	#N/A	-10.4	9.3	3.13	y	19.3	Cadwallader, L. (2013). Investigating 1500 Years of Dietary Change in the Lower Ica Valley, Peru Using an Isotopic Approach. Ph.D. Dissertation. University of Cambridge, Cambridge, United Kingdom.
1153	Cerro del Oro	Cerro del Oro	Canete Valley	Central Coast	Early Intermediate Period	2149	1250	2149	1250	2149	1250	#N/A	#N/A	#N/A	#N/A	-13.178499	-76.274654	1925.1588 169743	19801	y	M?	Subadult	#N/A	-13.6	14	3.2	y	#N/A	Gilbertson, T. J. (2015). A Comparative Analysis of Portable X-ray Fluorescence Spectrometry and Stable Isotopes in Assessing Ancient Coastal Peruvian Diets University of South Florida]. Tampa, FL.
1154	Cerro del Oro	Cerro del Oro	Canete Valley	Central Coast	Early Intermediate Period	2149	1250	2149	1250	2149	1250	#N/A	#N/A	#N/A	#N/A	-13.178499	-76.274654	1925.1588 169759	19810	y	I	Juvenile	#N/A	-11.2	13.9	3.1	y	#N/A	Gilbertson, T. J. (2015). A Comparative Analysis of Portable X-ray Fluorescence Spectrometry and Stable Isotopes in Assessing Ancient Coastal Peruvian Diets University of South Florida]. Tampa, FL.
1158	Cerro del Oro	Cerro del Oro	Canete Valley	Central Coast	Early Intermediate Period	2149	1250	2149	1250	2149	1250	#N/A	#N/A	#N/A	#N/A	-13.178499	-76.274654	1925.1588 169828	19805	y	M	Subadult	#N/A	-13.5	15.7	3.15	y	#N/A	Gilbertson, T. J. (2015). A Comparative Analysis of Portable X-ray Fluorescence Spectrometry and Stable Isotopes in Assessing Ancient Coastal Peruvian Diets University of South Florida]. Tampa, FL.
1161	Cerro del Oro	Cerro del Oro	Canete Valley	Central Coast	Early Intermediate Period	2149	1250	2149	1250	2149	1250	#N/A	#N/A	#N/A	#N/A	-13.178499	-76.274654	1925.1588 169684	19804	#N/A	F?	Subadult	#N/A	-14.9	16.3	3.4	y	#N/A	Gilbertson, T. J. (2015). A Comparative Analysis of Portable X-ray Fluorescence Spectrometry and Stable Isotopes in Assessing Ancient Coastal Peruvian Diets University of South Florida]. Tampa, FL.
1162	Cerro del Oro	Cerro del Oro	Canete Valley	Central Coast	Early Intermediate Period	2149	1250	2149	1250	2149	1250	#N/A	#N/A	#N/A	#N/A	-13.178499	-76.274654	1925.1588 169699	19802	y	M	Subadult	#N/A	-12.2	12.75	3.2	y	#N/A	Gilbertson, T. J. (2015). A Comparative Analysis of Portable X-ray Fluorescence Spectrometry and Stable Isotopes in Assessing Ancient Coastal Peruvian Diets University of South Florida]. Tampa, FL.
1163	Cerro del Oro	Cerro del Oro	Canete Valley	Central Coast	Early Intermediate Period	2149	1250	2149	1250	2149	1250	#N/A	#N/A	#N/A	#N/A	-13.178499	-76.274654	1925.1588 169672	19808	#N/A	I	Juvenile	#N/A	-11.7	11.2	3.3	y	#N/A	Gilbertson, T. J. (2015). A Comparative Analysis of Portable X-ray Fluorescence Spectrometry and Stable Isotopes in Assessing Ancient Coastal Peruvian Diets University of South Florida]. Tampa, FL.
1164	Cerro del Oro	Cerro del Oro	Canete Valley	Central Coast	Early Intermediate Period	2149	1250	2149	1250	2149	1250	#N/A	#N/A	#N/A	#N/A	-13.178499	-76.274654	1925.1588 169665	19809	y	M	Subadult	#N/A	-11.9	19.6	3.15	y	#N/A	Gilbertson, T. J. (2015). A Comparative Analysis of Portable X-ray Fluorescence Spectrometry and Stable Isotopes in Assessing Ancient Coastal Peruvian Diets University of South Florida]. Tampa, FL.
1165	Cerro del Oro	Cerro del Oro	Canete Valley	Central Coast	Early Intermediate Period	2149	1250	2149	1250	2149	1250	#N/A	#N/A	#N/A	#N/A	-13.178499	-76.274654	1925.1588 169664	19828	y	M	Subadult	#N/A	-13.3	20.1	3.2	y	#N/A	Gilbertson, T. J. (2015). A Comparative Analysis of Portable X-ray Fluorescence Spectrometry and Stable Isotopes in Assessing Ancient Coastal Peruvian Diets University of South Florida]. Tampa, FL.
1167	Cerro del Oro	Cerro del Oro	Canete Valley	Central Coast	Early Intermediate Period	2149	1250	2149	1250	2149	1250	#N/A	#N/A	#N/A	#N/A	-13.178499	-76.274654	1925.1588 169612	19824	#N/A	F	Young Adult	#N/A	-14.2	17.2	3.3	y	#N/A	Gilbertson, T. J. (2015). A Comparative Analysis of Portable X-ray Fluorescence Spectrometry and Stable Isotopes in Assessing Ancient Coastal Peruvian Diets University of South Florida]. Tampa, FL.
1168	Cerro del Oro	Cerro del Oro	Canete Valley	Central Coast	Early Intermediate Period	2149	1250	2149	1250	2149	1250	#N/A	#N/A	#N/A	#N/A	-13.178499	-76.274654	1925.1588 169638	19825	y	M	Adult	#N/A	-14.75	19.5	3.3	y	#N/A	Gilbertson, T. J. (2015). A Comparative Analysis of Portable X-ray Fluorescence Spectrometry and Stable Isotopes in Assessing Ancient Coastal Peruvian Diets University of South Florida]. Tampa, FL.
1169	Cerro del Oro	Cerro del Oro	Canete Valley	Central Coast	Early Intermediate Period	2149	1250	2149	1250	2149	1250	#N/A	#N/A	#N/A	#N/A	-13.178499	-76.274654	1925.1588 169674	19728	y	M?	Subadult	#N/A	-14.8	19.45	3.25	y	#N/A	Gilbertson, T. J. (2015). A Comparative Analysis of Portable X-ray Fluorescence Spectrometry and Stable Isotopes in Assessing Ancient Coastal Peruvian Diets University of South Florida]. Tampa, FL.
71	Chavín de Huántar JP	Chavín de Huántar	Callejón de Conchucos	North Highlands	Early Intermediate Period	2339	2149	2339	2149	2339	2149	#N/A	#N/A	#N/A	#N/A	-9.59268	-77.17857	UCT-1288	1	#N/A	I	1--2	Infant	-18.1	#N/A	#N/A	y	#N/A	Burger, R. L., & Merwe, N. J. V. d. (1990). Maize and the origin of highland Chavín civilization: an isotopic perspective. American Anthropologist, 92(1), 85-95.
67	Chavín de Huántar UP	Chavín de Huántar	Callejón de Conchucos	North Highlands	Early Horizon	2799	2409	2799	2409	2799	2409	#N/A	#N/A	#N/A	#N/A	-9.59268	-77.17857	UCT-1289	2	#N/A	M	20--35	#N/A	-18.7	#N/A	#N/A	y	#N/A	Burger, R. L., & Merwe, N. J. V. d. (1990). Maize and the origin of highland Chavín civilization: an isotopic perspective. American Anthropologist, 92(1), 85-95.
68	Chavín de Huántar UP	Chavín de Huántar	Callejón de Conchucos	North Highlands	Early Horizon	2799	2409	2799	2409	2799	2409	#N/A	#N/A	#N/A	#N/A	-9.59268	-77.17857	UCT-1290	3	#N/A	M	55--60	#N/A	-19	#N/A	#N/A	y	#N/A	Burger, R. L., & Merwe, N. J. V. d. (1990). Maize and the origin of highland Chavín civilization: an isotopic perspective. American Anthropologist, 92(1), 85-95.
69	Chavín de Huántar UP	Chavín de Huántar	Callejón de Conchucos	North Highlands	Early Horizon	2799	2409	2799	2409	2799	2409	#N/A	#N/A	#N/A	#N/A	-9.59268	-77.17857	UCT-1291	4	#N/A	F	15--17	#N/A	-18.8	#N/A	#N/A	y	#N/A	Burger, R. L., & Merwe, N. J. V. d. (1990). Maize and the origin of highland Chavín civilization: an isotopic perspective. American Anthropologist, 92(1), 85-95.
70	Chavín de Huántar UP	Chavín de Huántar	Callejón de Conchucos	North Highlands	Early Horizon	2799	2409	2799	2409	2799	2409	#N/A	#N/A	#N/A	#N/A	-9.59268	-77.17857	UCT-1292	5	#N/A	I	1--2	Infant	-18.9	#N/A	#N/A	y	#N/A	Burger, R. L., & Merwe, N. J. V. d. (1990). Maize and the origin of highland Chavín civilization: an isotopic perspective. American Anthropologist, 92(1), 85-95.
1419	Chen Chen	Chen Chen	Moquegua Valley	South Coast	Middle Horizon	1225	1050	1225	1050	1225	1050	#N/A	#N/A	#N/A	#N/A	-17.21361	-70.92878	119	#N/A	#N/A	#N/A	#N/A	#N/A	-11.8	7.62	#N/A	y	#N/A	Tomczak, P. D. (2001). Prehistoric socio-economic relations and population organization in the Lower Osmore Valley of southern Peru. University of New Mexico, Albuquerque, NM.; Knudson, K. J. (2004). Tiwanaku residential mobility in the south central Andes: identifying archaeological human migration through strontium isotope analysis. The University of Wisconsin-Madison, Madison, WI.; Knudson, K.…
1420	Chen Chen	Chen Chen	Moquegua Valley	South Coast	Middle Horizon	1225	1050	1225	1050	1225	1050	#N/A	#N/A	#N/A	#N/A	-17.21361	-70.92878	S/NK.380	#N/A	#N/A	F	#N/A	#N/A	-11.67	8.93	#N/A	y	#N/A	Tomczak, P. D. (2001). Prehistoric socio-economic relations and population organization in the Lower Osmore Valley of southern Peru. University of New Mexico, Albuquerque, NM.; Knudson, K. J. (2004). Tiwanaku residential mobility in the south central Andes: identifying archaeological human migration through strontium isotope analysis. The University of Wisconsin-Madison, Madison, WI.; Knudson, K.…
1421	Chen Chen	Chen Chen	Moquegua Valley	South Coast	Middle Horizon	1225	1050	1225	1050	1225	1050	#N/A	#N/A	#N/A	#N/A	-17.21361	-70.92878	681	#N/A	#N/A	M	#N/A	#N/A	-11.35	6.18	#N/A	y	#N/A	Tomczak, P. D. (2001). Prehistoric socio-economic relations and population organization in the Lower Osmore Valley of southern Peru. University of New Mexico, Albuquerque, NM.; Knudson, K. J. (2004). Tiwanaku residential mobility in the south central Andes: identifying archaeological human migration through strontium isotope analysis. The University of Wisconsin-Madison, Madison, WI.; Knudson, K.…
1422	Chen Chen	Chen Chen	Moquegua Valley	South Coast	Middle Horizon	1225	1050	1225	1050	1225	1050	#N/A	#N/A	#N/A	#N/A	-17.21361	-70.92878	1573	#N/A	#N/A	#N/A	#N/A	#N/A	-12.16	8.03	#N/A	y	#N/A	Tomczak, P. D. (2001). Prehistoric socio-economic relations and population organization in the Lower Osmore Valley of southern Peru. University of New Mexico, Albuquerque, NM.; Knudson, K. J. (2004). Tiwanaku residential mobility in the south central Andes: identifying archaeological human migration through strontium isotope analysis. The University of Wisconsin-Madison, Madison, WI.; Knudson, K.…
1423	Chen Chen	Chen Chen	Moquegua Valley	South Coast	Middle Horizon	1225	1050	1225	1050	1225	1050	#N/A	#N/A	#N/A	#N/A	-17.21361	-70.92878	1600	#N/A	#N/A	M	#N/A	#N/A	-13.47	5.9	#N/A	y	#N/A	Tomczak, P. D. (2001). Prehistoric socio-economic relations and population organization in the Lower Osmore Valley of southern Peru. University of New Mexico, Albuquerque, NM.; Knudson, K. J. (2004). Tiwanaku residential mobility in the south central Andes: identifying archaeological human migration through strontium isotope analysis. The University of Wisconsin-Madison, Madison, WI.; Knudson, K.…
1424	Chen Chen	Chen Chen	Moquegua Valley	South Coast	Middle Horizon	1225	1050	1225	1050	1225	1050	#N/A	#N/A	#N/A	#N/A	-17.21361	-70.92878	1847	#N/A	#N/A	#N/A	#N/A	#N/A	-13.79	7.67	#N/A	y	#N/A	Tomczak, P. D. (2001). Prehistoric socio-economic relations and population organization in the Lower Osmore Valley of southern Peru. University of New Mexico, Albuquerque, NM.; Knudson, K. J. (2004). Tiwanaku residential mobility in the south central Andes: identifying archaeological human migration through strontium isotope analysis. The University of Wisconsin-Madison, Madison, WI.; Knudson, K.…
1425	Chen Chen	Chen Chen	Moquegua Valley	South Coast	Middle Horizon	1225	1050	1225	1050	1225	1050	#N/A	#N/A	#N/A	#N/A	-17.21361	-70.92878	1968	#N/A	#N/A	#N/A	#N/A	#N/A	-14.88	5.61	#N/A	y	#N/A	Tomczak, P. D. (2001). Prehistoric socio-economic relations and population organization in the Lower Osmore Valley of southern Peru. University of New Mexico, Albuquerque, NM.; Knudson, K. J. (2004). Tiwanaku residential mobility in the south central Andes: identifying archaeological human migration through strontium isotope analysis. The University of Wisconsin-Madison, Madison, WI.; Knudson, K.…
1426	Chen Chen	Chen Chen	Moquegua Valley	South Coast	Middle Horizon	1225	1050	1225	1050	1225	1050	#N/A	#N/A	#N/A	#N/A	-17.21361	-70.92878	2188	#N/A	#N/A	#N/A	#N/A	#N/A	-14.57	5.25	#N/A	y	#N/A	Tomczak, P. D. (2001). Prehistoric socio-economic relations and population organization in the Lower Osmore Valley of southern Peru. University of New Mexico, Albuquerque, NM.; Knudson, K. J. (2004). Tiwanaku residential mobility in the south central Andes: identifying archaeological human migration through strontium isotope analysis. The University of Wisconsin-Madison, Madison, WI.; Knudson, K.…
1427	Chen Chen	Chen Chen	Moquegua Valley	South Coast	Middle Horizon	1225	1050	1225	1050	1225	1050	#N/A	#N/A	#N/A	#N/A	-17.21361	-70.92878	3431	#N/A	#N/A	#N/A	#N/A	#N/A	-17.27	10.31	#N/A	y	#N/A	Tomczak, P. D. (2001). Prehistoric socio-economic relations and population organization in the Lower Osmore Valley of southern Peru. University of New Mexico, Albuquerque, NM.; Knudson, K. J. (2004). Tiwanaku residential mobility in the south central Andes: identifying archaeological human migration through strontium isotope analysis. The University of Wisconsin-Madison, Madison, WI.; Knudson, K.…
1428	Chen Chen	Chen Chen	Moquegua Valley	South Coast	Middle Horizon	1225	1050	1225	1050	1225	1050	#N/A	#N/A	#N/A	#N/A	-17.21361	-70.92878	3660	#N/A	#N/A	F	#N/A	#N/A	-13.15	5.41	#N/A	y	#N/A	Tomczak, P. D. (2001). Prehistoric socio-economic relations and population organization in the Lower Osmore Valley of southern Peru. University of New Mexico, Albuquerque, NM.; Knudson, K. J. (2004). Tiwanaku residential mobility in the south central Andes: identifying archaeological human migration through strontium isotope analysis. The University of Wisconsin-Madison, Madison, WI.; Knudson, K.…
1429	Chen Chen	Chen Chen	Moquegua Valley	South Coast	Middle Horizon	1225	1050	1225	1050	1225	1050	#N/A	#N/A	#N/A	#N/A	-17.21361	-70.92878	3715	#N/A	#N/A	#N/A	#N/A	#N/A	-11.19	8.06	#N/A	y	#N/A	Tomczak, P. D. (2001). Prehistoric socio-economic relations and population organization in the Lower Osmore Valley of southern Peru. University of New Mexico, Albuquerque, NM.; Knudson, K. J. (2004). Tiwanaku residential mobility in the south central Andes: identifying archaeological human migration through strontium isotope analysis. The University of Wisconsin-Madison, Madison, WI.; Knudson, K.…
1430	Chen Chen	Chen Chen	Moquegua Valley	South Coast	Middle Horizon	1225	1050	1225	1050	1225	1050	#N/A	#N/A	#N/A	#N/A	-17.21361	-70.92878	3718	#N/A	#N/A	F	#N/A	#N/A	-14.89	4.79	#N/A	y	#N/A	Tomczak, P. D. (2001). Prehistoric socio-economic relations and population organization in the Lower Osmore Valley of southern Peru. University of New Mexico, Albuquerque, NM.; Knudson, K. J. (2004). Tiwanaku residential mobility in the south central Andes: identifying archaeological human migration through strontium isotope analysis. The University of Wisconsin-Madison, Madison, WI.; Knudson, K.…
1431	Chen Chen	Chen Chen	Moquegua Valley	South Coast	Middle Horizon	1225	1050	1225	1050	1225	1050	#N/A	#N/A	#N/A	#N/A	-17.21361	-70.92878	3835	#N/A	#N/A	#N/A	#N/A	#N/A	-14.34	5.58	#N/A	y	#N/A	Tomczak, P. D. (2001). Prehistoric socio-economic relations and population organization in the Lower Osmore Valley of southern Peru. University of New Mexico, Albuquerque, NM.; Knudson, K. J. (2004). Tiwanaku residential mobility in the south central Andes: identifying archaeological human migration through strontium isotope analysis. The University of Wisconsin-Madison, Madison, WI.; Knudson, K.…
1432	Chen Chen	Chen Chen	Moquegua Valley	South Coast	Middle Horizon	1225	1050	1225	1050	1225	1050	#N/A	#N/A	#N/A	#N/A	-17.21361	-70.92878	2798-1	#N/A	#N/A	#N/A	#N/A	#N/A	-13.97	5.6	#N/A	y	#N/A	Tomczak, P. D. (2001). Prehistoric socio-economic relations and population organization in the Lower Osmore Valley of southern Peru. University of New Mexico, Albuquerque, NM.; Knudson, K. J. (2004). Tiwanaku residential mobility in the south central Andes: identifying archaeological human migration through strontium isotope analysis. The University of Wisconsin-Madison, Madison, WI.; Knudson, K.…
3221	Chilca I	Chilca I	Chilca Valley	Central Coast	Preceramic	8949	6949	6464	5000	6464	5000	#N/A	#N/A	#N/A	#N/A	-12.505738	-76.724714	200	PAL19	#N/A	#N/A	Adult	#N/A	-13.3	16.8	3.3	y	#N/A	Beresford-Jones, D. G., Pomeroy, E., Alday, C., Benfer, R., Quilter, J., O'Connell, T. C., & Lightfoot, E. (2021). Diet and Lifestyle in the First Villages of the Middle Preceramic: Insights from Stable Isotope and Osteological Analyses of Human Remains from Paloma, Chilca I, La Yerba III, and Morro I. Latin American Antiquity, 1-19.
1010	Chiribaya Alta	Chiribaya Alta	Ilo Valley	South Coast	Late Intermediate Period	1450	474	1162	839	1162	839	#N/A	#N/A	#N/A	#N/A	-17.64264	-71.30912	Burial 18	237	#N/A	#N/A	#N/A	#N/A	-12.04	20.02	#N/A	y	#N/A	Tomczak, P. D. (2001). Prehistoric socio-economic relations and population organization in the Lower Osmore Valley of southern Peru. University of New Mexico, Albuquerque, NM.; Knudson, K. J., Aufderheide, A. E., & Buikstra, J. E. (2007). Seasonality and paleodiet in the Chiribaya polity of southern Peru. Journal of Archaeological Science, 34(3), 451-462.; Knudson, K. J. (2004). Tiwanaku resident…
1011	Chiribaya Alta	Chiribaya Alta	Ilo Valley	South Coast	Late Intermediate Period	1450	474	1162	839	1162	839	#N/A	#N/A	#N/A	#N/A	-17.64264	-71.30912	Burial 24	272	#N/A	#N/A	#N/A	#N/A	-15.81	17.27	#N/A	y	#N/A	Tomczak, P. D. (2001). Prehistoric socio-economic relations and population organization in the Lower Osmore Valley of southern Peru. University of New Mexico, Albuquerque, NM.; Knudson, K. J., Aufderheide, A. E., & Buikstra, J. E. (2007). Seasonality and paleodiet in the Chiribaya polity of southern Peru. Journal of Archaeological Science, 34(3), 451-462.; Knudson, K. J. (2004). Tiwanaku resident…
1012	Chiribaya Alta	Chiribaya Alta	Ilo Valley	South Coast	Late Intermediate Period	1450	474	1162	839	1162	839	#N/A	#N/A	#N/A	#N/A	-17.64264	-71.30912	Burial 30	316	#N/A	#N/A	#N/A	#N/A	-16.49	14.8	#N/A	y	#N/A	Tomczak, P. D. (2001). Prehistoric socio-economic relations and population organization in the Lower Osmore Valley of southern Peru. University of New Mexico, Albuquerque, NM.; Knudson, K. J., Aufderheide, A. E., & Buikstra, J. E. (2007). Seasonality and paleodiet in the Chiribaya polity of southern Peru. Journal of Archaeological Science, 34(3), 451-462.; Knudson, K. J. (2004). Tiwanaku resident…
1013	Chiribaya Alta	Chiribaya Alta	Ilo Valley	South Coast	Late Intermediate Period	1450	474	1162	839	1162	839	#N/A	#N/A	#N/A	#N/A	-17.64264	-71.30912	Burial 9	#N/A	#N/A	#N/A	#N/A	#N/A	-16.2	14.5	#N/A	y	#N/A	Tomczak, P. D. (2001). Prehistoric socio-economic relations and population organization in the Lower Osmore Valley of southern Peru. University of New Mexico, Albuquerque, NM.; Knudson, K. J., Aufderheide, A. E., & Buikstra, J. E. (2007). Seasonality and paleodiet in the Chiribaya polity of southern Peru. Journal of Archaeological Science, 34(3), 451-462.; Knudson, K. J. (2004). Tiwanaku resident…
1014	Chiribaya Alta	Chiribaya Alta	Ilo Valley	South Coast	Late Intermediate Period	1450	474	1162	839	1162	839	#N/A	#N/A	#N/A	#N/A	-17.64264	-71.30912	Burial 10	241	#N/A	#N/A	#N/A	#N/A	-16.5	12.2	#N/A	y	#N/A	Tomczak, P. D. (2001). Prehistoric socio-economic relations and population organization in the Lower Osmore Valley of southern Peru. University of New Mexico, Albuquerque, NM.; Knudson, K. J., Aufderheide, A. E., & Buikstra, J. E. (2007). Seasonality and paleodiet in the Chiribaya polity of southern Peru. Journal of Archaeological Science, 34(3), 451-462.; Knudson, K. J. (2004). Tiwanaku resident…
1015	Chiribaya Alta	Chiribaya Alta	Ilo Valley	South Coast	Late Intermediate Period	1450	474	1162	839	1162	839	#N/A	#N/A	#N/A	#N/A	-17.64264	-71.30912	Burial 20	230	#N/A	#N/A	#N/A	#N/A	-11.1	18.9	#N/A	y	#N/A	Tomczak, P. D. (2001). Prehistoric socio-economic relations and population organization in the Lower Osmore Valley of southern Peru. University of New Mexico, Albuquerque, NM.; Knudson, K. J., Aufderheide, A. E., & Buikstra, J. E. (2007). Seasonality and paleodiet in the Chiribaya polity of southern Peru. Journal of Archaeological Science, 34(3), 451-462.; Knudson, K. J. (2004). Tiwanaku resident…
1016	Chiribaya Alta	Chiribaya Alta	Ilo Valley	South Coast	Late Intermediate Period	1450	474	1162	839	1162	839	#N/A	#N/A	#N/A	#N/A	-17.64264	-71.30912	Burial 25	#N/A	#N/A	#N/A	#N/A	#N/A	-15.3	17.3	#N/A	y	#N/A	Tomczak, P. D. (2001). Prehistoric socio-economic relations and population organization in the Lower Osmore Valley of southern Peru. University of New Mexico, Albuquerque, NM.; Knudson, K. J., Aufderheide, A. E., & Buikstra, J. E. (2007). Seasonality and paleodiet in the Chiribaya polity of southern Peru. Journal of Archaeological Science, 34(3), 451-462.; Knudson, K. J. (2004). Tiwanaku resident…
1017	Chiribaya Alta	Chiribaya Alta	Ilo Valley	South Coast	Late Intermediate Period	1450	474	1162	839	1162	839	#N/A	#N/A	#N/A	#N/A	-17.64264	-71.30912	Burial 101	#N/A	#N/A	#N/A	#N/A	#N/A	-13.6	16.8	#N/A	y	#N/A	Tomczak, P. D. (2001). Prehistoric socio-economic relations and population organization in the Lower Osmore Valley of southern Peru. University of New Mexico, Albuquerque, NM.; Knudson, K. J., Aufderheide, A. E., & Buikstra, J. E. (2007). Seasonality and paleodiet in the Chiribaya polity of southern Peru. Journal of Archaeological Science, 34(3), 451-462.; Knudson, K. J. (2004). Tiwanaku resident…
1018	Chiribaya Alta	Chiribaya Alta	Ilo Valley	South Coast	Late Intermediate Period	1450	474	1162	839	1162	839	#N/A	#N/A	#N/A	#N/A	-17.64264	-71.30912	Burial 103	2069	#N/A	#N/A	#N/A	#N/A	-11.8	18.6	#N/A	y	#N/A	Tomczak, P. D. (2001). Prehistoric socio-economic relations and population organization in the Lower Osmore Valley of southern Peru. University of New Mexico, Albuquerque, NM.; Knudson, K. J., Aufderheide, A. E., & Buikstra, J. E. (2007). Seasonality and paleodiet in the Chiribaya polity of southern Peru. Journal of Archaeological Science, 34(3), 451-462.; Knudson, K. J. (2004). Tiwanaku resident…
1019	Chiribaya Alta	Chiribaya Alta	Ilo Valley	South Coast	Late Intermediate Period	1450	474	1162	839	1162	839	#N/A	#N/A	#N/A	#N/A	-17.64264	-71.30912	Burial 109	2055	#N/A	#N/A	#N/A	#N/A	-13.3	15.2	#N/A	y	#N/A	Tomczak, P. D. (2001). Prehistoric socio-economic relations and population organization in the Lower Osmore Valley of southern Peru. University of New Mexico, Albuquerque, NM.; Knudson, K. J., Aufderheide, A. E., & Buikstra, J. E. (2007). Seasonality and paleodiet in the Chiribaya polity of southern Peru. Journal of Archaeological Science, 34(3), 451-462.; Knudson, K. J. (2004). Tiwanaku resident…
1020	Chiribaya Alta	Chiribaya Alta	Ilo Valley	South Coast	Late Intermediate Period	1450	474	1162	839	1162	839	#N/A	#N/A	#N/A	#N/A	-17.64264	-71.30912	Burial267	103	#N/A	#N/A	#N/A	#N/A	-12.66	14.15	#N/A	y	#N/A	Tomczak, P. D. (2001). Prehistoric socio-economic relations and population organization in the Lower Osmore Valley of southern Peru. University of New Mexico, Albuquerque, NM.; Knudson, K. J., Aufderheide, A. E., & Buikstra, J. E. (2007). Seasonality and paleodiet in the Chiribaya polity of southern Peru. Journal of Archaeological Science, 34(3), 451-462.; Knudson, K. J. (2004). Tiwanaku resident…
1021	Chiribaya Alta	Chiribaya Alta	Ilo Valley	South Coast	Late Intermediate Period	1450	474	1162	839	1162	839	#N/A	#N/A	#N/A	#N/A	-17.64264	-71.30912	Burial 268	106	#N/A	#N/A	#N/A	#N/A	-12.31	10.31	#N/A	y	#N/A	Tomczak, P. D. (2001). Prehistoric socio-economic relations and population organization in the Lower Osmore Valley of southern Peru. University of New Mexico, Albuquerque, NM.; Knudson, K. J., Aufderheide, A. E., & Buikstra, J. E. (2007). Seasonality and paleodiet in the Chiribaya polity of southern Peru. Journal of Archaeological Science, 34(3), 451-462.; Knudson, K. J. (2004). Tiwanaku resident…
1022	Chiribaya Alta	Chiribaya Alta	Ilo Valley	South Coast	Late Intermediate Period	1450	474	1162	839	1162	839	#N/A	#N/A	#N/A	#N/A	-17.64264	-71.30912	Burial 257	148	#N/A	#N/A	#N/A	#N/A	-11.65	19.04	#N/A	y	#N/A	Tomczak, P. D. (2001). Prehistoric socio-economic relations and population organization in the Lower Osmore Valley of southern Peru. University of New Mexico, Albuquerque, NM.; Knudson, K. J., Aufderheide, A. E., & Buikstra, J. E. (2007). Seasonality and paleodiet in the Chiribaya polity of southern Peru. Journal of Archaeological Science, 34(3), 451-462.; Knudson, K. J. (2004). Tiwanaku resident…
1023	Chiribaya Alta	Chiribaya Alta	Ilo Valley	South Coast	Late Intermediate Period	1450	474	1162	839	1162	839	#N/A	#N/A	#N/A	#N/A	-17.64264	-71.30912	Burial 271	168	#N/A	#N/A	#N/A	#N/A	-15.76	15.39	#N/A	y	#N/A	Tomczak, P. D. (2001). Prehistoric socio-economic relations and population organization in the Lower Osmore Valley of southern Peru. University of New Mexico, Albuquerque, NM.; Knudson, K. J., Aufderheide, A. E., & Buikstra, J. E. (2007). Seasonality and paleodiet in the Chiribaya polity of southern Peru. Journal of Archaeological Science, 34(3), 451-462.; Knudson, K. J. (2004). Tiwanaku resident…
1024	Chiribaya Alta	Chiribaya Alta	Ilo Valley	South Coast	Late Intermediate Period	1450	474	1162	839	1162	839	#N/A	#N/A	#N/A	#N/A	-17.64264	-71.30912	Burial 274	204	#N/A	#N/A	#N/A	#N/A	-13.28	16.64	#N/A	y	#N/A	Tomczak, P. D. (2001). Prehistoric socio-economic relations and population organization in the Lower Osmore Valley of southern Peru. University of New Mexico, Albuquerque, NM.; Knudson, K. J., Aufderheide, A. E., & Buikstra, J. E. (2007). Seasonality and paleodiet in the Chiribaya polity of southern Peru. Journal of Archaeological Science, 34(3), 451-462.; Knudson, K. J. (2004). Tiwanaku resident…
1025	Chiribaya Alta	Chiribaya Alta	Ilo Valley	South Coast	Late Intermediate Period	1450	474	1162	839	1162	839	#N/A	#N/A	#N/A	#N/A	-17.64264	-71.30912	Burial 205	2269	#N/A	#N/A	#N/A	#N/A	-11.5	19.8	#N/A	y	#N/A	Tomczak, P. D. (2001). Prehistoric socio-economic relations and population organization in the Lower Osmore Valley of southern Peru. University of New Mexico, Albuquerque, NM.; Knudson, K. J., Aufderheide, A. E., & Buikstra, J. E. (2007). Seasonality and paleodiet in the Chiribaya polity of southern Peru. Journal of Archaeological Science, 34(3), 451-462.; Knudson, K. J. (2004). Tiwanaku resident…
1026	Chiribaya Alta	Chiribaya Alta	Ilo Valley	South Coast	Late Intermediate Period	1450	474	1162	839	1162	839	#N/A	#N/A	#N/A	#N/A	-17.64264	-71.30912	Burial 211	2225	#N/A	#N/A	#N/A	#N/A	-18	11.8	#N/A	y	#N/A	Tomczak, P. D. (2001). Prehistoric socio-economic relations and population organization in the Lower Osmore Valley of southern Peru. University of New Mexico, Albuquerque, NM.; Knudson, K. J., Aufderheide, A. E., & Buikstra, J. E. (2007). Seasonality and paleodiet in the Chiribaya polity of southern Peru. Journal of Archaeological Science, 34(3), 451-462.; Knudson, K. J. (2004). Tiwanaku resident…
1027	Chiribaya Alta	Chiribaya Alta	Ilo Valley	South Coast	Late Intermediate Period	1450	474	1162	839	1162	839	#N/A	#N/A	#N/A	#N/A	-17.64264	-71.30912	Burial 253	151	#N/A	#N/A	#N/A	#N/A	-10.8	9.2	#N/A	y	#N/A	Tomczak, P. D. (2001). Prehistoric socio-economic relations and population organization in the Lower Osmore Valley of southern Peru. University of New Mexico, Albuquerque, NM.; Knudson, K. J., Aufderheide, A. E., & Buikstra, J. E. (2007). Seasonality and paleodiet in the Chiribaya polity of southern Peru. Journal of Archaeological Science, 34(3), 451-462.; Knudson, K. J. (2004). Tiwanaku resident…
1028	Chiribaya Alta	Chiribaya Alta	Ilo Valley	South Coast	Late Intermediate Period	1450	474	1162	839	1162	839	#N/A	#N/A	#N/A	#N/A	-17.64264	-71.30912	Burial 255	134	#N/A	#N/A	#N/A	#N/A	-11.4	21.3	#N/A	y	#N/A	Tomczak, P. D. (2001). Prehistoric socio-economic relations and population organization in the Lower Osmore Valley of southern Peru. University of New Mexico, Albuquerque, NM.; Knudson, K. J., Aufderheide, A. E., & Buikstra, J. E. (2007). Seasonality and paleodiet in the Chiribaya polity of southern Peru. Journal of Archaeological Science, 34(3), 451-462.; Knudson, K. J. (2004). Tiwanaku resident…
1029	Chiribaya Alta	Chiribaya Alta	Ilo Valley	South Coast	Late Intermediate Period	1450	474	1162	839	1162	839	#N/A	#N/A	#N/A	#N/A	-17.64264	-71.30912	Burial 301	1000	#N/A	#N/A	#N/A	#N/A	-13.84	15.56	#N/A	y	#N/A	Tomczak, P. D. (2001). Prehistoric socio-economic relations and population organization in the Lower Osmore Valley of southern Peru. University of New Mexico, Albuquerque, NM.; Knudson, K. J., Aufderheide, A. E., & Buikstra, J. E. (2007). Seasonality and paleodiet in the Chiribaya polity of southern Peru. Journal of Archaeological Science, 34(3), 451-462.; Knudson, K. J. (2004). Tiwanaku resident…
1030	Chiribaya Alta	Chiribaya Alta	Ilo Valley	South Coast	Late Intermediate Period	1450	474	1162	839	1162	839	#N/A	#N/A	#N/A	#N/A	-17.64264	-71.30912	Burial 304	1068	#N/A	#N/A	#N/A	#N/A	-12.99	18.61	#N/A	y	#N/A	Tomczak, P. D. (2001). Prehistoric socio-economic relations and population organization in the Lower Osmore Valley of southern Peru. University of New Mexico, Albuquerque, NM.; Knudson, K. J., Aufderheide, A. E., & Buikstra, J. E. (2007). Seasonality and paleodiet in the Chiribaya polity of southern Peru. Journal of Archaeological Science, 34(3), 451-462.; Knudson, K. J. (2004). Tiwanaku resident…
1031	Chiribaya Alta	Chiribaya Alta	Ilo Valley	South Coast	Late Intermediate Period	1450	474	1162	839	1162	839	#N/A	#N/A	#N/A	#N/A	-17.64264	-71.30912	Burial 310	1144	#N/A	M	40--45	#N/A	-12.16	18.52	#N/A	y	#N/A	Tomczak, P. D. (2001). Prehistoric socio-economic relations and population organization in the Lower Osmore Valley of southern Peru. University of New Mexico, Albuquerque, NM.; Knudson, K. J., Aufderheide, A. E., & Buikstra, J. E. (2007). Seasonality and paleodiet in the Chiribaya polity of southern Peru. Journal of Archaeological Science, 34(3), 451-462.; Knudson, K. J. (2004). Tiwanaku resident…
1032	Chiribaya Alta	Chiribaya Alta	Ilo Valley	South Coast	Late Intermediate Period	1450	474	1162	839	1162	839	#N/A	#N/A	#N/A	#N/A	-17.64264	-71.30912	Burial 314	1156	#N/A	#N/A	#N/A	#N/A	-14.79	15.85	#N/A	y	#N/A	Tomczak, P. D. (2001). Prehistoric socio-economic relations and population organization in the Lower Osmore Valley of southern Peru. University of New Mexico, Albuquerque, NM.; Knudson, K. J., Aufderheide, A. E., & Buikstra, J. E. (2007). Seasonality and paleodiet in the Chiribaya polity of southern Peru. Journal of Archaeological Science, 34(3), 451-462.; Knudson, K. J. (2004). Tiwanaku resident…
1033	Chiribaya Alta	Chiribaya Alta	Ilo Valley	South Coast	Late Intermediate Period	1450	474	1162	839	1162	839	#N/A	#N/A	#N/A	#N/A	-17.64264	-71.30912	Burial 317	1173	#N/A	M	55--60	#N/A	-18.3	12.7	#N/A	y	#N/A	Tomczak, P. D. (2001). Prehistoric socio-economic relations and population organization in the Lower Osmore Valley of southern Peru. University of New Mexico, Albuquerque, NM.; Knudson, K. J., Aufderheide, A. E., & Buikstra, J. E. (2007). Seasonality and paleodiet in the Chiribaya polity of southern Peru. Journal of Archaeological Science, 34(3), 451-462.; Knudson, K. J. (2004). Tiwanaku resident…
1034	Chiribaya Alta	Chiribaya Alta	Ilo Valley	South Coast	Late Intermediate Period	1450	474	1162	839	1162	839	#N/A	#N/A	#N/A	#N/A	-17.64264	-71.30912	Burial 318	3477	#N/A	#N/A	#N/A	#N/A	-10.6	22.9	#N/A	y	#N/A	Tomczak, P. D. (2001). Prehistoric socio-economic relations and population organization in the Lower Osmore Valley of southern Peru. University of New Mexico, Albuquerque, NM.; Knudson, K. J., Aufderheide, A. E., & Buikstra, J. E. (2007). Seasonality and paleodiet in the Chiribaya polity of southern Peru. Journal of Archaeological Science, 34(3), 451-462.; Knudson, K. J. (2004). Tiwanaku resident…
1035	Chiribaya Alta	Chiribaya Alta	Ilo Valley	South Coast	Late Intermediate Period	1450	474	1162	839	1162	839	#N/A	#N/A	#N/A	#N/A	-17.64264	-71.30912	Burial 320	3792	#N/A	#N/A	#N/A	#N/A	-13.33	20.05	#N/A	y	#N/A	Tomczak, P. D. (2001). Prehistoric socio-economic relations and population organization in the Lower Osmore Valley of southern Peru. University of New Mexico, Albuquerque, NM.; Knudson, K. J., Aufderheide, A. E., & Buikstra, J. E. (2007). Seasonality and paleodiet in the Chiribaya polity of southern Peru. Journal of Archaeological Science, 34(3), 451-462.; Knudson, K. J. (2004). Tiwanaku resident…
1036	Chiribaya Alta	Chiribaya Alta	Ilo Valley	South Coast	Late Intermediate Period	1450	474	1162	839	1162	839	#N/A	#N/A	#N/A	#N/A	-17.64264	-71.30912	Burial 321	3494	#N/A	F	30--40	#N/A	-11.41	20.54	#N/A	y	#N/A	Tomczak, P. D. (2001). Prehistoric socio-economic relations and population organization in the Lower Osmore Valley of southern Peru. University of New Mexico, Albuquerque, NM.; Knudson, K. J., Aufderheide, A. E., & Buikstra, J. E. (2007). Seasonality and paleodiet in the Chiribaya polity of southern Peru. Journal of Archaeological Science, 34(3), 451-462.; Knudson, K. J. (2004). Tiwanaku resident…
1037	Chiribaya Alta	Chiribaya Alta	Ilo Valley	South Coast	Late Intermediate Period	1450	474	1162	839	1162	839	#N/A	#N/A	#N/A	#N/A	-17.64264	-71.30912	Burial 324	3751	#N/A	#N/A	#N/A	#N/A	-10.9	23.2	#N/A	y	#N/A	Tomczak, P. D. (2001). Prehistoric socio-economic relations and population organization in the Lower Osmore Valley of southern Peru. University of New Mexico, Albuquerque, NM.; Knudson, K. J., Aufderheide, A. E., & Buikstra, J. E. (2007). Seasonality and paleodiet in the Chiribaya polity of southern Peru. Journal of Archaeological Science, 34(3), 451-462.; Knudson, K. J. (2004). Tiwanaku resident…
1038	Chiribaya Alta	Chiribaya Alta	Ilo Valley	South Coast	Late Intermediate Period	1450	474	1162	839	1162	839	#N/A	#N/A	#N/A	#N/A	-17.64264	-71.30912	Burial 402	1219	#N/A	F	25--35	#N/A	-12.66	20.55	#N/A	y	#N/A	Tomczak, P. D. (2001). Prehistoric socio-economic relations and population organization in the Lower Osmore Valley of southern Peru. University of New Mexico, Albuquerque, NM.; Knudson, K. J., Aufderheide, A. E., & Buikstra, J. E. (2007). Seasonality and paleodiet in the Chiribaya polity of southern Peru. Journal of Archaeological Science, 34(3), 451-462.; Knudson, K. J. (2004). Tiwanaku resident…
1039	Chiribaya Alta	Chiribaya Alta	Ilo Valley	South Coast	Late Intermediate Period	1450	474	1162	839	1162	839	#N/A	#N/A	#N/A	#N/A	-17.64264	-71.30912	Burial 407	1304	#N/A	#N/A	#N/A	#N/A	-11.43	18	#N/A	y	#N/A	Tomczak, P. D. (2001). Prehistoric socio-economic relations and population organization in the Lower Osmore Valley of southern Peru. University of New Mexico, Albuquerque, NM.; Knudson, K. J., Aufderheide, A. E., & Buikstra, J. E. (2007). Seasonality and paleodiet in the Chiribaya polity of southern Peru. Journal of Archaeological Science, 34(3), 451-462.; Knudson, K. J. (2004). Tiwanaku resident…
1040	Chiribaya Alta	Chiribaya Alta	Ilo Valley	South Coast	Late Intermediate Period	1450	474	1162	839	1162	839	#N/A	#N/A	#N/A	#N/A	-17.64264	-71.30912	Burial 419	3658	#N/A	#N/A	#N/A	#N/A	-11.8	21.36	#N/A	y	#N/A	Tomczak, P. D. (2001). Prehistoric socio-economic relations and population organization in the Lower Osmore Valley of southern Peru. University of New Mexico, Albuquerque, NM.; Knudson, K. J., Aufderheide, A. E., & Buikstra, J. E. (2007). Seasonality and paleodiet in the Chiribaya polity of southern Peru. Journal of Archaeological Science, 34(3), 451-462.; Knudson, K. J. (2004). Tiwanaku resident…
1041	Chiribaya Alta	Chiribaya Alta	Ilo Valley	South Coast	Late Intermediate Period	1450	474	1162	839	1162	839	#N/A	#N/A	#N/A	#N/A	-17.64264	-71.30912	Burial 421	3727	#N/A	#N/A	#N/A	#N/A	-12.23	21.65	#N/A	y	#N/A	Tomczak, P. D. (2001). Prehistoric socio-economic relations and population organization in the Lower Osmore Valley of southern Peru. University of New Mexico, Albuquerque, NM.; Knudson, K. J., Aufderheide, A. E., & Buikstra, J. E. (2007). Seasonality and paleodiet in the Chiribaya polity of southern Peru. Journal of Archaeological Science, 34(3), 451-462.; Knudson, K. J. (2004). Tiwanaku resident…
1042	Chiribaya Alta	Chiribaya Alta	Ilo Valley	South Coast	Late Intermediate Period	1450	474	1162	839	1162	839	#N/A	#N/A	#N/A	#N/A	-17.64264	-71.30912	Burial 401	1206	#N/A	#N/A	#N/A	#N/A	-11.6	20.4	#N/A	y	#N/A	Tomczak, P. D. (2001). Prehistoric socio-economic relations and population organization in the Lower Osmore Valley of southern Peru. University of New Mexico, Albuquerque, NM.; Knudson, K. J., Aufderheide, A. E., & Buikstra, J. E. (2007). Seasonality and paleodiet in the Chiribaya polity of southern Peru. Journal of Archaeological Science, 34(3), 451-462.; Knudson, K. J. (2004). Tiwanaku resident…
1043	Chiribaya Alta	Chiribaya Alta	Ilo Valley	South Coast	Late Intermediate Period	1450	474	1162	839	1162	839	#N/A	#N/A	#N/A	#N/A	-17.64264	-71.30912	Burial 404	1271	#N/A	#N/A	#N/A	#N/A	-12.56	20.91	#N/A	y	#N/A	Tomczak, P. D. (2001). Prehistoric socio-economic relations and population organization in the Lower Osmore Valley of southern Peru. University of New Mexico, Albuquerque, NM.; Knudson, K. J., Aufderheide, A. E., & Buikstra, J. E. (2007). Seasonality and paleodiet in the Chiribaya polity of southern Peru. Journal of Archaeological Science, 34(3), 451-462.; Knudson, K. J. (2004). Tiwanaku resident…
1044	Chiribaya Alta	Chiribaya Alta	Ilo Valley	South Coast	Late Intermediate Period	1450	474	1162	839	1162	839	#N/A	#N/A	#N/A	#N/A	-17.64264	-71.30912	Burial 405	1273	#N/A	#N/A	#N/A	#N/A	-12	20.5	#N/A	y	#N/A	Tomczak, P. D. (2001). Prehistoric socio-economic relations and population organization in the Lower Osmore Valley of southern Peru. University of New Mexico, Albuquerque, NM.; Knudson, K. J., Aufderheide, A. E., & Buikstra, J. E. (2007). Seasonality and paleodiet in the Chiribaya polity of southern Peru. Journal of Archaeological Science, 34(3), 451-462.; Knudson, K. J. (2004). Tiwanaku resident…
1045	Chiribaya Alta	Chiribaya Alta	Ilo Valley	South Coast	Late Intermediate Period	1450	474	1162	839	1162	839	#N/A	#N/A	#N/A	#N/A	-17.64264	-71.30912	Burial 411	1354	#N/A	#N/A	#N/A	#N/A	-12.63	20.53	#N/A	y	#N/A	Tomczak, P. D. (2001). Prehistoric socio-economic relations and population organization in the Lower Osmore Valley of southern Peru. University of New Mexico, Albuquerque, NM.; Knudson, K. J., Aufderheide, A. E., & Buikstra, J. E. (2007). Seasonality and paleodiet in the Chiribaya polity of southern Peru. Journal of Archaeological Science, 34(3), 451-462.; Knudson, K. J. (2004). Tiwanaku resident…
1046	Chiribaya Alta	Chiribaya Alta	Ilo Valley	South Coast	Late Intermediate Period	1450	474	1162	839	1162	839	#N/A	#N/A	#N/A	#N/A	-17.64264	-71.30912	Burial 412	1364	#N/A	#N/A	#N/A	#N/A	-10.9	21.7	#N/A	y	#N/A	Tomczak, P. D. (2001). Prehistoric socio-economic relations and population organization in the Lower Osmore Valley of southern Peru. University of New Mexico, Albuquerque, NM.; Knudson, K. J., Aufderheide, A. E., & Buikstra, J. E. (2007). Seasonality and paleodiet in the Chiribaya polity of southern Peru. Journal of Archaeological Science, 34(3), 451-462.; Knudson, K. J. (2004). Tiwanaku resident…
1047	Chiribaya Alta	Chiribaya Alta	Ilo Valley	South Coast	Late Intermediate Period	1450	474	1162	839	1162	839	#N/A	#N/A	#N/A	#N/A	-17.64264	-71.30912	Burial 419	3610	#N/A	#N/A	#N/A	#N/A	-11.7	21.7	#N/A	y	#N/A	Tomczak, P. D. (2001). Prehistoric socio-economic relations and population organization in the Lower Osmore Valley of southern Peru. University of New Mexico, Albuquerque, NM.; Knudson, K. J., Aufderheide, A. E., & Buikstra, J. E. (2007). Seasonality and paleodiet in the Chiribaya polity of southern Peru. Journal of Archaeological Science, 34(3), 451-462.; Knudson, K. J. (2004). Tiwanaku resident…
1048	Chiribaya Alta	Chiribaya Alta	Ilo Valley	South Coast	Late Intermediate Period	1450	474	1162	839	1162	839	#N/A	#N/A	#N/A	#N/A	-17.64264	-71.30912	Burial 419	3704	#N/A	M	45+	#N/A	-11.6	19.3	#N/A	y	#N/A	Tomczak, P. D. (2001). Prehistoric socio-economic relations and population organization in the Lower Osmore Valley of southern Peru. University of New Mexico, Albuquerque, NM.; Knudson, K. J., Aufderheide, A. E., & Buikstra, J. E. (2007). Seasonality and paleodiet in the Chiribaya polity of southern Peru. Journal of Archaeological Science, 34(3), 451-462.; Knudson, K. J. (2004). Tiwanaku resident…
1049	Chiribaya Alta	Chiribaya Alta	Ilo Valley	South Coast	Late Intermediate Period	1450	474	1162	839	1162	839	#N/A	#N/A	#N/A	#N/A	-17.64264	-71.30912	Burial 425	3906	#N/A	#N/A	#N/A	#N/A	-13.09	18.35	#N/A	y	#N/A	Tomczak, P. D. (2001). Prehistoric socio-economic relations and population organization in the Lower Osmore Valley of southern Peru. University of New Mexico, Albuquerque, NM.; Knudson, K. J., Aufderheide, A. E., & Buikstra, J. E. (2007). Seasonality and paleodiet in the Chiribaya polity of southern Peru. Journal of Archaeological Science, 34(3), 451-462.; Knudson, K. J. (2004). Tiwanaku resident…
1050	Chiribaya Alta	Chiribaya Alta	Ilo Valley	South Coast	Late Intermediate Period	1450	474	1162	839	1162	839	#N/A	#N/A	#N/A	#N/A	-17.64264	-71.30912	Burial 427	3907	#N/A	M	30--40	#N/A	-12.61	20.44	#N/A	y	#N/A	Tomczak, P. D. (2001). Prehistoric socio-economic relations and population organization in the Lower Osmore Valley of southern Peru. University of New Mexico, Albuquerque, NM.; Knudson, K. J., Aufderheide, A. E., & Buikstra, J. E. (2007). Seasonality and paleodiet in the Chiribaya polity of southern Peru. Journal of Archaeological Science, 34(3), 451-462.; Knudson, K. J. (2004). Tiwanaku resident…
1051	Chiribaya Alta	Chiribaya Alta	Ilo Valley	South Coast	Late Intermediate Period	1450	474	1162	839	1162	839	#N/A	#N/A	#N/A	#N/A	-17.64264	-71.30912	Burial 428	2641	#N/A	#N/A	#N/A	#N/A	-11.47	19.68	#N/A	y	#N/A	Tomczak, P. D. (2001). Prehistoric socio-economic relations and population organization in the Lower Osmore Valley of southern Peru. University of New Mexico, Albuquerque, NM.; Knudson, K. J., Aufderheide, A. E., & Buikstra, J. E. (2007). Seasonality and paleodiet in the Chiribaya polity of southern Peru. Journal of Archaeological Science, 34(3), 451-462.; Knudson, K. J. (2004). Tiwanaku resident…
1052	Chiribaya Alta	Chiribaya Alta	Ilo Valley	South Coast	Late Intermediate Period	1450	474	1162	839	1162	839	#N/A	#N/A	#N/A	#N/A	-17.64264	-71.30912	Burial 430	3917	#N/A	#N/A	#N/A	#N/A	-9.9	21.1	#N/A	y	#N/A	Tomczak, P. D. (2001). Prehistoric socio-economic relations and population organization in the Lower Osmore Valley of southern Peru. University of New Mexico, Albuquerque, NM.; Knudson, K. J., Aufderheide, A. E., & Buikstra, J. E. (2007). Seasonality and paleodiet in the Chiribaya polity of southern Peru. Journal of Archaeological Science, 34(3), 451-462.; Knudson, K. J. (2004). Tiwanaku resident…
1053	Chiribaya Alta	Chiribaya Alta	Ilo Valley	South Coast	Late Intermediate Period	1450	474	1162	839	1162	839	#N/A	#N/A	#N/A	#N/A	-17.64264	-71.30912	Burial 256	166	#N/A	#N/A	#N/A	#N/A	-13.3	17.6	#N/A	y	#N/A	Tomczak, P. D. (2001). Prehistoric socio-economic relations and population organization in the Lower Osmore Valley of southern Peru. University of New Mexico, Albuquerque, NM.; Knudson, K. J., Aufderheide, A. E., & Buikstra, J. E. (2007). Seasonality and paleodiet in the Chiribaya polity of southern Peru. Journal of Archaeological Science, 34(3), 451-462.; Knudson, K. J. (2004). Tiwanaku resident…
1054	Chiribaya Alta	Chiribaya Alta	Ilo Valley	South Coast	Late Intermediate Period	1450	474	1162	839	1162	839	#N/A	#N/A	#N/A	#N/A	-17.64264	-71.30912	Burial 263	#N/A	#N/A	#N/A	#N/A	#N/A	-14.6	17.8	#N/A	y	#N/A	Tomczak, P. D. (2001). Prehistoric socio-economic relations and population organization in the Lower Osmore Valley of southern Peru. University of New Mexico, Albuquerque, NM.; Knudson, K. J., Aufderheide, A. E., & Buikstra, J. E. (2007). Seasonality and paleodiet in the Chiribaya polity of southern Peru. Journal of Archaeological Science, 34(3), 451-462.; Knudson, K. J. (2004). Tiwanaku resident…
1055	Chiribaya Alta	Chiribaya Alta	Ilo Valley	South Coast	Late Intermediate Period	1450	474	1162	839	1162	839	#N/A	#N/A	#N/A	#N/A	-17.64264	-71.30912	Burial 270	#N/A	#N/A	#N/A	#N/A	#N/A	-14.4	9.9	#N/A	y	#N/A	Tomczak, P. D. (2001). Prehistoric socio-economic relations and population organization in the Lower Osmore Valley of southern Peru. University of New Mexico, Albuquerque, NM.; Knudson, K. J., Aufderheide, A. E., & Buikstra, J. E. (2007). Seasonality and paleodiet in the Chiribaya polity of southern Peru. Journal of Archaeological Science, 34(3), 451-462.; Knudson, K. J. (2004). Tiwanaku resident…
1056	Chiribaya Alta	Chiribaya Alta	Ilo Valley	South Coast	Late Intermediate Period	1450	474	1162	839	1162	839	#N/A	#N/A	#N/A	#N/A	-17.64264	-71.30912	Burial 303	1028	#N/A	#N/A	#N/A	#N/A	-12.45	19.35	#N/A	y	#N/A	Tomczak, P. D. (2001). Prehistoric socio-economic relations and population organization in the Lower Osmore Valley of southern Peru. University of New Mexico, Albuquerque, NM.; Knudson, K. J., Aufderheide, A. E., & Buikstra, J. E. (2007). Seasonality and paleodiet in the Chiribaya polity of southern Peru. Journal of Archaeological Science, 34(3), 451-462.; Knudson, K. J. (2004). Tiwanaku resident…
1057	Chiribaya Alta	Chiribaya Alta	Ilo Valley	South Coast	Late Intermediate Period	1450	474	1162	839	1162	839	#N/A	#N/A	#N/A	#N/A	-17.64264	-71.30912	Burial 312	1142	#N/A	#N/A	#N/A	#N/A	-13.21	12.2	#N/A	y	#N/A	Tomczak, P. D. (2001). Prehistoric socio-economic relations and population organization in the Lower Osmore Valley of southern Peru. University of New Mexico, Albuquerque, NM.; Knudson, K. J., Aufderheide, A. E., & Buikstra, J. E. (2007). Seasonality and paleodiet in the Chiribaya polity of southern Peru. Journal of Archaeological Science, 34(3), 451-462.; Knudson, K. J. (2004). Tiwanaku resident…
1058	Chiribaya Alta	Chiribaya Alta	Ilo Valley	South Coast	Late Intermediate Period	1450	474	1162	839	1162	839	#N/A	#N/A	#N/A	#N/A	-17.64264	-71.30912	Burial 315	1157	#N/A	#N/A	#N/A	#N/A	-13.56	18.44	#N/A	y	#N/A	Tomczak, P. D. (2001). Prehistoric socio-economic relations and population organization in the Lower Osmore Valley of southern Peru. University of New Mexico, Albuquerque, NM.; Knudson, K. J., Aufderheide, A. E., & Buikstra, J. E. (2007). Seasonality and paleodiet in the Chiribaya polity of southern Peru. Journal of Archaeological Science, 34(3), 451-462.; Knudson, K. J. (2004). Tiwanaku resident…
1059	Chiribaya Alta	Chiribaya Alta	Ilo Valley	South Coast	Late Intermediate Period	1450	474	1162	839	1162	839	#N/A	#N/A	#N/A	#N/A	-17.64264	-71.30912	Burial 325	3763	#N/A	F	32--35	#N/A	-17.38	11	#N/A	y	#N/A	Tomczak, P. D. (2001). Prehistoric socio-economic relations and population organization in the Lower Osmore Valley of southern Peru. University of New Mexico, Albuquerque, NM.; Knudson, K. J., Aufderheide, A. E., & Buikstra, J. E. (2007). Seasonality and paleodiet in the Chiribaya polity of southern Peru. Journal of Archaeological Science, 34(3), 451-462.; Knudson, K. J. (2004). Tiwanaku resident…
1060	Chiribaya Alta	Chiribaya Alta	Ilo Valley	South Coast	Late Intermediate Period	1450	474	1162	839	1162	839	#N/A	#N/A	#N/A	#N/A	-17.64264	-71.30912	Burial 331	3854	#N/A	#N/A	#N/A	#N/A	-12.82	10.88	#N/A	y	#N/A	Tomczak, P. D. (2001). Prehistoric socio-economic relations and population organization in the Lower Osmore Valley of southern Peru. University of New Mexico, Albuquerque, NM.; Knudson, K. J., Aufderheide, A. E., & Buikstra, J. E. (2007). Seasonality and paleodiet in the Chiribaya polity of southern Peru. Journal of Archaeological Science, 34(3), 451-462.; Knudson, K. J. (2004). Tiwanaku resident…
1061	Chiribaya Alta	Chiribaya Alta	Ilo Valley	South Coast	Late Intermediate Period	1450	474	1162	839	1162	839	#N/A	#N/A	#N/A	#N/A	-17.64264	-71.30912	Burial 433	3920	#N/A	#N/A	#N/A	#N/A	-11.3	19.2	#N/A	y	#N/A	Tomczak, P. D. (2001). Prehistoric socio-economic relations and population organization in the Lower Osmore Valley of southern Peru. University of New Mexico, Albuquerque, NM.; Knudson, K. J., Aufderheide, A. E., & Buikstra, J. E. (2007). Seasonality and paleodiet in the Chiribaya polity of southern Peru. Journal of Archaeological Science, 34(3), 451-462.; Knudson, K. J. (2004). Tiwanaku resident…
1062	Chiribaya Alta	Chiribaya Alta	Ilo Valley	South Coast	Late Intermediate Period	1450	474	1162	839	1162	839	#N/A	#N/A	#N/A	#N/A	-17.64264	-71.30912	Burial 502	1671	#N/A	#N/A	#N/A	#N/A	-11.78	21.4	#N/A	y	#N/A	Tomczak, P. D. (2001). Prehistoric socio-economic relations and population organization in the Lower Osmore Valley of southern Peru. University of New Mexico, Albuquerque, NM.; Knudson, K. J., Aufderheide, A. E., & Buikstra, J. E. (2007). Seasonality and paleodiet in the Chiribaya polity of southern Peru. Journal of Archaeological Science, 34(3), 451-462.; Knudson, K. J. (2004). Tiwanaku resident…
1063	Chiribaya Alta	Chiribaya Alta	Ilo Valley	South Coast	Late Intermediate Period	1450	474	1162	839	1162	839	#N/A	#N/A	#N/A	#N/A	-17.64264	-71.30912	Burial 514	1877	#N/A	#N/A	#N/A	#N/A	-12.3	19.8	#N/A	y	#N/A	Tomczak, P. D. (2001). Prehistoric socio-economic relations and population organization in the Lower Osmore Valley of southern Peru. University of New Mexico, Albuquerque, NM.; Knudson, K. J., Aufderheide, A. E., & Buikstra, J. E. (2007). Seasonality and paleodiet in the Chiribaya polity of southern Peru. Journal of Archaeological Science, 34(3), 451-462.; Knudson, K. J. (2004). Tiwanaku resident…
1064	Chiribaya Alta	Chiribaya Alta	Ilo Valley	South Coast	Late Intermediate Period	1450	474	1162	839	1162	839	#N/A	#N/A	#N/A	#N/A	-17.64264	-71.30912	Burial 504	1700	#N/A	#N/A	#N/A	#N/A	-17	14.27	#N/A	y	#N/A	Tomczak, P. D. (2001). Prehistoric socio-economic relations and population organization in the Lower Osmore Valley of southern Peru. University of New Mexico, Albuquerque, NM.; Knudson, K. J., Aufderheide, A. E., & Buikstra, J. E. (2007). Seasonality and paleodiet in the Chiribaya polity of southern Peru. Journal of Archaeological Science, 34(3), 451-462.; Knudson, K. J. (2004). Tiwanaku resident…
1065	Chiribaya Alta	Chiribaya Alta	Ilo Valley	South Coast	Late Intermediate Period	1450	474	1162	839	1162	839	#N/A	#N/A	#N/A	#N/A	-17.64264	-71.30912	Burial 520	1964	#N/A	#N/A	#N/A	#N/A	-11.53	20.74	#N/A	y	#N/A	Tomczak, P. D. (2001). Prehistoric socio-economic relations and population organization in the Lower Osmore Valley of southern Peru. University of New Mexico, Albuquerque, NM.; Knudson, K. J., Aufderheide, A. E., & Buikstra, J. E. (2007). Seasonality and paleodiet in the Chiribaya polity of southern Peru. Journal of Archaeological Science, 34(3), 451-462.; Knudson, K. J. (2004). Tiwanaku resident…
1066	Chiribaya Alta	Chiribaya Alta	Ilo Valley	South Coast	Late Intermediate Period	1450	474	1162	839	1162	839	#N/A	#N/A	#N/A	#N/A	-17.64264	-71.30912	Burial 503	#N/A	#N/A	#N/A	#N/A	#N/A	-11.1	22.4	#N/A	y	#N/A	Tomczak, P. D. (2001). Prehistoric socio-economic relations and population organization in the Lower Osmore Valley of southern Peru. University of New Mexico, Albuquerque, NM.; Knudson, K. J., Aufderheide, A. E., & Buikstra, J. E. (2007). Seasonality and paleodiet in the Chiribaya polity of southern Peru. Journal of Archaeological Science, 34(3), 451-462.; Knudson, K. J. (2004). Tiwanaku resident…
1067	Chiribaya Alta	Chiribaya Alta	Ilo Valley	South Coast	Late Intermediate Period	1450	474	1162	839	1162	839	#N/A	#N/A	#N/A	#N/A	-17.64264	-71.30912	Burial 517	1931	#N/A	#N/A	#N/A	#N/A	-13.1	14.5	#N/A	y	#N/A	Tomczak, P. D. (2001). Prehistoric socio-economic relations and population organization in the Lower Osmore Valley of southern Peru. University of New Mexico, Albuquerque, NM.; Knudson, K. J., Aufderheide, A. E., & Buikstra, J. E. (2007). Seasonality and paleodiet in the Chiribaya polity of southern Peru. Journal of Archaeological Science, 34(3), 451-462.; Knudson, K. J. (2004). Tiwanaku resident…
1068	Chiribaya Alta	Chiribaya Alta	Ilo Valley	South Coast	Late Intermediate Period	1450	474	1162	839	1162	839	#N/A	#N/A	#N/A	#N/A	-17.64264	-71.30912	Burial 606	1942	#N/A	#N/A	#N/A	#N/A	-12.86	21.3	#N/A	y	#N/A	Tomczak, P. D. (2001). Prehistoric socio-economic relations and population organization in the Lower Osmore Valley of southern Peru. University of New Mexico, Albuquerque, NM.; Knudson, K. J., Aufderheide, A. E., & Buikstra, J. E. (2007). Seasonality and paleodiet in the Chiribaya polity of southern Peru. Journal of Archaeological Science, 34(3), 451-462.; Knudson, K. J. (2004). Tiwanaku resident…
1069	Chiribaya Alta	Chiribaya Alta	Ilo Valley	South Coast	Late Intermediate Period	1450	474	1162	839	1162	839	#N/A	#N/A	#N/A	#N/A	-17.64264	-71.30912	Burial 611	2125	#N/A	#N/A	#N/A	#N/A	-16.47	12.31	#N/A	y	#N/A	Tomczak, P. D. (2001). Prehistoric socio-economic relations and population organization in the Lower Osmore Valley of southern Peru. University of New Mexico, Albuquerque, NM.; Knudson, K. J., Aufderheide, A. E., & Buikstra, J. E. (2007). Seasonality and paleodiet in the Chiribaya polity of southern Peru. Journal of Archaeological Science, 34(3), 451-462.; Knudson, K. J. (2004). Tiwanaku resident…
1070	Chiribaya Alta	Chiribaya Alta	Ilo Valley	South Coast	Late Intermediate Period	1450	474	1162	839	1162	839	#N/A	#N/A	#N/A	#N/A	-17.64264	-71.30912	Burial 612	2151	#N/A	#N/A	#N/A	#N/A	-14.21	16.73	#N/A	y	#N/A	Tomczak, P. D. (2001). Prehistoric socio-economic relations and population organization in the Lower Osmore Valley of southern Peru. University of New Mexico, Albuquerque, NM.; Knudson, K. J., Aufderheide, A. E., & Buikstra, J. E. (2007). Seasonality and paleodiet in the Chiribaya polity of southern Peru. Journal of Archaeological Science, 34(3), 451-462.; Knudson, K. J. (2004). Tiwanaku resident…
1071	Chiribaya Alta	Chiribaya Alta	Ilo Valley	South Coast	Late Intermediate Period	1450	474	1162	839	1162	839	#N/A	#N/A	#N/A	#N/A	-17.64264	-71.30912	Burial 610	2291	#N/A	#N/A	#N/A	#N/A	-15.02	12.32	#N/A	y	#N/A	Tomczak, P. D. (2001). Prehistoric socio-economic relations and population organization in the Lower Osmore Valley of southern Peru. University of New Mexico, Albuquerque, NM.; Knudson, K. J., Aufderheide, A. E., & Buikstra, J. E. (2007). Seasonality and paleodiet in the Chiribaya polity of southern Peru. Journal of Archaeological Science, 34(3), 451-462.; Knudson, K. J. (2004). Tiwanaku resident…
1072	Chiribaya Alta	Chiribaya Alta	Ilo Valley	South Coast	Late Intermediate Period	1450	474	1162	839	1162	839	#N/A	#N/A	#N/A	#N/A	-17.64264	-71.30912	Burial 607	2039	#N/A	#N/A	#N/A	#N/A	-12.2	19.9	#N/A	y	#N/A	Tomczak, P. D. (2001). Prehistoric socio-economic relations and population organization in the Lower Osmore Valley of southern Peru. University of New Mexico, Albuquerque, NM.; Knudson, K. J., Aufderheide, A. E., & Buikstra, J. E. (2007). Seasonality and paleodiet in the Chiribaya polity of southern Peru. Journal of Archaeological Science, 34(3), 451-462.; Knudson, K. J. (2004). Tiwanaku resident…
1073	Chiribaya Alta	Chiribaya Alta	Ilo Valley	South Coast	Late Intermediate Period	1450	474	1162	839	1162	839	#N/A	#N/A	#N/A	#N/A	-17.64264	-71.30912	Burial 609	2079	#N/A	#N/A	#N/A	#N/A	-15.2	15.7	#N/A	y	#N/A	Tomczak, P. D. (2001). Prehistoric socio-economic relations and population organization in the Lower Osmore Valley of southern Peru. University of New Mexico, Albuquerque, NM.; Knudson, K. J., Aufderheide, A. E., & Buikstra, J. E. (2007). Seasonality and paleodiet in the Chiribaya polity of southern Peru. Journal of Archaeological Science, 34(3), 451-462.; Knudson, K. J. (2004). Tiwanaku resident…
1074	Chiribaya Alta	Chiribaya Alta	Ilo Valley	South Coast	Late Intermediate Period	1450	474	1162	839	1162	839	#N/A	#N/A	#N/A	#N/A	-17.64264	-71.30912	Burial 726	2574	#N/A	#N/A	#N/A	#N/A	-12.1	18.99	#N/A	y	#N/A	Tomczak, P. D. (2001). Prehistoric socio-economic relations and population organization in the Lower Osmore Valley of southern Peru. University of New Mexico, Albuquerque, NM.; Knudson, K. J., Aufderheide, A. E., & Buikstra, J. E. (2007). Seasonality and paleodiet in the Chiribaya polity of southern Peru. Journal of Archaeological Science, 34(3), 451-462.; Knudson, K. J. (2004). Tiwanaku resident…
1075	Chiribaya Alta	Chiribaya Alta	Ilo Valley	South Coast	Late Intermediate Period	1450	474	1162	839	1162	839	#N/A	#N/A	#N/A	#N/A	-17.64264	-71.30912	Burial 741	2666	#N/A	#N/A	#N/A	#N/A	-12.09	20	#N/A	y	#N/A	Tomczak, P. D. (2001). Prehistoric socio-economic relations and population organization in the Lower Osmore Valley of southern Peru. University of New Mexico, Albuquerque, NM.; Knudson, K. J., Aufderheide, A. E., & Buikstra, J. E. (2007). Seasonality and paleodiet in the Chiribaya polity of southern Peru. Journal of Archaeological Science, 34(3), 451-462.; Knudson, K. J. (2004). Tiwanaku resident…
1076	Chiribaya Alta	Chiribaya Alta	Ilo Valley	South Coast	Late Intermediate Period	1450	474	1162	839	1162	839	#N/A	#N/A	#N/A	#N/A	-17.64264	-71.30912	Burial 750	3107	#N/A	#N/A	#N/A	#N/A	-12.4	20.49	#N/A	y	#N/A	Tomczak, P. D. (2001). Prehistoric socio-economic relations and population organization in the Lower Osmore Valley of southern Peru. University of New Mexico, Albuquerque, NM.; Knudson, K. J., Aufderheide, A. E., & Buikstra, J. E. (2007). Seasonality and paleodiet in the Chiribaya polity of southern Peru. Journal of Archaeological Science, 34(3), 451-462.; Knudson, K. J. (2004). Tiwanaku resident…
1077	Chiribaya Alta	Chiribaya Alta	Ilo Valley	South Coast	Late Intermediate Period	1450	474	1162	839	1162	839	#N/A	#N/A	#N/A	#N/A	-17.64264	-71.30912	Burial 754	3218	#N/A	M	45--50	#N/A	-12.13	19.82	#N/A	y	#N/A	Tomczak, P. D. (2001). Prehistoric socio-economic relations and population organization in the Lower Osmore Valley of southern Peru. University of New Mexico, Albuquerque, NM.; Knudson, K. J., Aufderheide, A. E., & Buikstra, J. E. (2007). Seasonality and paleodiet in the Chiribaya polity of southern Peru. Journal of Archaeological Science, 34(3), 451-462.; Knudson, K. J. (2004). Tiwanaku resident…
1078	Chiribaya Alta	Chiribaya Alta	Ilo Valley	South Coast	Late Intermediate Period	1450	474	1162	839	1162	839	#N/A	#N/A	#N/A	#N/A	-17.64264	-71.30912	Burial 703	#N/A	#N/A	#N/A	#N/A	#N/A	-12.4	16.9	#N/A	y	#N/A	Tomczak, P. D. (2001). Prehistoric socio-economic relations and population organization in the Lower Osmore Valley of southern Peru. University of New Mexico, Albuquerque, NM.; Knudson, K. J., Aufderheide, A. E., & Buikstra, J. E. (2007). Seasonality and paleodiet in the Chiribaya polity of southern Peru. Journal of Archaeological Science, 34(3), 451-462.; Knudson, K. J. (2004). Tiwanaku resident…
1079	Chiribaya Alta	Chiribaya Alta	Ilo Valley	South Coast	Late Intermediate Period	1450	474	1162	839	1162	839	#N/A	#N/A	#N/A	#N/A	-17.64264	-71.30912	Burial 705	1502	#N/A	#N/A	#N/A	#N/A	-12.7	20.7	#N/A	y	#N/A	Tomczak, P. D. (2001). Prehistoric socio-economic relations and population organization in the Lower Osmore Valley of southern Peru. University of New Mexico, Albuquerque, NM.; Knudson, K. J., Aufderheide, A. E., & Buikstra, J. E. (2007). Seasonality and paleodiet in the Chiribaya polity of southern Peru. Journal of Archaeological Science, 34(3), 451-462.; Knudson, K. J. (2004). Tiwanaku resident…
1080	Chiribaya Alta	Chiribaya Alta	Ilo Valley	South Coast	Late Intermediate Period	1450	474	1162	839	1162	839	#N/A	#N/A	#N/A	#N/A	-17.64264	-71.30912	Burial 713	1635	#N/A	#N/A	#N/A	#N/A	-10.2	21.6	#N/A	y	#N/A	Tomczak, P. D. (2001). Prehistoric socio-economic relations and population organization in the Lower Osmore Valley of southern Peru. University of New Mexico, Albuquerque, NM.; Knudson, K. J., Aufderheide, A. E., & Buikstra, J. E. (2007). Seasonality and paleodiet in the Chiribaya polity of southern Peru. Journal of Archaeological Science, 34(3), 451-462.; Knudson, K. J. (2004). Tiwanaku resident…
1081	Chiribaya Alta	Chiribaya Alta	Ilo Valley	South Coast	Late Intermediate Period	1450	474	1162	839	1162	839	#N/A	#N/A	#N/A	#N/A	-17.64264	-71.30912	Burial 720	2375	#N/A	F	35--45	#N/A	-12.39	18.77	#N/A	y	#N/A	Tomczak, P. D. (2001). Prehistoric socio-economic relations and population organization in the Lower Osmore Valley of southern Peru. University of New Mexico, Albuquerque, NM.; Knudson, K. J., Aufderheide, A. E., & Buikstra, J. E. (2007). Seasonality and paleodiet in the Chiribaya polity of southern Peru. Journal of Archaeological Science, 34(3), 451-462.; Knudson, K. J. (2004). Tiwanaku resident…
1082	Chiribaya Alta	Chiribaya Alta	Ilo Valley	South Coast	Late Intermediate Period	1450	474	1162	839	1162	839	#N/A	#N/A	#N/A	#N/A	-17.64264	-71.30912	Burial 722	2406	#N/A	#N/A	#N/A	#N/A	-12.35	19.7	#N/A	y	#N/A	Tomczak, P. D. (2001). Prehistoric socio-economic relations and population organization in the Lower Osmore Valley of southern Peru. University of New Mexico, Albuquerque, NM.; Knudson, K. J., Aufderheide, A. E., & Buikstra, J. E. (2007). Seasonality and paleodiet in the Chiribaya polity of southern Peru. Journal of Archaeological Science, 34(3), 451-462.; Knudson, K. J. (2004). Tiwanaku resident…
1083	Chiribaya Alta	Chiribaya Alta	Ilo Valley	South Coast	Late Intermediate Period	1450	474	1162	839	1162	839	#N/A	#N/A	#N/A	#N/A	-17.64264	-71.30912	Burial 725	2479	#N/A	#N/A	#N/A	#N/A	-12.09	20.32	#N/A	y	#N/A	Tomczak, P. D. (2001). Prehistoric socio-economic relations and population organization in the Lower Osmore Valley of southern Peru. University of New Mexico, Albuquerque, NM.; Knudson, K. J., Aufderheide, A. E., & Buikstra, J. E. (2007). Seasonality and paleodiet in the Chiribaya polity of southern Peru. Journal of Archaeological Science, 34(3), 451-462.; Knudson, K. J. (2004). Tiwanaku resident…
1084	Chiribaya Alta	Chiribaya Alta	Ilo Valley	South Coast	Late Intermediate Period	1450	474	1162	839	1162	839	#N/A	#N/A	#N/A	#N/A	-17.64264	-71.30912	Burial 728	2728	#N/A	#N/A	#N/A	#N/A	-11.75	19.38	#N/A	y	#N/A	Tomczak, P. D. (2001). Prehistoric socio-economic relations and population organization in the Lower Osmore Valley of southern Peru. University of New Mexico, Albuquerque, NM.; Knudson, K. J., Aufderheide, A. E., & Buikstra, J. E. (2007). Seasonality and paleodiet in the Chiribaya polity of southern Peru. Journal of Archaeological Science, 34(3), 451-462.; Knudson, K. J. (2004). Tiwanaku resident…
1085	Chiribaya Alta	Chiribaya Alta	Ilo Valley	South Coast	Late Intermediate Period	1450	474	1162	839	1162	839	#N/A	#N/A	#N/A	#N/A	-17.64264	-71.30912	Burial 736	2614	#N/A	#N/A	#N/A	#N/A	-11.5	18.1	#N/A	y	#N/A	Tomczak, P. D. (2001). Prehistoric socio-economic relations and population organization in the Lower Osmore Valley of southern Peru. University of New Mexico, Albuquerque, NM.; Knudson, K. J., Aufderheide, A. E., & Buikstra, J. E. (2007). Seasonality and paleodiet in the Chiribaya polity of southern Peru. Journal of Archaeological Science, 34(3), 451-462.; Knudson, K. J. (2004). Tiwanaku resident…
1086	Chiribaya Alta	Chiribaya Alta	Ilo Valley	South Coast	Late Intermediate Period	1450	474	1162	839	1162	839	#N/A	#N/A	#N/A	#N/A	-17.64264	-71.30912	Burial 746	2975	#N/A	#N/A	#N/A	#N/A	-13.44	17.12	#N/A	y	#N/A	Tomczak, P. D. (2001). Prehistoric socio-economic relations and population organization in the Lower Osmore Valley of southern Peru. University of New Mexico, Albuquerque, NM.; Knudson, K. J., Aufderheide, A. E., & Buikstra, J. E. (2007). Seasonality and paleodiet in the Chiribaya polity of southern Peru. Journal of Archaeological Science, 34(3), 451-462.; Knudson, K. J. (2004). Tiwanaku resident…
1087	Chiribaya Alta	Chiribaya Alta	Ilo Valley	South Coast	Late Intermediate Period	1450	474	1162	839	1162	839	#N/A	#N/A	#N/A	#N/A	-17.64264	-71.30912	Burial 751	3147	#N/A	#N/A	#N/A	#N/A	-11.47	18.81	#N/A	y	#N/A	Tomczak, P. D. (2001). Prehistoric socio-economic relations and population organization in the Lower Osmore Valley of southern Peru. University of New Mexico, Albuquerque, NM.; Knudson, K. J., Aufderheide, A. E., & Buikstra, J. E. (2007). Seasonality and paleodiet in the Chiribaya polity of southern Peru. Journal of Archaeological Science, 34(3), 451-462.; Knudson, K. J. (2004). Tiwanaku resident…
1088	Chiribaya Alta	Chiribaya Alta	Ilo Valley	South Coast	Late Intermediate Period	1450	474	1162	839	1162	839	#N/A	#N/A	#N/A	#N/A	-17.64264	-71.30912	Burial 760	3336	#N/A	#N/A	#N/A	#N/A	-11.4	18	#N/A	y	#N/A	Tomczak, P. D. (2001). Prehistoric socio-economic relations and population organization in the Lower Osmore Valley of southern Peru. University of New Mexico, Albuquerque, NM.; Knudson, K. J., Aufderheide, A. E., & Buikstra, J. E. (2007). Seasonality and paleodiet in the Chiribaya polity of southern Peru. Journal of Archaeological Science, 34(3), 451-462.; Knudson, K. J. (2004). Tiwanaku resident…
1089	Chiribaya Alta	Chiribaya Alta	Ilo Valley	South Coast	Late Intermediate Period	1450	474	1162	839	1162	839	#N/A	#N/A	#N/A	#N/A	-17.64264	-71.30912	Burial 805	#N/A	#N/A	#N/A	#N/A	#N/A	-11.7	20	#N/A	y	#N/A	Tomczak, P. D. (2001). Prehistoric socio-economic relations and population organization in the Lower Osmore Valley of southern Peru. University of New Mexico, Albuquerque, NM.; Knudson, K. J., Aufderheide, A. E., & Buikstra, J. E. (2007). Seasonality and paleodiet in the Chiribaya polity of southern Peru. Journal of Archaeological Science, 34(3), 451-462.; Knudson, K. J. (2004). Tiwanaku resident…
1090	Chiribaya Alta	Chiribaya Alta	Ilo Valley	South Coast	Late Intermediate Period	1450	474	1162	839	1162	839	#N/A	#N/A	#N/A	#N/A	-17.64264	-71.30912	Burial 808	#N/A	#N/A	#N/A	#N/A	#N/A	-12.4	18.2	#N/A	y	#N/A	Tomczak, P. D. (2001). Prehistoric socio-economic relations and population organization in the Lower Osmore Valley of southern Peru. University of New Mexico, Albuquerque, NM.; Knudson, K. J., Aufderheide, A. E., & Buikstra, J. E. (2007). Seasonality and paleodiet in the Chiribaya polity of southern Peru. Journal of Archaeological Science, 34(3), 451-462.; Knudson, K. J. (2004). Tiwanaku resident…
1091	Chiribaya Alta	Chiribaya Alta	Ilo Valley	South Coast	Late Intermediate Period	1450	474	1162	839	1162	839	#N/A	#N/A	#N/A	#N/A	-17.64264	-71.30912	Burial 901	2059	#N/A	#N/A	#N/A	#N/A	-18.52	12.62	#N/A	y	#N/A	Tomczak, P. D. (2001). Prehistoric socio-economic relations and population organization in the Lower Osmore Valley of southern Peru. University of New Mexico, Albuquerque, NM.; Knudson, K. J., Aufderheide, A. E., & Buikstra, J. E. (2007). Seasonality and paleodiet in the Chiribaya polity of southern Peru. Journal of Archaeological Science, 34(3), 451-462.; Knudson, K. J. (2004). Tiwanaku resident…
1092	Chiribaya Alta	Chiribaya Alta	Ilo Valley	South Coast	Late Intermediate Period	1450	474	1162	839	1162	839	#N/A	#N/A	#N/A	#N/A	-17.64264	-71.30912	Burial 907	2169	#N/A	#N/A	#N/A	#N/A	-13.05	19.67	#N/A	y	#N/A	Tomczak, P. D. (2001). Prehistoric socio-economic relations and population organization in the Lower Osmore Valley of southern Peru. University of New Mexico, Albuquerque, NM.; Knudson, K. J., Aufderheide, A. E., & Buikstra, J. E. (2007). Seasonality and paleodiet in the Chiribaya polity of southern Peru. Journal of Archaeological Science, 34(3), 451-462.; Knudson, K. J. (2004). Tiwanaku resident…
1093	Chiribaya Alta	Chiribaya Alta	Ilo Valley	South Coast	Late Intermediate Period	1450	474	1162	839	1162	839	#N/A	#N/A	#N/A	#N/A	-17.64264	-71.30912	Burial 902	2060	#N/A	#N/A	#N/A	#N/A	-14.9	16.7	#N/A	y	#N/A	Tomczak, P. D. (2001). Prehistoric socio-economic relations and population organization in the Lower Osmore Valley of southern Peru. University of New Mexico, Albuquerque, NM.; Knudson, K. J., Aufderheide, A. E., & Buikstra, J. E. (2007). Seasonality and paleodiet in the Chiribaya polity of southern Peru. Journal of Archaeological Science, 34(3), 451-462.; Knudson, K. J. (2004). Tiwanaku resident…
1094	Chiribaya Alta	Chiribaya Alta	Ilo Valley	South Coast	Late Intermediate Period	1450	474	1162	839	1162	839	#N/A	#N/A	#N/A	#N/A	-17.64264	-71.30912	Burial 904	2089	#N/A	#N/A	#N/A	#N/A	-17	14.1	#N/A	y	#N/A	Tomczak, P. D. (2001). Prehistoric socio-economic relations and population organization in the Lower Osmore Valley of southern Peru. University of New Mexico, Albuquerque, NM.; Knudson, K. J., Aufderheide, A. E., & Buikstra, J. E. (2007). Seasonality and paleodiet in the Chiribaya polity of southern Peru. Journal of Archaeological Science, 34(3), 451-462.; Knudson, K. J. (2004). Tiwanaku resident…
1095	Chiribaya Baja	Chiribaya Baja	Ilo Vally	South Coast	Late Intermediate Period	1200	474	1180	850	1180	850	#N/A	#N/A	#N/A	#N/A	-17.62188	-71.27993	Burial 103	10035	#N/A	#N/A	#N/A	#N/A	-18.33	11.81	#N/A	y	#N/A	Tomczak, P. D. (2001). Prehistoric socio-economic relations and population organization in the Lower Osmore Valley of southern Peru. University of New Mexico, Albuquerque, NM.; Knudson, K. J. (2004). Tiwanaku residential mobility in the south central Andes: identifying archaeological human migration through strontium isotope analysis. The University of Wisconsin-Madison, Madison, WI.; Knudson, K.…
1096	Chiribaya Baja	Chiribaya Baja	Ilo Vally	South Coast	Late Intermediate Period	1200	474	1180	850	1180	850	#N/A	#N/A	#N/A	#N/A	-17.62188	-71.27993	Burial 108	10051	#N/A	#N/A	#N/A	#N/A	-13.32	10.3	#N/A	y	#N/A	Tomczak, P. D. (2001). Prehistoric socio-economic relations and population organization in the Lower Osmore Valley of southern Peru. University of New Mexico, Albuquerque, NM.; Knudson, K. J. (2004). Tiwanaku residential mobility in the south central Andes: identifying archaeological human migration through strontium isotope analysis. The University of Wisconsin-Madison, Madison, WI.; Knudson, K.…
1097	Chiribaya Baja	Chiribaya Baja	Ilo Vally	South Coast	Late Intermediate Period	1200	474	1180	850	1180	850	#N/A	#N/A	#N/A	#N/A	-17.62188	-71.27993	Burial 109	10052	#N/A	#N/A	#N/A	#N/A	-15.78	11.84	#N/A	y	#N/A	Tomczak, P. D. (2001). Prehistoric socio-economic relations and population organization in the Lower Osmore Valley of southern Peru. University of New Mexico, Albuquerque, NM.; Knudson, K. J. (2004). Tiwanaku residential mobility in the south central Andes: identifying archaeological human migration through strontium isotope analysis. The University of Wisconsin-Madison, Madison, WI.; Knudson, K.…
1098	Chiribaya Baja	Chiribaya Baja	Ilo Vally	South Coast	Late Intermediate Period	1200	474	1180	850	1180	850	#N/A	#N/A	#N/A	#N/A	-17.62188	-71.27993	Burial 124	10133	#N/A	#N/A	#N/A	#N/A	-11.83	8.98	#N/A	y	#N/A	Tomczak, P. D. (2001). Prehistoric socio-economic relations and population organization in the Lower Osmore Valley of southern Peru. University of New Mexico, Albuquerque, NM.; Knudson, K. J. (2004). Tiwanaku residential mobility in the south central Andes: identifying archaeological human migration through strontium isotope analysis. The University of Wisconsin-Madison, Madison, WI.; Knudson, K.…
1099	Chiribaya Baja	Chiribaya Baja	Ilo Vally	South Coast	Late Intermediate Period	1200	474	1180	850	1180	850	#N/A	#N/A	#N/A	#N/A	-17.62188	-71.27993	Burial 126	10144	#N/A	#N/A	#N/A	#N/A	-14.33	11.93	#N/A	y	#N/A	Tomczak, P. D. (2001). Prehistoric socio-economic relations and population organization in the Lower Osmore Valley of southern Peru. University of New Mexico, Albuquerque, NM.; Knudson, K. J. (2004). Tiwanaku residential mobility in the south central Andes: identifying archaeological human migration through strontium isotope analysis. The University of Wisconsin-Madison, Madison, WI.; Knudson, K.…
1100	Chiribaya Baja	Chiribaya Baja	Ilo Vally	South Coast	Late Intermediate Period	1200	474	1180	850	1180	850	#N/A	#N/A	#N/A	#N/A	-17.62188	-71.27993	Burial 131	10197	#N/A	#N/A	#N/A	#N/A	-13.9	13.29	#N/A	y	#N/A	Tomczak, P. D. (2001). Prehistoric socio-economic relations and population organization in the Lower Osmore Valley of southern Peru. University of New Mexico, Albuquerque, NM.; Knudson, K. J. (2004). Tiwanaku residential mobility in the south central Andes: identifying archaeological human migration through strontium isotope analysis. The University of Wisconsin-Madison, Madison, WI.; Knudson, K.…
1101	Chiribaya Baja	Chiribaya Baja	Ilo Vally	South Coast	Late Intermediate Period	1200	474	1180	850	1180	850	#N/A	#N/A	#N/A	#N/A	-17.62188	-71.27993	Burial 138	10224	#N/A	#N/A	#N/A	#N/A	-13.01	17.53	#N/A	y	#N/A	Tomczak, P. D. (2001). Prehistoric socio-economic relations and population organization in the Lower Osmore Valley of southern Peru. University of New Mexico, Albuquerque, NM.; Knudson, K. J. (2004). Tiwanaku residential mobility in the south central Andes: identifying archaeological human migration through strontium isotope analysis. The University of Wisconsin-Madison, Madison, WI.; Knudson, K.…
1102	Chiribaya Baja	Chiribaya Baja	Ilo Vally	South Coast	Late Intermediate Period	1200	474	1180	850	1180	850	#N/A	#N/A	#N/A	#N/A	-17.62188	-71.27993	Burial 134	10228	#N/A	#N/A	#N/A	#N/A	-11.1	10.46	#N/A	y	#N/A	Tomczak, P. D. (2001). Prehistoric socio-economic relations and population organization in the Lower Osmore Valley of southern Peru. University of New Mexico, Albuquerque, NM.; Knudson, K. J. (2004). Tiwanaku residential mobility in the south central Andes: identifying archaeological human migration through strontium isotope analysis. The University of Wisconsin-Madison, Madison, WI.; Knudson, K.…
1103	Chiribaya Baja	Chiribaya Baja	Ilo Vally	South Coast	Late Intermediate Period	1200	474	1180	850	1180	850	#N/A	#N/A	#N/A	#N/A	-17.62188	-71.27993	10238	10238	#N/A	#N/A	#N/A	#N/A	-18.47	12.62	#N/A	y	#N/A	Tomczak, P. D. (2001). Prehistoric socio-economic relations and population organization in the Lower Osmore Valley of southern Peru. University of New Mexico, Albuquerque, NM.; Knudson, K. J. (2004). Tiwanaku residential mobility in the south central Andes: identifying archaeological human migration through strontium isotope analysis. The University of Wisconsin-Madison, Madison, WI.; Knudson, K.…
1104	Chiribaya Baja	Chiribaya Baja	Ilo Vally	South Coast	Late Intermediate Period	1200	474	1180	850	1180	850	#N/A	#N/A	#N/A	#N/A	-17.62188	-71.27993	Burial 138	10255	#N/A	#N/A	#N/A	#N/A	-14.04	17.58	#N/A	y	#N/A	Tomczak, P. D. (2001). Prehistoric socio-economic relations and population organization in the Lower Osmore Valley of southern Peru. University of New Mexico, Albuquerque, NM.; Knudson, K. J. (2004). Tiwanaku residential mobility in the south central Andes: identifying archaeological human migration through strontium isotope analysis. The University of Wisconsin-Madison, Madison, WI.; Knudson, K.…
1105	Chiribaya Baja	Chiribaya Baja	Ilo Vally	South Coast	Late Intermediate Period	1200	474	1180	850	1180	850	#N/A	#N/A	#N/A	#N/A	-17.62188	-71.27993	Burial 139	10258	#N/A	#N/A	#N/A	#N/A	-12.59	18.57	#N/A	y	#N/A	Tomczak, P. D. (2001). Prehistoric socio-economic relations and population organization in the Lower Osmore Valley of southern Peru. University of New Mexico, Albuquerque, NM.; Knudson, K. J. (2004). Tiwanaku residential mobility in the south central Andes: identifying archaeological human migration through strontium isotope analysis. The University of Wisconsin-Madison, Madison, WI.; Knudson, K.…
1106	Chiribaya Baja	Chiribaya Baja	Ilo Vally	South Coast	Late Intermediate Period	1200	474	1180	850	1180	850	#N/A	#N/A	#N/A	#N/A	-17.62188	-71.27993	Burial 141	10270	#N/A	#N/A	#N/A	#N/A	-12.72	20.05	#N/A	y	#N/A	Tomczak, P. D. (2001). Prehistoric socio-economic relations and population organization in the Lower Osmore Valley of southern Peru. University of New Mexico, Albuquerque, NM.; Knudson, K. J. (2004). Tiwanaku residential mobility in the south central Andes: identifying archaeological human migration through strontium isotope analysis. The University of Wisconsin-Madison, Madison, WI.; Knudson, K.…
1107	Chiribaya Baja	Chiribaya Baja	Ilo Vally	South Coast	Late Intermediate Period	1200	474	1180	850	1180	850	#N/A	#N/A	#N/A	#N/A	-17.62188	-71.27993	Burial 142	10279	#N/A	#N/A	#N/A	#N/A	-15.24	17.45	#N/A	y	#N/A	Tomczak, P. D. (2001). Prehistoric socio-economic relations and population organization in the Lower Osmore Valley of southern Peru. University of New Mexico, Albuquerque, NM.; Knudson, K. J. (2004). Tiwanaku residential mobility in the south central Andes: identifying archaeological human migration through strontium isotope analysis. The University of Wisconsin-Madison, Madison, WI.; Knudson, K.…
1108	Chiribaya Baja	Chiribaya Baja	Ilo Vally	South Coast	Late Intermediate Period	1200	474	1180	850	1180	850	#N/A	#N/A	#N/A	#N/A	-17.62188	-71.27993	Burial 143	10281	#N/A	#N/A	#N/A	#N/A	-18.63	12.94	#N/A	y	#N/A	Tomczak, P. D. (2001). Prehistoric socio-economic relations and population organization in the Lower Osmore Valley of southern Peru. University of New Mexico, Albuquerque, NM.; Knudson, K. J. (2004). Tiwanaku residential mobility in the south central Andes: identifying archaeological human migration through strontium isotope analysis. The University of Wisconsin-Madison, Madison, WI.; Knudson, K.…
1109	Chiribaya Baja	Chiribaya Baja	Ilo Vally	South Coast	Late Intermediate Period	1200	474	1180	850	1180	850	#N/A	#N/A	#N/A	#N/A	-17.62188	-71.27993	Burial 145	10291	#N/A	#N/A	#N/A	#N/A	-18.16	13.89	#N/A	y	#N/A	Tomczak, P. D. (2001). Prehistoric socio-economic relations and population organization in the Lower Osmore Valley of southern Peru. University of New Mexico, Albuquerque, NM.; Knudson, K. J. (2004). Tiwanaku residential mobility in the south central Andes: identifying archaeological human migration through strontium isotope analysis. The University of Wisconsin-Madison, Madison, WI.; Knudson, K.…
1110	Chiribaya Baja	Chiribaya Baja	Ilo Vally	South Coast	Late Intermediate Period	1200	474	1180	850	1180	850	#N/A	#N/A	#N/A	#N/A	-17.62188	-71.27993	Burial 147	10304	#N/A	#N/A	#N/A	#N/A	-13.65	12.57	#N/A	y	#N/A	Tomczak, P. D. (2001). Prehistoric socio-economic relations and population organization in the Lower Osmore Valley of southern Peru. University of New Mexico, Albuquerque, NM.; Knudson, K. J. (2004). Tiwanaku residential mobility in the south central Andes: identifying archaeological human migration through strontium isotope analysis. The University of Wisconsin-Madison, Madison, WI.; Knudson, K.…
1111	Chiribaya Baja	Chiribaya Baja	Ilo Vally	South Coast	Late Intermediate Period	1200	474	1180	850	1180	850	#N/A	#N/A	#N/A	#N/A	-17.62188	-71.27993	Burial 158	10368	#N/A	#N/A	#N/A	#N/A	-18.04	12.79	#N/A	y	#N/A	Tomczak, P. D. (2001). Prehistoric socio-economic relations and population organization in the Lower Osmore Valley of southern Peru. University of New Mexico, Albuquerque, NM.; Knudson, K. J. (2004). Tiwanaku residential mobility in the south central Andes: identifying archaeological human migration through strontium isotope analysis. The University of Wisconsin-Madison, Madison, WI.; Knudson, K.…
1112	Chiribaya Baja	Chiribaya Baja	Ilo Vally	South Coast	Late Intermediate Period	1200	474	1180	850	1180	850	#N/A	#N/A	#N/A	#N/A	-17.62188	-71.27993	Burial 162	10402	#N/A	#N/A	#N/A	#N/A	-12.5	18.98	#N/A	y	#N/A	Tomczak, P. D. (2001). Prehistoric socio-economic relations and population organization in the Lower Osmore Valley of southern Peru. University of New Mexico, Albuquerque, NM.; Knudson, K. J. (2004). Tiwanaku residential mobility in the south central Andes: identifying archaeological human migration through strontium isotope analysis. The University of Wisconsin-Madison, Madison, WI.; Knudson, K.…
1113	Chiribaya Baja	Chiribaya Baja	Ilo Vally	South Coast	Late Intermediate Period	1200	474	1180	850	1180	850	#N/A	#N/A	#N/A	#N/A	-17.62188	-71.27993	Burial 164	10421	#N/A	#N/A	#N/A	#N/A	-11.83	21.3	#N/A	y	#N/A	Tomczak, P. D. (2001). Prehistoric socio-economic relations and population organization in the Lower Osmore Valley of southern Peru. University of New Mexico, Albuquerque, NM.; Knudson, K. J. (2004). Tiwanaku residential mobility in the south central Andes: identifying archaeological human migration through strontium isotope analysis. The University of Wisconsin-Madison, Madison, WI.; Knudson, K.…
1114	Chiribaya Baja	Chiribaya Baja	Ilo Vally	South Coast	Late Intermediate Period	1200	474	1180	850	1180	850	#N/A	#N/A	#N/A	#N/A	-17.62188	-71.27993	Burial 170	10455	#N/A	#N/A	#N/A	#N/A	-12.1	20.91	#N/A	y	#N/A	Tomczak, P. D. (2001). Prehistoric socio-economic relations and population organization in the Lower Osmore Valley of southern Peru. University of New Mexico, Albuquerque, NM.; Knudson, K. J. (2004). Tiwanaku residential mobility in the south central Andes: identifying archaeological human migration through strontium isotope analysis. The University of Wisconsin-Madison, Madison, WI.; Knudson, K.…
1115	Chiribaya Baja	Chiribaya Baja	Ilo Vally	South Coast	Late Intermediate Period	1200	474	1180	850	1180	850	#N/A	#N/A	#N/A	#N/A	-17.62188	-71.27993	Burial 174	10463	#N/A	#N/A	#N/A	#N/A	-13.48	13.49	#N/A	y	#N/A	Tomczak, P. D. (2001). Prehistoric socio-economic relations and population organization in the Lower Osmore Valley of southern Peru. University of New Mexico, Albuquerque, NM.; Knudson, K. J. (2004). Tiwanaku residential mobility in the south central Andes: identifying archaeological human migration through strontium isotope analysis. The University of Wisconsin-Madison, Madison, WI.; Knudson, K.…
1116	Chiribaya Baja	Chiribaya Baja	Ilo Vally	South Coast	Late Intermediate Period	1200	474	1180	850	1180	850	#N/A	#N/A	#N/A	#N/A	-17.62188	-71.27993	Burial 176	10488	#N/A	#N/A	#N/A	#N/A	-14.57	17.97	#N/A	y	#N/A	Tomczak, P. D. (2001). Prehistoric socio-economic relations and population organization in the Lower Osmore Valley of southern Peru. University of New Mexico, Albuquerque, NM.; Knudson, K. J. (2004). Tiwanaku residential mobility in the south central Andes: identifying archaeological human migration through strontium isotope analysis. The University of Wisconsin-Madison, Madison, WI.; Knudson, K.…
2903	Ch'isi EIP	Cundisa	Copacabana Peninsula	South Highlands	Early Intermediate Period	1949	1450	1949	1450	1949	1450	#N/A	#N/A	#N/A	#N/A	-16.145648	-68.990898	1	dh191	#N/A	F	Adult	#N/A	-18.3	7.3	3.3	y	#N/A	Juengst, S. L., Hutchinson, D. L., Chávez, K. M., Chávez, S. J., Chávez, S. R., Krigbaum, J., et al. (2021). The resiliency of diet on the Copacabana Peninsula, Bolivia. Journal of Anthropological Archaeology, 61, 101260.
2904	Ch'isi EIP	Cundisa	Copacabana Peninsula	South Highlands	Early Intermediate Period	1949	1450	1949	1450	1949	1450	#N/A	#N/A	#N/A	#N/A	-16.145648	-68.990898	1	dh194	#N/A	F	Adult	#N/A	-18.4	7.3	3.3	y	#N/A	Juengst, S. L., Hutchinson, D. L., Chávez, K. M., Chávez, S. J., Chávez, S. R., Krigbaum, J., et al. (2021). The resiliency of diet on the Copacabana Peninsula, Bolivia. Journal of Anthropological Archaeology, 61, 101260.
2905	Ch'isi EIP	Cundisa	Copacabana Peninsula	South Highlands	Early Intermediate Period	1949	1450	1949	1450	1949	1450	#N/A	#N/A	#N/A	#N/A	-16.145648	-68.990898	2	dh197	#N/A	F	Adult	#N/A	-18.8	7	3.3	y	#N/A	Juengst, S. L., Hutchinson, D. L., Chávez, K. M., Chávez, S. J., Chávez, S. R., Krigbaum, J., et al. (2021). The resiliency of diet on the Copacabana Peninsula, Bolivia. Journal of Anthropological Archaeology, 61, 101260.
2906	Ch'isi EIP	Cundisa	Copacabana Peninsula	South Highlands	Early Intermediate Period	1949	1450	1949	1450	1949	1450	#N/A	#N/A	#N/A	#N/A	-16.145648	-68.990898	1	dh199	#N/A	F	Adult	#N/A	-18.6	6.6	3.3	y	#N/A	Juengst, S. L., Hutchinson, D. L., Chávez, K. M., Chávez, S. J., Chávez, S. R., Krigbaum, J., et al. (2021). The resiliency of diet on the Copacabana Peninsula, Bolivia. Journal of Anthropological Archaeology, 61, 101260.
2907	Ch'isi EIP	Cundisa	Copacabana Peninsula	South Highlands	Early Intermediate Period	1949	1450	1949	1450	1949	1450	#N/A	#N/A	#N/A	#N/A	-16.145648	-68.990898	1	dh208	#N/A	F	Adult	#N/A	-19.3	8.4	3.3	y	#N/A	Juengst, S. L., Hutchinson, D. L., Chávez, K. M., Chávez, S. J., Chávez, S. R., Krigbaum, J., et al. (2021). The resiliency of diet on the Copacabana Peninsula, Bolivia. Journal of Anthropological Archaeology, 61, 101260.
2912	Ch'isi EIP	Cundisa	Copacabana Peninsula	South Highlands	Early Intermediate Period	1949	1450	1949	1450	1949	1450	#N/A	#N/A	#N/A	#N/A	-16.145648	-68.990898	1	dh200	#N/A	I	Adult	#N/A	-19.4	6.5	3.3	y	#N/A	Juengst, S. L., Hutchinson, D. L., Chávez, K. M., Chávez, S. J., Chávez, S. R., Krigbaum, J., et al. (2021). The resiliency of diet on the Copacabana Peninsula, Bolivia. Journal of Anthropological Archaeology, 61, 101260.
2984	Ch'isi EIP	Cundisa	Copacabana Peninsula	South Highlands	Early Intermediate Period	1949	1450	1949	1450	1949	1450	#N/A	#N/A	#N/A	#N/A	-16.145648	-68.990898	1	dh192	#N/A	M	Adult	#N/A	-19	7.8	3.3	y	#N/A	Juengst, S. L., Hutchinson, D. L., Chávez, K. M., Chávez, S. J., Chávez, S. R., Krigbaum, J., et al. (2021). The resiliency of diet on the Copacabana Peninsula, Bolivia. Journal of Anthropological Archaeology, 61, 101260.
2985	Ch'isi EIP	Cundisa	Copacabana Peninsula	South Highlands	Early Intermediate Period	1949	1450	1949	1450	1949	1450	#N/A	#N/A	#N/A	#N/A	-16.145648	-68.990898	1	dh193	#N/A	M	Adult	#N/A	-18.2	7.6	3.3	y	#N/A	Juengst, S. L., Hutchinson, D. L., Chávez, K. M., Chávez, S. J., Chávez, S. R., Krigbaum, J., et al. (2021). The resiliency of diet on the Copacabana Peninsula, Bolivia. Journal of Anthropological Archaeology, 61, 101260.
2986	Ch'isi EIP	Cundisa	Copacabana Peninsula	South Highlands	Early Intermediate Period	1949	1450	1949	1450	1949	1450	#N/A	#N/A	#N/A	#N/A	-16.145648	-68.990898	1	dh195	#N/A	M	Adult	#N/A	-16.8	9.5	3.3	y	#N/A	Juengst, S. L., Hutchinson, D. L., Chávez, K. M., Chávez, S. J., Chávez, S. R., Krigbaum, J., et al. (2021). The resiliency of diet on the Copacabana Peninsula, Bolivia. Journal of Anthropological Archaeology, 61, 101260.
2987	Ch'isi EIP	Cundisa	Copacabana Peninsula	South Highlands	Early Intermediate Period	1949	1450	1949	1450	1949	1450	#N/A	#N/A	#N/A	#N/A	-16.145648	-68.990898	1	dh196	#N/A	M	Adult	#N/A	-18.3	8.4	3.3	y	#N/A	Juengst, S. L., Hutchinson, D. L., Chávez, K. M., Chávez, S. J., Chávez, S. R., Krigbaum, J., et al. (2021). The resiliency of diet on the Copacabana Peninsula, Bolivia. Journal of Anthropological Archaeology, 61, 101260.
2988	Ch'isi EIP	Cundisa	Copacabana Peninsula	South Highlands	Early Intermediate Period	1949	1450	1949	1450	1949	1450	#N/A	#N/A	#N/A	#N/A	-16.145648	-68.990898	1	dh198	#N/A	M	Adult	#N/A	-18.7	7.9	3.3	y	#N/A	Juengst, S. L., Hutchinson, D. L., Chávez, K. M., Chávez, S. J., Chávez, S. R., Krigbaum, J., et al. (2021). The resiliency of diet on the Copacabana Peninsula, Bolivia. Journal of Anthropological Archaeology, 61, 101260.
2989	Ch'isi EIP	Cundisa	Copacabana Peninsula	South Highlands	Early Intermediate Period	1949	1450	1949	1450	1949	1450	#N/A	#N/A	#N/A	#N/A	-16.145648	-68.990898	1	dh201	#N/A	M	Adult	#N/A	-19	8.7	3.3	y	#N/A	Juengst, S. L., Hutchinson, D. L., Chávez, K. M., Chávez, S. J., Chávez, S. R., Krigbaum, J., et al. (2021). The resiliency of diet on the Copacabana Peninsula, Bolivia. Journal of Anthropological Archaeology, 61, 101260.
2928	Ch'isi LIP	Cundisa	Copacabana Peninsula	South Highlands	Late Intermediate Period	850	500	850	500	850	500	#N/A	#N/A	#N/A	#N/A	-16.145648	-68.990898	1	dh183	#N/A	M	Adult	#N/A	-18.5	10.1	3.3	y	#N/A	Juengst, S. L., Hutchinson, D. L., Chávez, K. M., Chávez, S. J., Chávez, S. R., Krigbaum, J., et al. (2021). The resiliency of diet on the Copacabana Peninsula, Bolivia. Journal of Anthropological Archaeology, 61, 101260.
2990	Ch'isi LIP	Cundisa	Copacabana Peninsula	South Highlands	Late Intermediate Period	850	500	850	500	850	500	#N/A	#N/A	#N/A	#N/A	-16.145648	-68.990898	1	dh177	#N/A	F	Adult	#N/A	-19	9.2	3.3	y	#N/A	Juengst, S. L., Hutchinson, D. L., Chávez, K. M., Chávez, S. J., Chávez, S. R., Krigbaum, J., et al. (2021). The resiliency of diet on the Copacabana Peninsula, Bolivia. Journal of Anthropological Archaeology, 61, 101260.
2991	Ch'isi LIP	Cundisa	Copacabana Peninsula	South Highlands	Late Intermediate Period	850	500	850	500	850	500	#N/A	#N/A	#N/A	#N/A	-16.145648	-68.990898	1	dh184	#N/A	I	Adult	#N/A	-19.52	9.7	3.3	y	#N/A	Juengst, S. L., Hutchinson, D. L., Chávez, K. M., Chávez, S. J., Chávez, S. R., Krigbaum, J., et al. (2021). The resiliency of diet on the Copacabana Peninsula, Bolivia. Journal of Anthropological Archaeology, 61, 101260.
912	Chotuna-Chornancap	Chotuna-Chornacap Archaeological Complex	Lambayeque Valley	North Coast	Late Horizon	474	418	474	418	474	418	#N/A	#N/A	#N/A	#N/A	-6.72005	-79.95191	1	#N/A	#N/A	I	7--11	#N/A	-10.9	11.5	2.8	y	28.6	Turner, B. L., Klaus, H. D., Livengood, S. V., Brown, L. E., Saldaña, F., & Wester, C. (2013). The variable roads to sacrifice: Isotopic investigations of human remains from Chotuna‐Huaca de los Sacrificios, Lambayeque, Peru. American Journal of Physical Anthropology, 151(1), 22-37.
913	Chotuna-Chornancap	Chotuna-Chornacap Archaeological Complex	Lambayeque Valley	North Coast	Late Horizon	474	418	474	418	474	418	#N/A	#N/A	#N/A	#N/A	-6.72005	-79.95191	2	#N/A	#N/A	F	15--18	#N/A	-13.9	13.7	2.8	y	16.3	Turner, B. L., Klaus, H. D., Livengood, S. V., Brown, L. E., Saldaña, F., & Wester, C. (2013). The variable roads to sacrifice: Isotopic investigations of human remains from Chotuna‐Huaca de los Sacrificios, Lambayeque, Peru. American Journal of Physical Anthropology, 151(1), 22-37.
916	Chotuna-Chornancap	Chotuna-Chornacap Archaeological Complex	Lambayeque Valley	North Coast	Late Horizon	474	418	474	418	474	418	#N/A	#N/A	#N/A	#N/A	-6.72005	-79.95191	5	#N/A	#N/A	I	3--5	Infant	-11.4	11.2	2.96	y	#N/A	Turner, B. L., Klaus, H. D., Livengood, S. V., Brown, L. E., Saldaña, F., & Wester, C. (2013). The variable roads to sacrifice: Isotopic investigations of human remains from Chotuna‐Huaca de los Sacrificios, Lambayeque, Peru. American Journal of Physical Anthropology, 151(1), 22-37.
917	Chotuna-Chornancap	Chotuna-Chornacap Archaeological Complex	Lambayeque Valley	North Coast	Late Horizon	474	418	474	418	474	418	#N/A	#N/A	#N/A	#N/A	-6.72005	-79.95191	6	#N/A	#N/A	M	20--30	#N/A	-9.4	14	2.8	y	10.5	Turner, B. L., Klaus, H. D., Livengood, S. V., Brown, L. E., Saldaña, F., & Wester, C. (2013). The variable roads to sacrifice: Isotopic investigations of human remains from Chotuna‐Huaca de los Sacrificios, Lambayeque, Peru. American Journal of Physical Anthropology, 151(1), 22-37.
918	Chotuna-Chornancap	Chotuna-Chornacap Archaeological Complex	Lambayeque Valley	North Coast	Late Horizon	474	418	474	418	474	418	#N/A	#N/A	#N/A	#N/A	-6.72005	-79.95191	7	#N/A	#N/A	M?	20--24	#N/A	-10.3	11.5	2.8	y	6.8	Turner, B. L., Klaus, H. D., Livengood, S. V., Brown, L. E., Saldaña, F., & Wester, C. (2013). The variable roads to sacrifice: Isotopic investigations of human remains from Chotuna‐Huaca de los Sacrificios, Lambayeque, Peru. American Journal of Physical Anthropology, 151(1), 22-37.
919	Chotuna-Chornancap	Chotuna-Chornacap Archaeological Complex	Lambayeque Valley	North Coast	Late Horizon	474	418	474	418	474	418	#N/A	#N/A	#N/A	#N/A	-6.72005	-79.95191	8	#N/A	#N/A	F	30--40	#N/A	-12	9.7	2.8	y	20.2	Turner, B. L., Klaus, H. D., Livengood, S. V., Brown, L. E., Saldaña, F., & Wester, C. (2013). The variable roads to sacrifice: Isotopic investigations of human remains from Chotuna‐Huaca de los Sacrificios, Lambayeque, Peru. American Journal of Physical Anthropology, 151(1), 22-37.
921	Chotuna-Chornancap	Chotuna-Chornacap Archaeological Complex	Lambayeque Valley	North Coast	Late Horizon	474	418	474	418	474	418	#N/A	#N/A	#N/A	#N/A	-6.72005	-79.95191	10	#N/A	#N/A	I	6--8	#N/A	-12.4	8.9	2.8	y	13.3	Turner, B. L., Klaus, H. D., Livengood, S. V., Brown, L. E., Saldaña, F., & Wester, C. (2013). The variable roads to sacrifice: Isotopic investigations of human remains from Chotuna‐Huaca de los Sacrificios, Lambayeque, Peru. American Journal of Physical Anthropology, 151(1), 22-37.
922	Chotuna-Chornancap	Chotuna-Chornacap Archaeological Complex	Lambayeque Valley	North Coast	Late Horizon	474	418	474	418	474	418	#N/A	#N/A	#N/A	#N/A	-6.72005	-79.95191	11	#N/A	#N/A	I	8--10	#N/A	-12.5	11.4	2.8	y	24.9	Turner, B. L., Klaus, H. D., Livengood, S. V., Brown, L. E., Saldaña, F., & Wester, C. (2013). The variable roads to sacrifice: Isotopic investigations of human remains from Chotuna‐Huaca de los Sacrificios, Lambayeque, Peru. American Journal of Physical Anthropology, 151(1), 22-37.
923	Chotuna-Chornancap	Chotuna-Chornacap Archaeological Complex	Lambayeque Valley	North Coast	Late Horizon	474	418	474	418	474	418	#N/A	#N/A	#N/A	#N/A	-6.72005	-79.95191	12	#N/A	#N/A	I	14--18	#N/A	-12.8	10.1	2.9	y	#N/A	Turner, B. L., Klaus, H. D., Livengood, S. V., Brown, L. E., Saldaña, F., & Wester, C. (2013). The variable roads to sacrifice: Isotopic investigations of human remains from Chotuna‐Huaca de los Sacrificios, Lambayeque, Peru. American Journal of Physical Anthropology, 151(1), 22-37.
924	Chotuna-Chornancap	Chotuna-Chornacap Archaeological Complex	Lambayeque Valley	North Coast	Late Horizon	474	418	474	418	474	418	#N/A	#N/A	#N/A	#N/A	-6.72005	-79.95191	13	#N/A	#N/A	I	11--13	#N/A	-12.1	11.2	2.8	y	#N/A	Turner, B. L., Klaus, H. D., Livengood, S. V., Brown, L. E., Saldaña, F., & Wester, C. (2013). The variable roads to sacrifice: Isotopic investigations of human remains from Chotuna‐Huaca de los Sacrificios, Lambayeque, Peru. American Journal of Physical Anthropology, 151(1), 22-37.
925	Chotuna-Chornancap	Chotuna-Chornacap Archaeological Complex	Lambayeque Valley	North Coast	Late Horizon	474	418	474	418	474	418	#N/A	#N/A	#N/A	#N/A	-6.72005	-79.95191	14	#N/A	#N/A	I	5--7	#N/A	-11.5	11.6	2.8	y	#N/A	Turner, B. L., Klaus, H. D., Livengood, S. V., Brown, L. E., Saldaña, F., & Wester, C. (2013). The variable roads to sacrifice: Isotopic investigations of human remains from Chotuna‐Huaca de los Sacrificios, Lambayeque, Peru. American Journal of Physical Anthropology, 151(1), 22-37.
926	Chotuna-Chornancap	Chotuna-Chornacap Archaeological Complex	Lambayeque Valley	North Coast	Late Horizon	474	418	474	418	474	418	#N/A	#N/A	#N/A	#N/A	-6.72005	-79.95191	15	#N/A	#N/A	I	8--10	#N/A	-10.2	10.5	2.8	y	0.92	Turner, B. L., Klaus, H. D., Livengood, S. V., Brown, L. E., Saldaña, F., & Wester, C. (2013). The variable roads to sacrifice: Isotopic investigations of human remains from Chotuna‐Huaca de los Sacrificios, Lambayeque, Peru. American Journal of Physical Anthropology, 151(1), 22-37.
927	Chotuna-Chornancap	Chotuna-Chornacap Archaeological Complex	Lambayeque Valley	North Coast	Late Horizon	474	418	474	418	474	418	#N/A	#N/A	#N/A	#N/A	-6.72005	-79.95191	16	#N/A	#N/A	I	6--8	#N/A	-9.1	11.1	2.8	y	#N/A	Turner, B. L., Klaus, H. D., Livengood, S. V., Brown, L. E., Saldaña, F., & Wester, C. (2013). The variable roads to sacrifice: Isotopic investigations of human remains from Chotuna‐Huaca de los Sacrificios, Lambayeque, Peru. American Journal of Physical Anthropology, 151(1), 22-37.
928	Chotuna-Chornancap	Chotuna-Chornacap Archaeological Complex	Lambayeque Valley	North Coast	Late Horizon	474	418	474	418	474	418	#N/A	#N/A	#N/A	#N/A	-6.72005	-79.95191	17	#N/A	#N/A	I	3--5	Infant	-11.4	12.1	2.7	y	13	Turner, B. L., Klaus, H. D., Livengood, S. V., Brown, L. E., Saldaña, F., & Wester, C. (2013). The variable roads to sacrifice: Isotopic investigations of human remains from Chotuna‐Huaca de los Sacrificios, Lambayeque, Peru. American Journal of Physical Anthropology, 151(1), 22-37.
930	Chotuna-Chornancap	Chotuna-Chornacap Archaeological Complex	Lambayeque Valley	North Coast	Late Horizon	474	418	474	418	474	418	#N/A	#N/A	#N/A	#N/A	-6.72005	-79.95191	19	#N/A	#N/A	M	18--25	#N/A	-9.2	11.9	2.8	y	#N/A	Turner, B. L., Klaus, H. D., Livengood, S. V., Brown, L. E., Saldaña, F., & Wester, C. (2013). The variable roads to sacrifice: Isotopic investigations of human remains from Chotuna‐Huaca de los Sacrificios, Lambayeque, Peru. American Journal of Physical Anthropology, 151(1), 22-37.
931	Chotuna-Chornancap	Chotuna-Chornacap Archaeological Complex	Lambayeque Valley	North Coast	Late Horizon	474	418	474	418	474	418	#N/A	#N/A	#N/A	#N/A	-6.72005	-79.95191	20	#N/A	#N/A	F	30--45	#N/A	-10	10.5	2.7	y	12.4	Turner, B. L., Klaus, H. D., Livengood, S. V., Brown, L. E., Saldaña, F., & Wester, C. (2013). The variable roads to sacrifice: Isotopic investigations of human remains from Chotuna‐Huaca de los Sacrificios, Lambayeque, Peru. American Journal of Physical Anthropology, 151(1), 22-37.
932	Chotuna-Chornancap	Chotuna-Chornacap Archaeological Complex	Lambayeque Valley	North Coast	Late Horizon	474	418	474	418	474	418	#N/A	#N/A	#N/A	#N/A	-6.72005	-79.95191	21	#N/A	#N/A	I	3--5	Infant	-11.2	12.5	2.8	y	17.6	Turner, B. L., Klaus, H. D., Livengood, S. V., Brown, L. E., Saldaña, F., & Wester, C. (2013). The variable roads to sacrifice: Isotopic investigations of human remains from Chotuna‐Huaca de los Sacrificios, Lambayeque, Peru. American Journal of Physical Anthropology, 151(1), 22-37.
933	Chotuna-Chornancap	Chotuna-Chornacap Archaeological Complex	Lambayeque Valley	North Coast	Late Horizon	474	418	474	418	474	418	#N/A	#N/A	#N/A	#N/A	-6.72005	-79.95191	22	#N/A	#N/A	I	13--17	#N/A	-14.3	11.6	2.9	y	#N/A	Turner, B. L., Klaus, H. D., Livengood, S. V., Brown, L. E., Saldaña, F., & Wester, C. (2013). The variable roads to sacrifice: Isotopic investigations of human remains from Chotuna‐Huaca de los Sacrificios, Lambayeque, Peru. American Journal of Physical Anthropology, 151(1), 22-37.
934	Chotuna-Chornancap	Chotuna-Chornacap Archaeological Complex	Lambayeque Valley	North Coast	Late Horizon	474	418	474	418	474	418	#N/A	#N/A	#N/A	#N/A	-6.72005	-79.95191	23	#N/A	#N/A	I	6--8	#N/A	-13.1	11.1	2.8	y	26.4	Turner, B. L., Klaus, H. D., Livengood, S. V., Brown, L. E., Saldaña, F., & Wester, C. (2013). The variable roads to sacrifice: Isotopic investigations of human remains from Chotuna‐Huaca de los Sacrificios, Lambayeque, Peru. American Journal of Physical Anthropology, 151(1), 22-37.
935	Chotuna-Chornancap	Chotuna-Chornacap Archaeological Complex	Lambayeque Valley	North Coast	Late Horizon	474	418	474	418	474	418	#N/A	#N/A	#N/A	#N/A	-6.72005	-79.95191	24	#N/A	#N/A	I	8--10	#N/A	-11.8	11.5	2.8	y	20.6	Turner, B. L., Klaus, H. D., Livengood, S. V., Brown, L. E., Saldaña, F., & Wester, C. (2013). The variable roads to sacrifice: Isotopic investigations of human remains from Chotuna‐Huaca de los Sacrificios, Lambayeque, Peru. American Journal of Physical Anthropology, 151(1), 22-37.
936	Chotuna-Chornancap	Chotuna-Chornacap Archaeological Complex	Lambayeque Valley	North Coast	Late Horizon	474	418	474	418	474	418	#N/A	#N/A	#N/A	#N/A	-6.72005	-79.95191	25	#N/A	#N/A	I	14--16	#N/A	-11.3	10.3	2.7	y	4.9	Turner, B. L., Klaus, H. D., Livengood, S. V., Brown, L. E., Saldaña, F., & Wester, C. (2013). The variable roads to sacrifice: Isotopic investigations of human remains from Chotuna‐Huaca de los Sacrificios, Lambayeque, Peru. American Journal of Physical Anthropology, 151(1), 22-37.
937	Chotuna-Chornancap	Chotuna-Chornacap Archaeological Complex	Lambayeque Valley	North Coast	Late Horizon	474	418	474	418	474	418	#N/A	#N/A	#N/A	#N/A	-6.72005	-79.95191	26	#N/A	#N/A	I	3--5	Infant	-12.2	17	6.7	n	#N/A	Turner, B. L., Klaus, H. D., Livengood, S. V., Brown, L. E., Saldaña, F., & Wester, C. (2013). The variable roads to sacrifice: Isotopic investigations of human remains from Chotuna‐Huaca de los Sacrificios, Lambayeque, Peru. American Journal of Physical Anthropology, 151(1), 22-37.
938	Chotuna-Chornancap	Chotuna-Chornacap Archaeological Complex	Lambayeque Valley	North Coast	Late Horizon	474	418	474	418	474	418	#N/A	#N/A	#N/A	#N/A	-6.72005	-79.95191	27	#N/A	#N/A	F	30--45	#N/A	-11.5	10.9	2.8	y	#N/A	Turner, B. L., Klaus, H. D., Livengood, S. V., Brown, L. E., Saldaña, F., & Wester, C. (2013). The variable roads to sacrifice: Isotopic investigations of human remains from Chotuna‐Huaca de los Sacrificios, Lambayeque, Peru. American Journal of Physical Anthropology, 151(1), 22-37.
939	Chotuna-Chornancap	Chotuna-Chornacap Archaeological Complex	Lambayeque Valley	North Coast	Late Horizon	474	418	474	418	474	418	#N/A	#N/A	#N/A	#N/A	-6.72005	-79.95191	28	#N/A	#N/A	I	6--9	#N/A	-13.6	13.8	2.8	y	#N/A	Turner, B. L., Klaus, H. D., Livengood, S. V., Brown, L. E., Saldaña, F., & Wester, C. (2013). The variable roads to sacrifice: Isotopic investigations of human remains from Chotuna‐Huaca de los Sacrificios, Lambayeque, Peru. American Journal of Physical Anthropology, 151(1), 22-37.
940	Chotuna-Chornancap	Chotuna-Chornacap Archaeological Complex	Lambayeque Valley	North Coast	Late Horizon	474	418	474	418	474	418	#N/A	#N/A	#N/A	#N/A	-6.72005	-79.95191	29	#N/A	#N/A	I/F?	10--15	#N/A	-13.3	11.6	3.1	y	#N/A	Turner, B. L., Klaus, H. D., Livengood, S. V., Brown, L. E., Saldaña, F., & Wester, C. (2013). The variable roads to sacrifice: Isotopic investigations of human remains from Chotuna‐Huaca de los Sacrificios, Lambayeque, Peru. American Journal of Physical Anthropology, 151(1), 22-37.
941	Chotuna-Chornancap	Chotuna-Chornacap Archaeological Complex	Lambayeque Valley	North Coast	Late Horizon	474	418	474	418	474	418	#N/A	#N/A	#N/A	#N/A	-6.72005	-79.95191	30	#N/A	#N/A	I	9--11	#N/A	-13.9	13.7	#N/A	y	#N/A	Turner, B. L., Klaus, H. D., Livengood, S. V., Brown, L. E., Saldaña, F., & Wester, C. (2013). The variable roads to sacrifice: Isotopic investigations of human remains from Chotuna‐Huaca de los Sacrificios, Lambayeque, Peru. American Journal of Physical Anthropology, 151(1), 22-37.
942	Chotuna-Chornancap	Chotuna-Chornacap Archaeological Complex	Lambayeque Valley	North Coast	Late Horizon	474	418	474	418	474	418	#N/A	#N/A	#N/A	#N/A	-6.72005	-79.95191	32	#N/A	#N/A	I	9--11	#N/A	-13.4	12.4	2.8	y	27.2	Turner, B. L., Klaus, H. D., Livengood, S. V., Brown, L. E., Saldaña, F., & Wester, C. (2013). The variable roads to sacrifice: Isotopic investigations of human remains from Chotuna‐Huaca de los Sacrificios, Lambayeque, Peru. American Journal of Physical Anthropology, 151(1), 22-37.
943	Chotuna-Chornancap	Chotuna-Chornacap Archaeological Complex	Lambayeque Valley	North Coast	Late Horizon	474	418	474	418	474	418	#N/A	#N/A	#N/A	#N/A	-6.72005	-79.95191	33	#N/A	#N/A	F	30--40	#N/A	-13	12.5	2.8	y	25.5	Turner, B. L., Klaus, H. D., Livengood, S. V., Brown, L. E., Saldaña, F., & Wester, C. (2013). The variable roads to sacrifice: Isotopic investigations of human remains from Chotuna‐Huaca de los Sacrificios, Lambayeque, Peru. American Journal of Physical Anthropology, 151(1), 22-37.
1199	Conchopata MH	Conchopata	Ayacucho Valley	Central Highlands	Middle Horizon	1400	950	1400	950	1400	950	#N/A	#N/A	#N/A	#N/A	-13.157154	-74.193894	104T5 2107	C14H/C15H	#N/A	F	50+	#N/A	-11.2	10.5	3.25	y	#N/A	Finucane, B., Agurto, P. M., & Isbell, W. H. (2006). Human and animal diet at Conchopata, Peru: stable isotope evidence for maize agriculture and animal management practices during the Middle Horizon. Journal of Archaeological Science, 33(12), 1766-1776.; Reynard, L. M., & Hedges, R. E. (2008). Stable hydrogen isotopes of bone collagen in palaeodietary and palaeoenvironmental reconstruction. Jour…
1217	Conchopata MH	Conchopata	Ayacucho Valley	Central Highlands	Middle Horizon	1400	950	1400	950	1400	950	#N/A	#N/A	#N/A	#N/A	-13.157154	-74.193894	147 2884	C141H	#N/A	#N/A	Neonate	Infant	-10.7	11.8	3.38	y	#N/A	Finucane, B., Agurto, P. M., & Isbell, W. H. (2006). Human and animal diet at Conchopata, Peru: stable isotope evidence for maize agriculture and animal management practices during the Middle Horizon. Journal of Archaeological Science, 33(12), 1766-1776.; Reynard, L. M., & Hedges, R. E. (2008). Stable hydrogen isotopes of bone collagen in palaeodietary and palaeoenvironmental reconstruction. Jour…
1218	Conchopata MH	Conchopata	Ayacucho Valley	Central Highlands	Middle Horizon	1400	950	1400	950	1400	950	#N/A	#N/A	#N/A	#N/A	-13.157154	-74.193894	110 2112	C160H	#N/A	#N/A	Neonate	Infant	-9.8	11.5	3.2	y	#N/A	Finucane, B., Agurto, P. M., & Isbell, W. H. (2006). Human and animal diet at Conchopata, Peru: stable isotope evidence for maize agriculture and animal management practices during the Middle Horizon. Journal of Archaeological Science, 33(12), 1766-1776.; Reynard, L. M., & Hedges, R. E. (2008). Stable hydrogen isotopes of bone collagen in palaeodietary and palaeoenvironmental reconstruction. Jour…
1219	Conchopata MH	Conchopata	Ayacucho Valley	Central Highlands	Middle Horizon	1400	950	1400	950	1400	950	#N/A	#N/A	#N/A	#N/A	-13.157154	-74.193894	208 3547.1	C111H	#N/A	#N/A	Fetal	Infant	-10.6	11.1	3.19	y	#N/A	Finucane, B., Agurto, P. M., & Isbell, W. H. (2006). Human and animal diet at Conchopata, Peru: stable isotope evidence for maize agriculture and animal management practices during the Middle Horizon. Journal of Archaeological Science, 33(12), 1766-1776.; Reynard, L. M., & Hedges, R. E. (2008). Stable hydrogen isotopes of bone collagen in palaeodietary and palaeoenvironmental reconstruction. Jour…
1255	Conchopata MH	Conchopata	Ayacucho Valley	Central Highlands	Middle Horizon	1400	950	1400	950	1400	950	#N/A	#N/A	#N/A	#N/A	-13.157154	-74.193894	179 3207	C129H	#N/A	M	22--24	#N/A	-10.4	12.3	3.44	y	#N/A	Finucane, B., Agurto, P. M., & Isbell, W. H. (2006). Human and animal diet at Conchopata, Peru: stable isotope evidence for maize agriculture and animal management practices during the Middle Horizon. Journal of Archaeological Science, 33(12), 1766-1776.; Reynard, L. M., & Hedges, R. E. (2008). Stable hydrogen isotopes of bone collagen in palaeodietary and palaeoenvironmental reconstruction. Jour…
1256	Conchopata MH	Conchopata	Ayacucho Valley	Central Highlands	Middle Horizon	1400	950	1400	950	1400	950	#N/A	#N/A	#N/A	#N/A	-13.157154	-74.193894	151 2858	C132H	#N/A	F?	30--35	#N/A	-9.8	8.7	3.22	y	#N/A	Finucane, B., Agurto, P. M., & Isbell, W. H. (2006). Human and animal diet at Conchopata, Peru: stable isotope evidence for maize agriculture and animal management practices during the Middle Horizon. Journal of Archaeological Science, 33(12), 1766-1776.; Reynard, L. M., & Hedges, R. E. (2008). Stable hydrogen isotopes of bone collagen in palaeodietary and palaeoenvironmental reconstruction. Jour…
1258	Conchopata MH	Conchopata	Ayacucho Valley	Central Highlands	Middle Horizon	1400	950	1400	950	1400	950	#N/A	#N/A	#N/A	#N/A	-13.157154	-74.193894	150 3067	C136H	#N/A	#N/A	11--14	#N/A	-8.5	11.9	3.3	y	#N/A	Finucane, B., Agurto, P. M., & Isbell, W. H. (2006). Human and animal diet at Conchopata, Peru: stable isotope evidence for maize agriculture and animal management practices during the Middle Horizon. Journal of Archaeological Science, 33(12), 1766-1776.; Reynard, L. M., & Hedges, R. E. (2008). Stable hydrogen isotopes of bone collagen in palaeodietary and palaeoenvironmental reconstruction. Jour…
1259	Conchopata MH	Conchopata	Ayacucho Valley	Central Highlands	Middle Horizon	1400	950	1400	950	1400	950	#N/A	#N/A	#N/A	#N/A	-13.157154	-74.193894	147 2884	C139H	#N/A	#N/A	6--7	#N/A	-10.7	10.5	3.26	y	#N/A	Finucane, B., Agurto, P. M., & Isbell, W. H. (2006). Human and animal diet at Conchopata, Peru: stable isotope evidence for maize agriculture and animal management practices during the Middle Horizon. Journal of Archaeological Science, 33(12), 1766-1776.; Reynard, L. M., & Hedges, R. E. (2008). Stable hydrogen isotopes of bone collagen in palaeodietary and palaeoenvironmental reconstruction. Jour…
1260	Conchopata MH	Conchopata	Ayacucho Valley	Central Highlands	Middle Horizon	1400	950	1400	950	1400	950	#N/A	#N/A	#N/A	#N/A	-13.157154	-74.193894	178 3148	C143H	#N/A	#N/A	18--20	#N/A	-9.9	9.8	3.21	y	#N/A	Finucane, B., Agurto, P. M., & Isbell, W. H. (2006). Human and animal diet at Conchopata, Peru: stable isotope evidence for maize agriculture and animal management practices during the Middle Horizon. Journal of Archaeological Science, 33(12), 1766-1776.; Reynard, L. M., & Hedges, R. E. (2008). Stable hydrogen isotopes of bone collagen in palaeodietary and palaeoenvironmental reconstruction. Jour…
1261	Conchopata MH	Conchopata	Ayacucho Valley	Central Highlands	Middle Horizon	1400	950	1400	950	1400	950	#N/A	#N/A	#N/A	#N/A	-13.157154	-74.193894	187 3335	C145H	#N/A	#N/A	3--4	Infant	-12.5	10.2	3.27	y	#N/A	Finucane, B., Agurto, P. M., & Isbell, W. H. (2006). Human and animal diet at Conchopata, Peru: stable isotope evidence for maize agriculture and animal management practices during the Middle Horizon. Journal of Archaeological Science, 33(12), 1766-1776.; Reynard, L. M., & Hedges, R. E. (2008). Stable hydrogen isotopes of bone collagen in palaeodietary and palaeoenvironmental reconstruction. Jour…
1262	Conchopata MH	Conchopata	Ayacucho Valley	Central Highlands	Middle Horizon	1400	950	1400	950	1400	950	#N/A	#N/A	#N/A	#N/A	-13.157154	-74.193894	187 3335	C147H	#N/A	F	22--28	#N/A	-11.6	10.5	3.17	y	#N/A	Finucane, B., Agurto, P. M., & Isbell, W. H. (2006). Human and animal diet at Conchopata, Peru: stable isotope evidence for maize agriculture and animal management practices during the Middle Horizon. Journal of Archaeological Science, 33(12), 1766-1776.; Reynard, L. M., & Hedges, R. E. (2008). Stable hydrogen isotopes of bone collagen in palaeodietary and palaeoenvironmental reconstruction. Jour…
1263	Conchopata MH	Conchopata	Ayacucho Valley	Central Highlands	Middle Horizon	1400	950	1400	950	1400	950	#N/A	#N/A	#N/A	#N/A	-13.157154	-74.193894	89A 2052	C152H	#N/A	M	35--45	#N/A	-8.2	10.2	3.19	y	#N/A	Finucane, B., Agurto, P. M., & Isbell, W. H. (2006). Human and animal diet at Conchopata, Peru: stable isotope evidence for maize agriculture and animal management practices during the Middle Horizon. Journal of Archaeological Science, 33(12), 1766-1776.; Reynard, L. M., & Hedges, R. E. (2008). Stable hydrogen isotopes of bone collagen in palaeodietary and palaeoenvironmental reconstruction. Jour…
1264	Conchopata MH	Conchopata	Ayacucho Valley	Central Highlands	Middle Horizon	1400	950	1400	950	1400	950	#N/A	#N/A	#N/A	#N/A	-13.157154	-74.193894	44A 950	C156H/C157H	#N/A	M	18--22	#N/A	-10.4	10.3	3.23	y	#N/A	Finucane, B., Agurto, P. M., & Isbell, W. H. (2006). Human and animal diet at Conchopata, Peru: stable isotope evidence for maize agriculture and animal management practices during the Middle Horizon. Journal of Archaeological Science, 33(12), 1766-1776.; Reynard, L. M., & Hedges, R. E. (2008). Stable hydrogen isotopes of bone collagen in palaeodietary and palaeoenvironmental reconstruction. Jour…
1265	Conchopata MH	Conchopata	Ayacucho Valley	Central Highlands	Middle Horizon	1400	950	1400	950	1400	950	#N/A	#N/A	#N/A	#N/A	-13.157154	-74.193894	110 2014	C158H	#N/A	#N/A	20--35	#N/A	-11.2	9	3.31	y	#N/A	Finucane, B., Agurto, P. M., & Isbell, W. H. (2006). Human and animal diet at Conchopata, Peru: stable isotope evidence for maize agriculture and animal management practices during the Middle Horizon. Journal of Archaeological Science, 33(12), 1766-1776.; Reynard, L. M., & Hedges, R. E. (2008). Stable hydrogen isotopes of bone collagen in palaeodietary and palaeoenvironmental reconstruction. Jour…
1266	Conchopata MH	Conchopata	Ayacucho Valley	Central Highlands	Middle Horizon	1400	950	1400	950	1400	950	#N/A	#N/A	#N/A	#N/A	-13.157154	-74.193894	110 2112	C159H	#N/A	M?	Adult	#N/A	-11.3	11	3.39	y	#N/A	Finucane, B., Agurto, P. M., & Isbell, W. H. (2006). Human and animal diet at Conchopata, Peru: stable isotope evidence for maize agriculture and animal management practices during the Middle Horizon. Journal of Archaeological Science, 33(12), 1766-1776.; Reynard, L. M., & Hedges, R. E. (2008). Stable hydrogen isotopes of bone collagen in palaeodietary and palaeoenvironmental reconstruction. Jour…
1267	Conchopata MH	Conchopata	Ayacucho Valley	Central Highlands	Middle Horizon	1400	950	1400	950	1400	950	#N/A	#N/A	#N/A	#N/A	-13.157154	-74.193894	110 1993	C161H	#N/A	#N/A	3--7	Infant	-11.5	10.2	3.2	y	#N/A	Finucane, B., Agurto, P. M., & Isbell, W. H. (2006). Human and animal diet at Conchopata, Peru: stable isotope evidence for maize agriculture and animal management practices during the Middle Horizon. Journal of Archaeological Science, 33(12), 1766-1776.; Reynard, L. M., & Hedges, R. E. (2008). Stable hydrogen isotopes of bone collagen in palaeodietary and palaeoenvironmental reconstruction. Jour…
1268	Conchopata MH	Conchopata	Ayacucho Valley	Central Highlands	Middle Horizon	1400	950	1400	950	1400	950	#N/A	#N/A	#N/A	#N/A	-13.157154	-74.193894	39 1434	C162H	#N/A	#N/A	Adult	#N/A	-11.9	8.8	3.24	y	#N/A	Finucane, B., Agurto, P. M., & Isbell, W. H. (2006). Human and animal diet at Conchopata, Peru: stable isotope evidence for maize agriculture and animal management practices during the Middle Horizon. Journal of Archaeological Science, 33(12), 1766-1776.; Reynard, L. M., & Hedges, R. E. (2008). Stable hydrogen isotopes of bone collagen in palaeodietary and palaeoenvironmental reconstruction. Jour…
1269	Conchopata MH	Conchopata	Ayacucho Valley	Central Highlands	Middle Horizon	1400	950	1400	950	1400	950	#N/A	#N/A	#N/A	#N/A	-13.157154	-74.193894	40A 3097	C164H	#N/A	M	35--50	#N/A	-12.3	10.3	3.29	y	#N/A	Finucane, B., Agurto, P. M., & Isbell, W. H. (2006). Human and animal diet at Conchopata, Peru: stable isotope evidence for maize agriculture and animal management practices during the Middle Horizon. Journal of Archaeological Science, 33(12), 1766-1776.; Reynard, L. M., & Hedges, R. E. (2008). Stable hydrogen isotopes of bone collagen in palaeodietary and palaeoenvironmental reconstruction. Jour…
1270	Conchopata MH	Conchopata	Ayacucho Valley	Central Highlands	Middle Horizon	1400	950	1400	950	1400	950	#N/A	#N/A	#N/A	#N/A	-13.157154	-74.193894	39C 1818	C167H	#N/A	#N/A	Adult	#N/A	-8.4	12.9	3.23	y	#N/A	Finucane, B., Agurto, P. M., & Isbell, W. H. (2006). Human and animal diet at Conchopata, Peru: stable isotope evidence for maize agriculture and animal management practices during the Middle Horizon. Journal of Archaeological Science, 33(12), 1766-1776.; Reynard, L. M., & Hedges, R. E. (2008). Stable hydrogen isotopes of bone collagen in palaeodietary and palaeoenvironmental reconstruction. Jour…
1273	Conchopata MH	Conchopata	Ayacucho Valley	Central Highlands	Middle Horizon	1400	950	1400	950	1400	950	#N/A	#N/A	#N/A	#N/A	-13.157154	-74.193894	205 3521	C172H/C174H	#N/A	#N/A	15--18 months	Infant	-11.9	13.8	3.19	y	#N/A	Finucane, B., Agurto, P. M., & Isbell, W. H. (2006). Human and animal diet at Conchopata, Peru: stable isotope evidence for maize agriculture and animal management practices during the Middle Horizon. Journal of Archaeological Science, 33(12), 1766-1776.; Reynard, L. M., & Hedges, R. E. (2008). Stable hydrogen isotopes of bone collagen in palaeodietary and palaeoenvironmental reconstruction. Jour…
1275	Conchopata MH	Conchopata	Ayacucho Valley	Central Highlands	Middle Horizon	1400	950	1400	950	1400	950	#N/A	#N/A	#N/A	#N/A	-13.157154	-74.193894	205 3521	C169H	#N/A	#N/A	10--12 months	Infant	-9.6	15.1	3.23	y	#N/A	Finucane, B., Agurto, P. M., & Isbell, W. H. (2006). Human and animal diet at Conchopata, Peru: stable isotope evidence for maize agriculture and animal management practices during the Middle Horizon. Journal of Archaeological Science, 33(12), 1766-1776.; Reynard, L. M., & Hedges, R. E. (2008). Stable hydrogen isotopes of bone collagen in palaeodietary and palaeoenvironmental reconstruction. Jour…
2980	Cundisa EH	Cundisa	Copacabana Peninsula	South Highlands	Early Horizon	2749	1949	2749	1949	2749	1949	#N/A	#N/A	#N/A	#N/A	-16.189401	-69.093676	1	sj5	#N/A	M?	Adult	#N/A	-18.8	9.7	3.2	y	10.9	Juengst, S. L., Hutchinson, D. L., Chávez, K. M., Chávez, S. J., Chávez, S. R., Krigbaum, J., et al. (2021). The resiliency of diet on the Copacabana Peninsula, Bolivia. Journal of Anthropological Archaeology, 61, 101260.
2981	Cundisa EH	Cundisa	Copacabana Peninsula	South Highlands	Early Horizon	2749	1949	2749	1949	2749	1949	#N/A	#N/A	#N/A	#N/A	-16.189401	-69.093676	1	dh127	#N/A	F	Adult	#N/A	-18.7	8.5	3.5	y	#N/A	Juengst, S. L., Hutchinson, D. L., Chávez, K. M., Chávez, S. J., Chávez, S. R., Krigbaum, J., et al. (2021). The resiliency of diet on the Copacabana Peninsula, Bolivia. Journal of Anthropological Archaeology, 61, 101260.
2982	Cundisa EH	Cundisa	Copacabana Peninsula	South Highlands	Early Horizon	2749	1949	2749	1949	2749	1949	#N/A	#N/A	#N/A	#N/A	-16.189401	-69.093676	1	dh206	#N/A	F	Adult	#N/A	-19.1	8.4	3.3	y	#N/A	Juengst, S. L., Hutchinson, D. L., Chávez, K. M., Chávez, S. J., Chávez, S. R., Krigbaum, J., et al. (2021). The resiliency of diet on the Copacabana Peninsula, Bolivia. Journal of Anthropological Archaeology, 61, 101260.
2913	Cundisa EIP	Cundisa	Copacabana Peninsula	South Highlands	Early Intermediate Period	1949	1450	1949	1450	1949	1450	#N/A	#N/A	#N/A	#N/A	-16.189401	-69.093676	1	dh204	#N/A	M	Adult	#N/A	-18.6	9	3.3	y	#N/A	Juengst, S. L., Hutchinson, D. L., Chávez, K. M., Chávez, S. J., Chávez, S. R., Krigbaum, J., et al. (2021). The resiliency of diet on the Copacabana Peninsula, Bolivia. Journal of Anthropological Archaeology, 61, 101260.
2914	Cundisa EIP	Cundisa	Copacabana Peninsula	South Highlands	Early Intermediate Period	1949	1450	1949	1450	1949	1450	#N/A	#N/A	#N/A	#N/A	-16.189401	-69.093676	2	dh205	#N/A	M	Adult	#N/A	-18.7	8.4	3.3	y	#N/A	Juengst, S. L., Hutchinson, D. L., Chávez, K. M., Chávez, S. J., Chávez, S. R., Krigbaum, J., et al. (2021). The resiliency of diet on the Copacabana Peninsula, Bolivia. Journal of Anthropological Archaeology, 61, 101260.
2915	Cundisa EIP	Cundisa	Copacabana Peninsula	South Highlands	Early Intermediate Period	1949	1450	1949	1450	1949	1450	#N/A	#N/A	#N/A	#N/A	-16.189401	-69.093676	3	sj10	#N/A	M?	Adolescent	#N/A	-19.7	10.7	3.2	y	13.9	Juengst, S. L., Hutchinson, D. L., Chávez, K. M., Chávez, S. J., Chávez, S. R., Krigbaum, J., et al. (2021). The resiliency of diet on the Copacabana Peninsula, Bolivia. Journal of Anthropological Archaeology, 61, 101260.
2916	Cundisa EIP	Cundisa	Copacabana Peninsula	South Highlands	Early Intermediate Period	1949	1450	1949	1450	1949	1450	#N/A	#N/A	#N/A	#N/A	-16.189401	-69.093676	1	sj7	#N/A	M?	Young Adult	#N/A	-18.8	11.6	3.2	y	10.5	Juengst, S. L., Hutchinson, D. L., Chávez, K. M., Chávez, S. J., Chávez, S. R., Krigbaum, J., et al. (2021). The resiliency of diet on the Copacabana Peninsula, Bolivia. Journal of Anthropological Archaeology, 61, 101260.
2917	Cundisa EIP	Cundisa	Copacabana Peninsula	South Highlands	Early Intermediate Period	1949	1450	1949	1450	1949	1450	#N/A	#N/A	#N/A	#N/A	-16.189401	-69.093676	1	sj4	#N/A	M?	Adolescent	#N/A	-18.9	11.4	3.2	y	15.1	Juengst, S. L., Hutchinson, D. L., Chávez, K. M., Chávez, S. J., Chávez, S. R., Krigbaum, J., et al. (2021). The resiliency of diet on the Copacabana Peninsula, Bolivia. Journal of Anthropological Archaeology, 61, 101260.
2918	Cundisa EIP	Cundisa	Copacabana Peninsula	South Highlands	Early Intermediate Period	1949	1450	1949	1450	1949	1450	#N/A	#N/A	#N/A	#N/A	-16.189401	-69.093676	2	sj2	#N/A	M?	Adult	#N/A	-19.6	11	3.2	y	6.9	Juengst, S. L., Hutchinson, D. L., Chávez, K. M., Chávez, S. J., Chávez, S. R., Krigbaum, J., et al. (2021). The resiliency of diet on the Copacabana Peninsula, Bolivia. Journal of Anthropological Archaeology, 61, 101260.
2919	Cundisa EIP	Cundisa	Copacabana Peninsula	South Highlands	Early Intermediate Period	1949	1450	1949	1450	1949	1450	#N/A	#N/A	#N/A	#N/A	-16.189401	-69.093676	2	sj6	#N/A	M?	Adult	#N/A	-18.8	11.6	3.2	y	11	Juengst, S. L., Hutchinson, D. L., Chávez, K. M., Chávez, S. J., Chávez, S. R., Krigbaum, J., et al. (2021). The resiliency of diet on the Copacabana Peninsula, Bolivia. Journal of Anthropological Archaeology, 61, 101260.
2908	Cundisa MH	Cundisa	Copacabana Peninsula	South Highlands	Middle Horizon	1450	850	1450	850	1450	850	#N/A	#N/A	#N/A	#N/A	-16.189401	-69.093676	1	sj1	#N/A	I	Adolescent	#N/A	-18.7	9.2	3.2	y	8.3	Juengst, S. L., Hutchinson, D. L., Chávez, K. M., Chávez, S. J., Chávez, S. R., Krigbaum, J., et al. (2021). The resiliency of diet on the Copacabana Peninsula, Bolivia. Journal of Anthropological Archaeology, 61, 101260.
2909	Cundisa MH	Cundisa	Copacabana Peninsula	South Highlands	Middle Horizon	1450	850	1450	850	1450	850	#N/A	#N/A	#N/A	#N/A	-16.189401	-69.093676	1	sj11	#N/A	I	Adult	#N/A	-18.5	10.5	3.2	y	14.6	Juengst, S. L., Hutchinson, D. L., Chávez, K. M., Chávez, S. J., Chávez, S. R., Krigbaum, J., et al. (2021). The resiliency of diet on the Copacabana Peninsula, Bolivia. Journal of Anthropological Archaeology, 61, 101260.
2910	Cundisa MH	Cundisa	Copacabana Peninsula	South Highlands	Middle Horizon	1450	850	1450	850	1450	850	#N/A	#N/A	#N/A	#N/A	-16.189401	-69.093676	2	sj3	#N/A	F?	Adult	#N/A	-15.6	9.5	3.2	y	11.6	Juengst, S. L., Hutchinson, D. L., Chávez, K. M., Chávez, S. J., Chávez, S. R., Krigbaum, J., et al. (2021). The resiliency of diet on the Copacabana Peninsula, Bolivia. Journal of Anthropological Archaeology, 61, 101260.
2911	Cundisa MH	Cundisa	Copacabana Peninsula	South Highlands	Middle Horizon	1450	850	1450	850	1450	850	#N/A	#N/A	#N/A	#N/A	-16.189401	-69.093676	1	dh126	#N/A	I	Adult	#N/A	-19	10.6	3.5	y	#N/A	Juengst, S. L., Hutchinson, D. L., Chávez, K. M., Chávez, S. J., Chávez, S. R., Krigbaum, J., et al. (2021). The resiliency of diet on the Copacabana Peninsula, Bolivia. Journal of Anthropological Archaeology, 61, 101260.
2920	Cundisa MH	Cundisa	Copacabana Peninsula	South Highlands	Middle Horizon	1450	850	1450	850	1450	850	#N/A	#N/A	#N/A	#N/A	-16.189401	-69.093676	1	sj13	#N/A	I	Juvenile	#N/A	-17.1	11.1	3.2	y	19.1	Juengst, S. L., Hutchinson, D. L., Chávez, K. M., Chávez, S. J., Chávez, S. R., Krigbaum, J., et al. (2021). The resiliency of diet on the Copacabana Peninsula, Bolivia. Journal of Anthropological Archaeology, 61, 101260.
2921	Cundisa MH	Cundisa	Copacabana Peninsula	South Highlands	Middle Horizon	1450	850	1450	850	1450	850	#N/A	#N/A	#N/A	#N/A	-16.189401	-69.093676	1	sj12	#N/A	I	Juvenile	#N/A	-18.1	11.2	3.2	y	14	Juengst, S. L., Hutchinson, D. L., Chávez, K. M., Chávez, S. J., Chávez, S. R., Krigbaum, J., et al. (2021). The resiliency of diet on the Copacabana Peninsula, Bolivia. Journal of Anthropological Archaeology, 61, 101260.
2922	Cundisa MH	Cundisa	Copacabana Peninsula	South Highlands	Middle Horizon	1450	850	1450	850	1450	850	#N/A	#N/A	#N/A	#N/A	-16.189401	-69.093676	1	sj8	#N/A	I	Adult	#N/A	-18.7	10.3	3.2	y	13.1	Juengst, S. L., Hutchinson, D. L., Chávez, K. M., Chávez, S. J., Chávez, S. R., Krigbaum, J., et al. (2021). The resiliency of diet on the Copacabana Peninsula, Bolivia. Journal of Anthropological Archaeology, 61, 101260.
2983	Cundisa MH	Cundisa	Copacabana Peninsula	South Highlands	Middle Horizon	1450	850	1450	850	1450	850	#N/A	#N/A	#N/A	#N/A	-16.189401	-69.093676	2	sj9	#N/A	I	Juvenile	#N/A	-18.2	10.6	3.2	y	14.7	Juengst, S. L., Hutchinson, D. L., Chávez, K. M., Chávez, S. J., Chávez, S. R., Krigbaum, J., et al. (2021). The resiliency of diet on the Copacabana Peninsula, Bolivia. Journal of Anthropological Archaeology, 61, 101260.
983	El Yaral	El Yaral	Moquegua Valley	South Coast	Late Intermediate Period	1200	474	1180	850	1180	850	#N/A	#N/A	#N/A	#N/A	-17.33594	-71.10639	10013	10013	#N/A	#N/A	#N/A	#N/A	-14.9	8.9	#N/A	y	#N/A	Tomczak, P. D. (2001). Prehistoric socio-economic relations and population organization in the Lower Osmore Valley of southern Peru. University of New Mexico, Albuquerque, NM.; Knudson, K. J., Aufderheide, A. E., & Buikstra, J. E. (2007). Seasonality and paleodiet in the Chiribaya polity of southern Peru. Journal of Archaeological Science, 34(3), 451-462.; Knudson, K. J. (2004). Tiwanaku resident…
984	El Yaral	El Yaral	Moquegua Valley	South Coast	Late Intermediate Period	1200	474	1180	850	1180	850	#N/A	#N/A	#N/A	#N/A	-17.33594	-71.10639	10024	10024	#N/A	#N/A	#N/A	#N/A	-17.5	12.7	#N/A	y	#N/A	Tomczak, P. D. (2001). Prehistoric socio-economic relations and population organization in the Lower Osmore Valley of southern Peru. University of New Mexico, Albuquerque, NM.; Knudson, K. J., Aufderheide, A. E., & Buikstra, J. E. (2007). Seasonality and paleodiet in the Chiribaya polity of southern Peru. Journal of Archaeological Science, 34(3), 451-462.; Knudson, K. J. (2004). Tiwanaku resident…
985	El Yaral	El Yaral	Moquegua Valley	South Coast	Late Intermediate Period	1200	474	1180	850	1180	850	#N/A	#N/A	#N/A	#N/A	-17.33594	-71.10639	10030	10030	#N/A	#N/A	#N/A	#N/A	-12.9	9.3	#N/A	y	#N/A	Tomczak, P. D. (2001). Prehistoric socio-economic relations and population organization in the Lower Osmore Valley of southern Peru. University of New Mexico, Albuquerque, NM.; Knudson, K. J., Aufderheide, A. E., & Buikstra, J. E. (2007). Seasonality and paleodiet in the Chiribaya polity of southern Peru. Journal of Archaeological Science, 34(3), 451-462.; Knudson, K. J. (2004). Tiwanaku resident…
986	El Yaral	El Yaral	Moquegua Valley	South Coast	Late Intermediate Period	1200	474	1180	850	1180	850	#N/A	#N/A	#N/A	#N/A	-17.33594	-71.10639	10034	10034	#N/A	#N/A	#N/A	#N/A	-16.7	14.1	#N/A	y	#N/A	Tomczak, P. D. (2001). Prehistoric socio-economic relations and population organization in the Lower Osmore Valley of southern Peru. University of New Mexico, Albuquerque, NM.; Knudson, K. J., Aufderheide, A. E., & Buikstra, J. E. (2007). Seasonality and paleodiet in the Chiribaya polity of southern Peru. Journal of Archaeological Science, 34(3), 451-462.; Knudson, K. J. (2004). Tiwanaku resident…
987	El Yaral	El Yaral	Moquegua Valley	South Coast	Late Intermediate Period	1200	474	1180	850	1180	850	#N/A	#N/A	#N/A	#N/A	-17.33594	-71.10639	10092	10092	#N/A	#N/A	#N/A	#N/A	-12.7	11.6	#N/A	y	#N/A	Tomczak, P. D. (2001). Prehistoric socio-economic relations and population organization in the Lower Osmore Valley of southern Peru. University of New Mexico, Albuquerque, NM.; Knudson, K. J., Aufderheide, A. E., & Buikstra, J. E. (2007). Seasonality and paleodiet in the Chiribaya polity of southern Peru. Journal of Archaeological Science, 34(3), 451-462.; Knudson, K. J. (2004). Tiwanaku resident…
988	El Yaral	El Yaral	Moquegua Valley	South Coast	Late Intermediate Period	1200	474	1180	850	1180	850	#N/A	#N/A	#N/A	#N/A	-17.33594	-71.10639	10096	10096	#N/A	#N/A	#N/A	#N/A	-12.9	13.1	#N/A	y	#N/A	Tomczak, P. D. (2001). Prehistoric socio-economic relations and population organization in the Lower Osmore Valley of southern Peru. University of New Mexico, Albuquerque, NM.; Knudson, K. J., Aufderheide, A. E., & Buikstra, J. E. (2007). Seasonality and paleodiet in the Chiribaya polity of southern Peru. Journal of Archaeological Science, 34(3), 451-462.; Knudson, K. J. (2004). Tiwanaku resident…
989	El Yaral	El Yaral	Moquegua Valley	South Coast	Late Intermediate Period	1200	474	1180	850	1180	850	#N/A	#N/A	#N/A	#N/A	-17.33594	-71.10639	10113	10113	#N/A	#N/A	#N/A	#N/A	-17	12.6	#N/A	y	#N/A	Tomczak, P. D. (2001). Prehistoric socio-economic relations and population organization in the Lower Osmore Valley of southern Peru. University of New Mexico, Albuquerque, NM.; Knudson, K. J., Aufderheide, A. E., & Buikstra, J. E. (2007). Seasonality and paleodiet in the Chiribaya polity of southern Peru. Journal of Archaeological Science, 34(3), 451-462.; Knudson, K. J. (2004). Tiwanaku resident…
990	El Yaral	El Yaral	Moquegua Valley	South Coast	Late Intermediate Period	1200	474	1180	850	1180	850	#N/A	#N/A	#N/A	#N/A	-17.33594	-71.10639	10141	10141	#N/A	#N/A	#N/A	#N/A	-13.5	8.6	#N/A	y	#N/A	Tomczak, P. D. (2001). Prehistoric socio-economic relations and population organization in the Lower Osmore Valley of southern Peru. University of New Mexico, Albuquerque, NM.; Knudson, K. J., Aufderheide, A. E., & Buikstra, J. E. (2007). Seasonality and paleodiet in the Chiribaya polity of southern Peru. Journal of Archaeological Science, 34(3), 451-462.; Knudson, K. J. (2004). Tiwanaku resident…
991	El Yaral	El Yaral	Moquegua Valley	South Coast	Late Intermediate Period	1200	474	1180	850	1180	850	#N/A	#N/A	#N/A	#N/A	-17.33594	-71.10639	10197	10197	#N/A	#N/A	#N/A	#N/A	-12.8	8.6	#N/A	y	#N/A	Tomczak, P. D. (2001). Prehistoric socio-economic relations and population organization in the Lower Osmore Valley of southern Peru. University of New Mexico, Albuquerque, NM.; Knudson, K. J., Aufderheide, A. E., & Buikstra, J. E. (2007). Seasonality and paleodiet in the Chiribaya polity of southern Peru. Journal of Archaeological Science, 34(3), 451-462.; Knudson, K. J. (2004). Tiwanaku resident…
992	El Yaral	El Yaral	Moquegua Valley	South Coast	Late Intermediate Period	1200	474	1180	850	1180	850	#N/A	#N/A	#N/A	#N/A	-17.33594	-71.10639	10427	10427	#N/A	#N/A	#N/A	#N/A	-13.8	11.2	#N/A	y	#N/A	Tomczak, P. D. (2001). Prehistoric socio-economic relations and population organization in the Lower Osmore Valley of southern Peru. University of New Mexico, Albuquerque, NM.; Knudson, K. J., Aufderheide, A. E., & Buikstra, J. E. (2007). Seasonality and paleodiet in the Chiribaya polity of southern Peru. Journal of Archaeological Science, 34(3), 451-462.; Knudson, K. J. (2004). Tiwanaku resident…
993	El Yaral	El Yaral	Moquegua Valley	South Coast	Late Intermediate Period	1200	474	1180	850	1180	850	#N/A	#N/A	#N/A	#N/A	-17.33594	-71.10639	10562	10562	#N/A	#N/A	#N/A	#N/A	-12.4	12.2	#N/A	y	#N/A	Tomczak, P. D. (2001). Prehistoric socio-economic relations and population organization in the Lower Osmore Valley of southern Peru. University of New Mexico, Albuquerque, NM.; Knudson, K. J., Aufderheide, A. E., & Buikstra, J. E. (2007). Seasonality and paleodiet in the Chiribaya polity of southern Peru. Journal of Archaeological Science, 34(3), 451-462.; Knudson, K. J. (2004). Tiwanaku resident…
994	El Yaral	El Yaral	Moquegua Valley	South Coast	Late Intermediate Period	1200	474	1180	850	1180	850	#N/A	#N/A	#N/A	#N/A	-17.33594	-71.10639	Burial 104	10033	#N/A	M	#N/A	#N/A	-16.31	14.82	3.13	y	#N/A	Tomczak, P. D. (2001). Prehistoric socio-economic relations and population organization in the Lower Osmore Valley of southern Peru. University of New Mexico, Albuquerque, NM.; Knudson, K. J., Aufderheide, A. E., & Buikstra, J. E. (2007). Seasonality and paleodiet in the Chiribaya polity of southern Peru. Journal of Archaeological Science, 34(3), 451-462.; Knudson, K. J. (2004). Tiwanaku resident…
995	El Yaral	El Yaral	Moquegua Valley	South Coast	Late Intermediate Period	1200	474	1180	850	1180	850	#N/A	#N/A	#N/A	#N/A	-17.33594	-71.10639	Burial 106	10060	#N/A	#N/A	#N/A	#N/A	-16.13	14.38	3.12	y	#N/A	Tomczak, P. D. (2001). Prehistoric socio-economic relations and population organization in the Lower Osmore Valley of southern Peru. University of New Mexico, Albuquerque, NM.; Knudson, K. J., Aufderheide, A. E., & Buikstra, J. E. (2007). Seasonality and paleodiet in the Chiribaya polity of southern Peru. Journal of Archaeological Science, 34(3), 451-462.; Knudson, K. J. (2004). Tiwanaku resident…
996	El Yaral	El Yaral	Moquegua Valley	South Coast	Late Intermediate Period	1200	474	1180	850	1180	850	#N/A	#N/A	#N/A	#N/A	-17.33594	-71.10639	Burial 112	#N/A	#N/A	#N/A	#N/A	#N/A	-14	12.2	#N/A	y	#N/A	Tomczak, P. D. (2001). Prehistoric socio-economic relations and population organization in the Lower Osmore Valley of southern Peru. University of New Mexico, Albuquerque, NM.; Knudson, K. J., Aufderheide, A. E., & Buikstra, J. E. (2007). Seasonality and paleodiet in the Chiribaya polity of southern Peru. Journal of Archaeological Science, 34(3), 451-462.; Knudson, K. J. (2004). Tiwanaku resident…
997	El Yaral	El Yaral	Moquegua Valley	South Coast	Late Intermediate Period	1200	474	1180	850	1180	850	#N/A	#N/A	#N/A	#N/A	-17.33594	-71.10639	Burial 116	10088	#N/A	M	#N/A	#N/A	-11.89	11.08	3.13	y	#N/A	Tomczak, P. D. (2001). Prehistoric socio-economic relations and population organization in the Lower Osmore Valley of southern Peru. University of New Mexico, Albuquerque, NM.; Knudson, K. J., Aufderheide, A. E., & Buikstra, J. E. (2007). Seasonality and paleodiet in the Chiribaya polity of southern Peru. Journal of Archaeological Science, 34(3), 451-462.; Knudson, K. J. (2004). Tiwanaku resident…
998	El Yaral	El Yaral	Moquegua Valley	South Coast	Late Intermediate Period	1200	474	1180	850	1180	850	#N/A	#N/A	#N/A	#N/A	-17.33594	-71.10639	Burial 119	10117	#N/A	M	#N/A	#N/A	-13.52	12.19	3.09	y	#N/A	Tomczak, P. D. (2001). Prehistoric socio-economic relations and population organization in the Lower Osmore Valley of southern Peru. University of New Mexico, Albuquerque, NM.; Knudson, K. J., Aufderheide, A. E., & Buikstra, J. E. (2007). Seasonality and paleodiet in the Chiribaya polity of southern Peru. Journal of Archaeological Science, 34(3), 451-462.; Knudson, K. J. (2004). Tiwanaku resident…
999	El Yaral	El Yaral	Moquegua Valley	South Coast	Late Intermediate Period	1200	474	1180	850	1180	850	#N/A	#N/A	#N/A	#N/A	-17.33594	-71.10639	Burial 123	10134	#N/A	F	#N/A	#N/A	-11.54	11.97	3.11	y	#N/A	Tomczak, P. D. (2001). Prehistoric socio-economic relations and population organization in the Lower Osmore Valley of southern Peru. University of New Mexico, Albuquerque, NM.; Knudson, K. J., Aufderheide, A. E., & Buikstra, J. E. (2007). Seasonality and paleodiet in the Chiribaya polity of southern Peru. Journal of Archaeological Science, 34(3), 451-462.; Knudson, K. J. (2004). Tiwanaku resident…
[truncated: 1,162 more rows]

## Sheet: Averaged Indivs Unique Values
Site ID	Site	Location	Region	Period	Start BP	End BP	C14 Date	Start BP 14c	End BP 14c	Latitude	Longitude	Individual ID	Sample ID	Sex	Age	Age_Cat	C(b coll)	N(b coll)	C/N (bone)	CN accept	% collagen yield (bone)	Citation(s)
[truncated: 641 more rows]

## Sheet: Column Codes
Column Name	Meaning
[truncated: 42 more rows]
