# Supplementary material for: Climate and demography drive 7000 years of dietary change in the Central Andes
Source: Sci Rep. 2022 Feb 7;12:2026. doi: 10.1038/s41598-022-05774-y (PMC8821598; doi:10.1038/s41598-022-05774-y)
Supplement: Supplementary file 2 — Supplementary Information 2. [file 41598_2022_5774_MOESM2_ESM.csv]

Site.ID	Site	Location	Region	Period	Start.BP.site	End.BP.site	Start.BP	End.BP	C14.Date	C14...	Start.BP.14c	End.BP.14c	Latitude	Longitude	Study.ID	Individual.ID	Sample.ID	Averaged	Sex	Age	Age_Cat	C.b.coll.	N.b.coll.	C.N..bone.	CN.accept	X..collagen.yield..bone.	elevation	dist2coast	d2coast_km	elev.factor	Temp_Mean	Precip_Mean	Temp_Mean_Seasonality	Precip_Mean_Seasonality	Temp_Mean.sd	Precip_Mean.sd	Temp_Mean_Seasonality.sd	Precip_Mean_Seasonality.sd	Demography.kde.14c	Demography.kde.corr.14c	Demography.kde.14c.sd	Demography.kde.corr.14c.sd	Citations	median.year
Algodonal	Algodonal	Osmore Valley	South Coast	Late Intermediate Period	1000	700	1000	700	NA	NA	#N/A	#N/A	-17.6108	-71.2489	1	341-28	#N/A	#N/A	#N/A	#N/A	#N/A	-13.47	16.1	#N/A	y	#N/A	187	13215.32294	13.21532294	Coastal	19.51	0.08	180.03	0.85	0.06	0	2.35	0.02	0.000131938	0.00000196	0.0000402	0.000000857	Tomczak, P. D. (2002). Prehistoric socio-economic relations and population organization in the Lower Osmore Valley of southern Peru. PhD Thesis. University of New Mexico; Sandness, K. L. (1992). Temporal and spatial dietary variability in the prehistoric lower and middle Osmore drainage: the carbon and nitrogen isotope evidence. M.A. thesis. University of Nebraska--Lincoln	849
Algodonal	Algodonal	Osmore Valley	South Coast	Late Intermediate Period	1000	700	1000	700	NA	NA	#N/A	#N/A	-17.6108	-71.2489	2	386-53	#N/A	#N/A	#N/A	#N/A	#N/A	-13.61	12.36	#N/A	y	#N/A	187	13215.32294	13.21532294	Coastal	19.51	0.08	180.03	0.85	0.06	0	2.37	0.02	0.000131778	0.00000196	0.0000403	0.000000852	Tomczak, P. D. (2002). Prehistoric socio-economic relations and population organization in the Lower Osmore Valley of southern Peru. PhD Thesis. University of New Mexico; Sandness, K. L. (1992). Temporal and spatial dietary variability in the prehistoric lower and middle Osmore drainage: the carbon and nitrogen isotope evidence. M.A. thesis. University of Nebraska--Lincoln	851
Algodonal	Algodonal	Osmore Valley	South Coast	Late Intermediate Period	1000	700	1000	700	NA	NA	#N/A	#N/A	-17.6108	-71.2489	3	369-1-1-45	#N/A	#N/A	#N/A	#N/A	#N/A	-11.92	9.66	#N/A	y	#N/A	187	13215.32294	13.21532294	Coastal	19.51	0.08	180.03	0.85	0.06	0	2.35	0.02	0.000132116	0.00000197	0.0000404	0.000000866	Tomczak, P. D. (2002). Prehistoric socio-economic relations and population organization in the Lower Osmore Valley of southern Peru. PhD Thesis. University of New Mexico; Sandness, K. L. (1992). Temporal and spatial dietary variability in the prehistoric lower and middle Osmore drainage: the carbon and nitrogen isotope evidence. M.A. thesis. University of Nebraska--Lincoln	849
Algodonal	Algodonal	Osmore Valley	South Coast	Late Intermediate Period	1000	700	1000	700	NA	NA	#N/A	#N/A	-17.6108	-71.2489	4	383-1-1-73	#N/A	#N/A	#N/A	#N/A	#N/A	-12.26	14.82	#N/A	y	#N/A	187	13215.32294	13.21532294	Coastal	19.51	0.08	180.03	0.85	0.06	0	2.37	0.02	0.000132138	0.00000196	0.00004	0.000000856	Tomczak, P. D. (2002). Prehistoric socio-economic relations and population organization in the Lower Osmore Valley of southern Peru. PhD Thesis. University of New Mexico; Sandness, K. L. (1992). Temporal and spatial dietary variability in the prehistoric lower and middle Osmore drainage: the carbon and nitrogen isotope evidence. M.A. thesis. University of Nebraska--Lincoln	847
Algodonal	Algodonal	Osmore Valley	South Coast	Late Intermediate Period	1000	700	1000	700	NA	NA	#N/A	#N/A	-17.6108	-71.2489	5	520-2-2-60	#N/A	#N/A	#N/A	#N/A	#N/A	-13.15	8.66	#N/A	y	#N/A	187	13215.32294	13.21532294	Coastal	19.51	0.08	180.03	0.85	0.06	0	2.38	0.02	0.00013148	0.00000196	0.0000406	0.000000872	Tomczak, P. D. (2002). Prehistoric socio-economic relations and population organization in the Lower Osmore Valley of southern Peru. PhD Thesis. University of New Mexico; Sandness, K. L. (1992). Temporal and spatial dietary variability in the prehistoric lower and middle Osmore drainage: the carbon and nitrogen isotope evidence. M.A. thesis. University of Nebraska--Lincoln	849
Algodonal	Algodonal	Osmore Valley	South Coast	Late Intermediate Period	1000	700	1000	700	NA	NA	#N/A	#N/A	-17.6108	-71.2489	6	531-3-1-64	#N/A	#N/A	#N/A	#N/A	#N/A	-12.31	13.55	#N/A	y	#N/A	187	13215.32294	13.21532294	Coastal	19.51	0.08	180.03	0.85	0.06	0	2.35	0.02	0.000131368	0.00000197	0.0000401	0.000000847	Tomczak, P. D. (2002). Prehistoric socio-economic relations and population organization in the Lower Osmore Valley of southern Peru. PhD Thesis. University of New Mexico; Sandness, K. L. (1992). Temporal and spatial dietary variability in the prehistoric lower and middle Osmore drainage: the carbon and nitrogen isotope evidence. M.A. thesis. University of Nebraska--Lincoln	851
Algodonal	Algodonal	Osmore Valley	South Coast	Late Intermediate Period	1000	700	1000	700	NA	NA	#N/A	#N/A	-17.6108	-71.2489	7	330-25	#N/A	#N/A	#N/A	#N/A	#N/A	-12.84	15.76	#N/A	y	#N/A	187	13215.32294	13.21532294	Coastal	19.51	0.08	180.03	0.85	0.06	0	2.39	0.02	0.000131964	0.00000195	0.0000405	0.000000842	Tomczak, P. D. (2002). Prehistoric socio-economic relations and population organization in the Lower Osmore Valley of southern Peru. PhD Thesis. University of New Mexico; Sandness, K. L. (1992). Temporal and spatial dietary variability in the prehistoric lower and middle Osmore drainage: the carbon and nitrogen isotope evidence. M.A. thesis. University of Nebraska--Lincoln	850
Algodonal	Algodonal	Osmore Valley	South Coast	Late Intermediate Period	1000	700	1000	700	NA	NA	#N/A	#N/A	-17.6108	-71.2489	8	333-24	#N/A	#N/A	#N/A	#N/A	#N/A	-12.48	20.11	#N/A	y	#N/A	187	13215.32294	13.21532294	Coastal	19.51	0.08	180.03	0.85	0.06	0	2.37	0.02	0.000132217	0.00000196	0.0000404	0.000000861	Tomczak, P. D. (2002). Prehistoric socio-economic relations and population organization in the Lower Osmore Valley of southern Peru. PhD Thesis. University of New Mexico; Sandness, K. L. (1992). Temporal and spatial dietary variability in the prehistoric lower and middle Osmore drainage: the carbon and nitrogen isotope evidence. M.A. thesis. University of Nebraska--Lincoln	849
Algodonal	Algodonal	Osmore Valley	South Coast	Late Intermediate Period	1000	700	1000	700	NA	NA	#N/A	#N/A	-17.6108	-71.2489	9	335-24	#N/A	#N/A	#N/A	#N/A	#N/A	-11.67	10.38	#N/A	y	#N/A	187	13215.32294	13.21532294	Coastal	19.51	0.08	180.03	0.85	0.06	0	2.37	0.02	0.000132278	0.00000196	0.0000409	0.000000852	Tomczak, P. D. (2002). Prehistoric socio-economic relations and population organization in the Lower Osmore Valley of southern Peru. PhD Thesis. University of New Mexico; Sandness, K. L. (1992). Temporal and spatial dietary variability in the prehistoric lower and middle Osmore drainage: the carbon and nitrogen isotope evidence. M.A. thesis. University of Nebraska--Lincoln	850
Algodonal LIPC	Algodonal	Osmore Valley	South Coast	Late Intermediate Period	950	600	950	600	NA	NA	#N/A	#N/A	-17.6108	-71.2489	10	521-16-2	S-43	y	M	#N/A	#N/A	-12.46	18.28	3.14	y	16.3	187	13215.32294	13.21532294	Coastal	19.51	0.08	181.24	0.85	0.05	0	2.86	0.02	0.000164474	0.0000021	0.000055	0.000000916	Sandness, K. L. (1992). Temporal and spatial dietary variability in the prehistoric lower and middle Osmore drainage: the carbon and nitrogen isotope evidence. M.A. thesis. University of Nebraska--Lincoln; Tomczak, P. D. (2002). Prehistoric socio-economic relations and population organization in the Lower Osmore Valley of southern Peru. PhD Thesis. University of New Mexico	777
Algodonal LIPC	Algodonal	Osmore Valley	South Coast	Late Intermediate Period	950	600	950	600	NA	NA	#N/A	#N/A	-17.6108	-71.2489	11	512	S-45	y	M	#N/A	#N/A	-11.3	21.16	3.12	y	9.9	187	13215.32294	13.21532294	Coastal	19.51	0.08	181.24	0.85	0.05	0	2.89	0.02	0.000164603	0.0000021	0.000055	0.000000908	Sandness, K. L. (1992). Temporal and spatial dietary variability in the prehistoric lower and middle Osmore drainage: the carbon and nitrogen isotope evidence. M.A. thesis. University of Nebraska--Lincoln; Tomczak, P. D. (2002). Prehistoric socio-economic relations and population organization in the Lower Osmore Valley of southern Peru. PhD Thesis. University of New Mexico	777
Algodonal LIPT	Algodonal	Osmore Valley	South Coast	Late Intermediate Period	1000	700	1000	700	NA	NA	#N/A	#N/A	-17.6108	-71.2489	12	348	s-41	y	M	#N/A	#N/A	-12.06	9.59	3.4	y	13.1	187	13215.32294	13.21532294	Coastal	19.51	0.08	180.03	0.85	0.06	0	2.34	0.02	0.000131892	0.00000196	0.0000402	0.000000858	Sandness, K. L. (1992). Temporal and spatial dietary variability in the prehistoric lower and middle Osmore drainage: the carbon and nitrogen isotope evidence. M.A. thesis. University of Nebraska--Lincoln; Tomczak, P. D. (2002). Prehistoric socio-economic relations and population organization in the Lower Osmore Valley of southern Peru. PhD Thesis. University of New Mexico	848
Algodonal LIPT	Algodonal	Osmore Valley	South Coast	Late Intermediate Period	1000	700	1000	700	NA	NA	#N/A	#N/A	-17.6108	-71.2489	13	339	s-42	y	F	#N/A	#N/A	-11.33	19.38	3.16	y	10.7	187	13215.32294	13.21532294	Coastal	19.51	0.08	180.03	0.85	0.06	0	2.35	0.02	0.000131621	0.00000194	0.0000404	0.000000858	Sandness, K. L. (1992). Temporal and spatial dietary variability in the prehistoric lower and middle Osmore drainage: the carbon and nitrogen isotope evidence. M.A. thesis. University of Nebraska--Lincoln; Tomczak, P. D. (2002). Prehistoric socio-economic relations and population organization in the Lower Osmore Valley of southern Peru. PhD Thesis. University of New Mexico	849
Algodonal LIPT	Algodonal	Osmore Valley	South Coast	Late Intermediate Period	1000	700	1000	700	NA	NA	#N/A	#N/A	-17.6108	-71.2489	14	519-6-5	s-2-1	y	M	#N/A	#N/A	-11.36	24.36	3.17	y	19.2	187	13215.32294	13.21532294	Coastal	19.51	0.08	180.03	0.85	0.06	0	2.37	0.02	0.000132016	0.00000197	0.0000398	0.000000852	Sandness, K. L. (1992). Temporal and spatial dietary variability in the prehistoric lower and middle Osmore drainage: the carbon and nitrogen isotope evidence. M.A. thesis. University of Nebraska--Lincoln; Tomczak, P. D. (2002). Prehistoric socio-economic relations and population organization in the Lower Osmore Valley of southern Peru. PhD Thesis. University of New Mexico	849.5
Algodonal LIPT	Algodonal	Osmore Valley	South Coast	Late Intermediate Period	1000	700	1000	700	NA	NA	#N/A	#N/A	-17.6108	-71.2489	15	344	s-46	#N/A	M	#N/A	#N/A	-11.23	14.2	3.14	y	16.3	187	13215.32294	13.21532294	Coastal	19.51	0.08	180.03	0.85	0.06	0	2.38	0.02	0.000131595	0.00000197	0.0000402	0.000000845	Sandness, K. L. (1992). Temporal and spatial dietary variability in the prehistoric lower and middle Osmore drainage: the carbon and nitrogen isotope evidence. M.A. thesis. University of Nebraska--Lincoln; Tomczak, P. D. (2002). Prehistoric socio-economic relations and population organization in the Lower Osmore Valley of southern Peru. PhD Thesis. University of New Mexico	849
Algodonal LIPT	Algodonal	Osmore Valley	South Coast	Late Intermediate Period	1000	700	1000	700	NA	NA	#N/A	#N/A	-17.6108	-71.2489	16	354	s-47	y	F	#N/A	#N/A	-12.62	15.47	3.1	y	12.5	187	13215.32294	13.21532294	Coastal	19.51	0.08	180.03	0.85	0.06	0	2.37	0.02	0.000132085	0.00000197	0.0000402	0.000000858	Sandness, K. L. (1992). Temporal and spatial dietary variability in the prehistoric lower and middle Osmore drainage: the carbon and nitrogen isotope evidence. M.A. thesis. University of Nebraska--Lincoln; Tomczak, P. D. (2002). Prehistoric socio-economic relations and population organization in the Lower Osmore Valley of southern Peru. PhD Thesis. University of New Mexico	851.5
Algodonal LIPT	Algodonal	Osmore Valley	South Coast	Late Intermediate Period	1000	700	1000	700	NA	NA	#N/A	#N/A	-17.6108	-71.2489	17	520-2-3	s-48	y	M	#N/A	#N/A	-12.08	20.84	3.15	y	9.6	187	13215.32294	13.21532294	Coastal	19.51	0.08	180.03	0.85	0.06	0	2.38	0.02	0.000131515	0.00000196	0.0000401	0.000000851	Sandness, K. L. (1992). Temporal and spatial dietary variability in the prehistoric lower and middle Osmore drainage: the carbon and nitrogen isotope evidence. M.A. thesis. University of Nebraska--Lincoln; Tomczak, P. D. (2002). Prehistoric socio-economic relations and population organization in the Lower Osmore Valley of southern Peru. PhD Thesis. University of New Mexico	848
Algodonal LIPT	Algodonal	Osmore Valley	South Coast	Late Intermediate Period	1000	700	1000	700	NA	NA	#N/A	#N/A	-17.6108	-71.2489	18	381-1-1	s-49	y	F	#N/A	#N/A	-13.05	16.67	3.25	y	14.6	187	13215.32294	13.21532294	Coastal	19.51	0.08	180.03	0.85	0.06	0	2.34	0.02	0.000132552	0.00000196	0.0000403	0.000000855	Sandness, K. L. (1992). Temporal and spatial dietary variability in the prehistoric lower and middle Osmore drainage: the carbon and nitrogen isotope evidence. M.A. thesis. University of Nebraska--Lincoln; Tomczak, P. D. (2002). Prehistoric socio-economic relations and population organization in the Lower Osmore Valley of southern Peru. PhD Thesis. University of New Mexico	849
Algodonal LIPT	Algodonal	Osmore Valley	South Coast	Late Intermediate Period	1000	700	1000	700	NA	NA	#N/A	#N/A	-17.6108	-71.2489	19	334	s-2-2	y	F	#N/A	#N/A	-18.6	11.87	3.25	y	19.9	187	13215.32294	13.21532294	Coastal	19.51	0.08	180.03	0.85	0.06	0	2.35	0.02	0.000131528	0.00000196	0.0000399	0.000000867	Sandness, K. L. (1992). Temporal and spatial dietary variability in the prehistoric lower and middle Osmore drainage: the carbon and nitrogen isotope evidence. M.A. thesis. University of Nebraska--Lincoln; Tomczak, P. D. (2002). Prehistoric socio-economic relations and population organization in the Lower Osmore Valley of southern Peru. PhD Thesis. University of New Mexico	849
Alta	Alta	Osmore Valley	South Coast	Late Intermediate Period	850	600	850	600	NA	NA	#N/A	#N/A	-17.6426	-71.3091	20	C4 R404 1271	1	#N/A	M	#N/A	#N/A	-12.56	20.91	3.05	y	21.5	205	7119.613738	7.119613738	Coastal	19.51	0.08	181.45	0.85	0.05	0	2.77	0.02	0.000179896	0.0000022	0.0000534	0.000000943	Sandness, K. L. (1992). Temporal and spatial dietary variability in the prehistoric lower and middle Osmore drainage: the carbon and nitrogen isotope evidence. M.A. thesis. University of Nebraska--Lincoln; Tomczak, P. D. (2002). Prehistoric socio-economic relations and population organization in the Lower Osmore Valley of southern Peru. PhD Thesis. University of New Mexico	726
Alta	Alta	Osmore Valley	South Coast	Late Intermediate Period	850	600	850	600	NA	NA	#N/A	#N/A	-17.6426	-71.3091	21	C3 T314 1156	2	#N/A	M	#N/A	#N/A	-14.79	15.85	3.34	y	23.5	205	7119.613738	7.119613738	Coastal	19.51	0.08	181.45	0.85	0.05	0	2.79	0.02	0.000179573	0.00000219	0.0000528	0.000000918	Sandness, K. L. (1992). Temporal and spatial dietary variability in the prehistoric lower and middle Osmore drainage: the carbon and nitrogen isotope evidence. M.A. thesis. University of Nebraska--Lincoln; Tomczak, P. D. (2002). Prehistoric socio-economic relations and population organization in the Lower Osmore Valley of southern Peru. PhD Thesis. University of New Mexico	725
Alta	Alta	Osmore Valley	South Coast	Late Intermediate Period	850	600	850	600	NA	NA	#N/A	#N/A	-17.6426	-71.3091	22	C3 T321 3494	3	#N/A	F	#N/A	#N/A	-11.41	20.54	3.1	y	21.4	205	7119.613738	7.119613738	Coastal	19.51	0.08	181.45	0.85	0.05	0	2.78	0.02	0.000179839	0.00000219	0.0000538	0.000000933	Sandness, K. L. (1992). Temporal and spatial dietary variability in the prehistoric lower and middle Osmore drainage: the carbon and nitrogen isotope evidence. M.A. thesis. University of Nebraska--Lincoln; Tomczak, P. D. (2002). Prehistoric socio-economic relations and population organization in the Lower Osmore Valley of southern Peru. PhD Thesis. University of New Mexico	725
Alta	Alta	Osmore Valley	South Coast	Late Intermediate Period	850	600	850	600	NA	NA	#N/A	#N/A	-17.6426	-71.3091	23	C7 T722 2406	4	#N/A	F	#N/A	#N/A	-12.35	19.77	3.07	y	23.4	205	7119.613738	7.119613738	Coastal	19.51	0.08	181.45	0.85	0.05	0	2.78	0.02	0.000179359	0.00000221	0.0000535	0.000000922	Sandness, K. L. (1992). Temporal and spatial dietary variability in the prehistoric lower and middle Osmore drainage: the carbon and nitrogen isotope evidence. M.A. thesis. University of Nebraska--Lincoln; Tomczak, P. D. (2002). Prehistoric socio-economic relations and population organization in the Lower Osmore Valley of southern Peru. PhD Thesis. University of New Mexico	727
Alta	Alta	Osmore Valley	South Coast	Late Intermediate Period	850	600	850	600	NA	NA	#N/A	#N/A	-17.6426	-71.3091	24	C4 R427 3907	5	#N/A	M	#N/A	#N/A	-12.61	20.44	3.07	y	22.3	205	7119.613738	7.119613738	Coastal	19.51	0.08	181.45	0.85	0.05	0	2.79	0.02	0.000179635	0.00000222	0.0000539	0.000000941	Sandness, K. L. (1992). Temporal and spatial dietary variability in the prehistoric lower and middle Osmore drainage: the carbon and nitrogen isotope evidence. M.A. thesis. University of Nebraska--Lincoln; Tomczak, P. D. (2002). Prehistoric socio-economic relations and population organization in the Lower Osmore Valley of southern Peru. PhD Thesis. University of New Mexico	724
Alta	Alta	Osmore Valley	South Coast	Late Intermediate Period	850	600	850	600	NA	NA	#N/A	#N/A	-17.6426	-71.3091	25	C7 T746 2975	6	#N/A	F	#N/A	#N/A	-13.44	17.12	3.24	y	25.4	205	7119.613738	7.119613738	Coastal	19.51	0.08	181.45	0.85	0.05	0	2.78	0.02	0.000180437	0.00000222	0.0000535	0.000000925	Sandness, K. L. (1992). Temporal and spatial dietary variability in the prehistoric lower and middle Osmore drainage: the carbon and nitrogen isotope evidence. M.A. thesis. University of Nebraska--Lincoln; Tomczak, P. D. (2002). Prehistoric socio-economic relations and population organization in the Lower Osmore Valley of southern Peru. PhD Thesis. University of New Mexico	725
Alta	Alta	Osmore Valley	South Coast	Late Intermediate Period	850	600	850	600	NA	NA	#N/A	#N/A	-17.6426	-71.3091	26	C3 T301 1000	7	#N/A	F	#N/A	#N/A	-13.84	15.56	3.08	y	23.4	205	7119.613738	7.119613738	Coastal	19.51	0.08	181.45	0.85	0.05	0	2.76	0.02	0.000178896	0.00000219	0.0000535	0.00000092	Sandness, K. L. (1992). Temporal and spatial dietary variability in the prehistoric lower and middle Osmore drainage: the carbon and nitrogen isotope evidence. M.A. thesis. University of Nebraska--Lincoln; Tomczak, P. D. (2002). Prehistoric socio-economic relations and population organization in the Lower Osmore Valley of southern Peru. PhD Thesis. University of New Mexico	724
Alta	Alta	Osmore Valley	South Coast	Late Intermediate Period	850	600	850	600	NA	NA	#N/A	#N/A	-17.6426	-71.3091	27	C7 R750 3103	8	#N/A	M	#N/A	#N/A	-13.22	19.48	3.16	y	23.9	205	7119.613738	7.119613738	Coastal	19.51	0.08	181.45	0.85	0.05	0	2.79	0.02	0.000179865	0.00000222	0.000053	0.000000933	Sandness, K. L. (1992). Temporal and spatial dietary variability in the prehistoric lower and middle Osmore drainage: the carbon and nitrogen isotope evidence. M.A. thesis. University of Nebraska--Lincoln; Tomczak, P. D. (2002). Prehistoric socio-economic relations and population organization in the Lower Osmore Valley of southern Peru. PhD Thesis. University of New Mexico	725
Alta	Alta	Osmore Valley	South Coast	Late Intermediate Period	850	600	850	600	NA	NA	#N/A	#N/A	-17.6426	-71.3091	28	C3 T310 1144	9	#N/A	M	#N/A	#N/A	-12.16	18.52	3.09	y	26.4	205	7119.613738	7.119613738	Coastal	19.51	0.08	181.45	0.85	0.05	0	2.78	0.02	0.000178362	0.00000219	0.000054	0.000000937	Sandness, K. L. (1992). Temporal and spatial dietary variability in the prehistoric lower and middle Osmore drainage: the carbon and nitrogen isotope evidence. M.A. thesis. University of Nebraska--Lincoln; Tomczak, P. D. (2002). Prehistoric socio-economic relations and population organization in the Lower Osmore Valley of southern Peru. PhD Thesis. University of New Mexico	724
Alta	Alta	Osmore Valley	South Coast	Late Intermediate Period	850	600	850	600	NA	NA	#N/A	#N/A	-17.6426	-71.3091	29	C4 R419 3658	10	#N/A	F	#N/A	#N/A	-12.46	21	3.13	y	16.4	205	7119.613738	7.119613738	Coastal	19.51	0.08	181.45	0.85	0.05	0	2.78	0.02	0.000180672	0.0000022	0.0000539	0.000000929	Sandness, K. L. (1992). Temporal and spatial dietary variability in the prehistoric lower and middle Osmore drainage: the carbon and nitrogen isotope evidence. M.A. thesis. University of Nebraska--Lincoln; Tomczak, P. D. (2002). Prehistoric socio-economic relations and population organization in the Lower Osmore Valley of southern Peru. PhD Thesis. University of New Mexico	726
Alta	Alta	Osmore Valley	South Coast	Late Intermediate Period	850	600	850	600	NA	NA	#N/A	#N/A	-17.6426	-71.3091	30	C7 T751 3147	11	#N/A	M	#N/A	#N/A	-11.34	18.83	3.17	y	24.9	205	7119.613738	7.119613738	Coastal	19.51	0.08	181.45	0.85	0.05	0	2.78	0.02	0.000179074	0.00000221	0.0000533	0.000000936	Sandness, K. L. (1992). Temporal and spatial dietary variability in the prehistoric lower and middle Osmore drainage: the carbon and nitrogen isotope evidence. M.A. thesis. University of Nebraska--Lincoln; Tomczak, P. D. (2002). Prehistoric socio-economic relations and population organization in the Lower Osmore Valley of southern Peru. PhD Thesis. University of New Mexico	726
Alta	Alta	Osmore Valley	South Coast	Late Intermediate Period	850	600	850	600	NA	NA	#N/A	#N/A	-17.6426	-71.3091	31	C7 R720 2375	12	#N/A	F	#N/A	#N/A	-12.39	18.77	3.09	y	27.2	205	7119.613738	7.119613738	Coastal	19.51	0.08	181.45	0.85	0.05	0	2.8	0.02	0.000179688	0.00000219	0.0000534	0.000000942	Sandness, K. L. (1992). Temporal and spatial dietary variability in the prehistoric lower and middle Osmore drainage: the carbon and nitrogen isotope evidence. M.A. thesis. University of Nebraska--Lincoln; Tomczak, P. D. (2002). Prehistoric socio-economic relations and population organization in the Lower Osmore Valley of southern Peru. PhD Thesis. University of New Mexico	723
Alta	Alta	Osmore Valley	South Coast	Late Intermediate Period	850	600	850	600	NA	NA	#N/A	#N/A	-17.6426	-71.3091	32	C3 T320 3792	13	#N/A	F	#N/A	#N/A	-13.33	20.05	3.27	y	24.3	205	7119.613738	7.119613738	Coastal	19.51	0.08	181.45	0.85	0.05	0	2.78	0.02	0.00017987	0.00000222	0.000054	0.000000939	Sandness, K. L. (1992). Temporal and spatial dietary variability in the prehistoric lower and middle Osmore drainage: the carbon and nitrogen isotope evidence. M.A. thesis. University of Nebraska--Lincoln; Tomczak, P. D. (2002). Prehistoric socio-economic relations and population organization in the Lower Osmore Valley of southern Peru. PhD Thesis. University of New Mexico	727
Alta	Alta	Osmore Valley	South Coast	Late Intermediate Period	850	600	850	600	NA	NA	#N/A	#N/A	-17.6426	-71.3091	33	C3 T304 1068	14	#N/A	M	#N/A	#N/A	-12.99	18.32	3.16	y	23.2	205	7119.613738	7.119613738	Coastal	19.51	0.08	181.45	0.85	0.05	0	2.77	0.02	0.000180672	0.00000222	0.0000533	0.000000926	Sandness, K. L. (1992). Temporal and spatial dietary variability in the prehistoric lower and middle Osmore drainage: the carbon and nitrogen isotope evidence. M.A. thesis. University of Nebraska--Lincoln; Tomczak, P. D. (2002). Prehistoric socio-economic relations and population organization in the Lower Osmore Valley of southern Peru. PhD Thesis. University of New Mexico	723
Alta	Alta	Osmore Valley	South Coast	Late Intermediate Period	850	600	850	600	NA	NA	#N/A	#N/A	-17.6426	-71.3091	34	C4 T407 1304	15	#N/A	M	#N/A	#N/A	-11.98	19.13	3.07	y	24.3	205	7119.613738	7.119613738	Coastal	19.51	0.08	181.45	0.85	0.05	0	2.77	0.02	0.000179214	0.0000022	0.000054	0.000000914	Sandness, K. L. (1992). Temporal and spatial dietary variability in the prehistoric lower and middle Osmore drainage: the carbon and nitrogen isotope evidence. M.A. thesis. University of Nebraska--Lincoln; Tomczak, P. D. (2002). Prehistoric socio-economic relations and population organization in the Lower Osmore Valley of southern Peru. PhD Thesis. University of New Mexico	725
Alta	Alta	Osmore Valley	South Coast	Late Intermediate Period	850	600	850	600	NA	NA	#N/A	#N/A	-17.6426	-71.3091	35	C7 T725 2479	16	#N/A	F	#N/A	#N/A	-12.09	20.32	3.09	y	26.2	205	7119.613738	7.119613738	Coastal	19.51	0.08	181.45	0.85	0.05	0	2.78	0.02	0.000180365	0.0000022	0.0000537	0.000000922	Sandness, K. L. (1992). Temporal and spatial dietary variability in the prehistoric lower and middle Osmore drainage: the carbon and nitrogen isotope evidence. M.A. thesis. University of Nebraska--Lincoln; Tomczak, P. D. (2002). Prehistoric socio-economic relations and population organization in the Lower Osmore Valley of southern Peru. PhD Thesis. University of New Mexico	725
Alta	Alta	Osmore Valley	South Coast	Late Intermediate Period	850	600	850	600	NA	NA	#N/A	#N/A	-17.6426	-71.3091	36	C4 T411 1354	17	#N/A	F	#N/A	#N/A	-12.63	20.53	3.19	y	26.7	205	7119.613738	7.119613738	Coastal	19.51	0.08	181.45	0.85	0.05	0	2.77	0.02	0.000180117	0.0000022	0.0000526	0.000000928	Sandness, K. L. (1992). Temporal and spatial dietary variability in the prehistoric lower and middle Osmore drainage: the carbon and nitrogen isotope evidence. M.A. thesis. University of Nebraska--Lincoln; Tomczak, P. D. (2002). Prehistoric socio-economic relations and population organization in the Lower Osmore Valley of southern Peru. PhD Thesis. University of New Mexico	726
Alta	Alta	Osmore Valley	South Coast	Late Intermediate Period	850	600	850	600	NA	NA	#N/A	#N/A	-17.6426	-71.3091	37	C4 T428 2641	18	#N/A	M	#N/A	#N/A	-11.47	19.8	3.16	y	22	205	7119.613738	7.119613738	Coastal	19.51	0.08	181.45	0.85	0.05	0	2.75	0.02	0.000179932	0.00000221	0.0000532	0.000000933	Sandness, K. L. (1992). Temporal and spatial dietary variability in the prehistoric lower and middle Osmore drainage: the carbon and nitrogen isotope evidence. M.A. thesis. University of Nebraska--Lincoln; Tomczak, P. D. (2002). Prehistoric socio-economic relations and population organization in the Lower Osmore Valley of southern Peru. PhD Thesis. University of New Mexico	725
Alta	Alta	Osmore Valley	South Coast	Late Intermediate Period	850	600	850	600	NA	NA	#N/A	#N/A	-17.6426	-71.3091	38	C7 R728 2728	19	#N/A	M	#N/A	#N/A	-11.76	19.38	3.16	y	22.3	205	7119.613738	7.119613738	Coastal	19.51	0.08	181.45	0.85	0.05	0	2.77	0.02	0.000179828	0.00000221	0.0000534	0.000000931	Sandness, K. L. (1992). Temporal and spatial dietary variability in the prehistoric lower and middle Osmore drainage: the carbon and nitrogen isotope evidence. M.A. thesis. University of Nebraska--Lincoln; Tomczak, P. D. (2002). Prehistoric socio-economic relations and population organization in the Lower Osmore Valley of southern Peru. PhD Thesis. University of New Mexico	725
Alta	Alta	Osmore Valley	South Coast	Late Intermediate Period	850	600	850	600	NA	NA	#N/A	#N/A	-17.6426	-71.3091	39	C4 T425 3906	20	#N/A	F	#N/A	#N/A	-13.09	18.35	3.13	y	24.2	205	7119.613738	7.119613738	Coastal	19.51	0.08	181.45	0.85	0.05	0	2.78	0.02	0.000180394	0.00000221	0.0000531	0.000000938	Sandness, K. L. (1992). Temporal and spatial dietary variability in the prehistoric lower and middle Osmore drainage: the carbon and nitrogen isotope evidence. M.A. thesis. University of Nebraska--Lincoln; Tomczak, P. D. (2002). Prehistoric socio-economic relations and population organization in the Lower Osmore Valley of southern Peru. PhD Thesis. University of New Mexico	725
Ancon	Ancon	Central Coast	Central Coast	Middle Horizon	1450	950	1450	950	NA	NA	#N/A	#N/A	-11.7709	-77.1718	40	A1/1345	#N/A	#N/A	F	35--49	#N/A	-9.2	14.5	3.34	y	#N/A	13	1089.599171	1.089599171	Coastal	14.65	2.59	91.69	0.67	0.04	0.03	1.6	0.01	0.000114524	0.00000367	0.0000368	0.00000146	Slovak, N. M., Paytan, A., & Wiegand, B. A. (2009). Reconstructing Middle Horizon mobility patterns on the coast of Peru through strontium isotope analysis. Journal of Archaeological Science, 36(1), 157-165.; Slovak, N. M., & Paytan, A. (2011). Fisherfolk and farmers: Carbon and nitrogen isotope evidence from Middle Horizon Anc�n, Peru. International Journal of Osteoarchaeology, 21(3), 253-267.	1202
Ancon	Ancon	Central Coast	Central Coast	Middle Horizon	1450	950	1450	950	NA	NA	#N/A	#N/A	-11.7709	-77.1718	41	A1/1461	#N/A	#N/A	#N/A	50+	#N/A	-10.7	13.6	3.44	y	#N/A	13	1089.599171	1.089599171	Coastal	14.65	2.59	91.69	0.67	0.04	0.04	1.63	0.01	0.000115373	0.00000368	0.0000362	0.00000145	Slovak, N. M., Paytan, A., & Wiegand, B. A. (2009). Reconstructing Middle Horizon mobility patterns on the coast of Peru through strontium isotope analysis. Journal of Archaeological Science, 36(1), 157-165.; Slovak, N. M., & Paytan, A. (2011). Fisherfolk and farmers: Carbon and nitrogen isotope evidence from Middle Horizon Anc�n, Peru. International Journal of Osteoarchaeology, 21(3), 253-267.	1201
Ancon	Ancon	Central Coast	Central Coast	Middle Horizon	1450	950	1450	950	NA	NA	#N/A	#N/A	-11.7709	-77.1718	42	A1/1509	#N/A	#N/A	#N/A	15--19	#N/A	-10.4	14	3.59	y	#N/A	13	1089.599171	1.089599171	Coastal	14.65	2.59	91.69	0.67	0.04	0.03	1.64	0.01	0.000114898	0.00000368	0.0000366	0.00000147	Slovak, N. M., Paytan, A., & Wiegand, B. A. (2009). Reconstructing Middle Horizon mobility patterns on the coast of Peru through strontium isotope analysis. Journal of Archaeological Science, 36(1), 157-165.; Slovak, N. M., & Paytan, A. (2011). Fisherfolk and farmers: Carbon and nitrogen isotope evidence from Middle Horizon Anc�n, Peru. International Journal of Osteoarchaeology, 21(3), 253-267.	1200
Ancon	Ancon	Central Coast	Central Coast	Middle Horizon	1450	950	1450	950	NA	NA	#N/A	#N/A	-11.7709	-77.1718	43	A1/1569	#N/A	#N/A	F	35--49	#N/A	-10.1	NA	3.75	y	#N/A	13	1089.599171	1.089599171	Coastal	14.65	2.59	91.69	0.67	0.04	0.03	1.62	0.01	0.000115627	0.00000367	0.0000369	0.00000147	Slovak, N. M., Paytan, A., & Wiegand, B. A. (2009). Reconstructing Middle Horizon mobility patterns on the coast of Peru through strontium isotope analysis. Journal of Archaeological Science, 36(1), 157-165.; Slovak, N. M., & Paytan, A. (2011). Fisherfolk and farmers: Carbon and nitrogen isotope evidence from Middle Horizon Anc�n, Peru. International Journal of Osteoarchaeology, 21(3), 253-267.	1204
Ancon	Ancon	Central Coast	Central Coast	Middle Horizon	1450	950	1450	950	NA	NA	#N/A	#N/A	-11.7709	-77.1718	44	A1/1572	#N/A	#N/A	#N/A	20--34	#N/A	-9.9	14.1	3.37	y	#N/A	13	1089.599171	1.089599171	Coastal	14.65	2.59	91.69	0.67	0.04	0.03	1.62	0.01	0.000115378	0.00000368	0.0000364	0.00000148	Slovak, N. M., Paytan, A., & Wiegand, B. A. (2009). Reconstructing Middle Horizon mobility patterns on the coast of Peru through strontium isotope analysis. Journal of Archaeological Science, 36(1), 157-165.; Slovak, N. M., & Paytan, A. (2011). Fisherfolk and farmers: Carbon and nitrogen isotope evidence from Middle Horizon Anc�n, Peru. International Journal of Osteoarchaeology, 21(3), 253-267.	1201
Ancon	Ancon	Central Coast	Central Coast	Middle Horizon	1450	950	1450	950	NA	NA	#N/A	#N/A	-11.7709	-77.1718	45	A1/1703	#N/A	#N/A	F	35--49	#N/A	-11.2	13.1	3.4	y	#N/A	13	1089.599171	1.089599171	Coastal	14.65	2.59	91.69	0.67	0.04	0.03	1.61	0.01	0.000115214	0.00000369	0.0000366	0.00000147	Slovak, N. M., Paytan, A., & Wiegand, B. A. (2009). Reconstructing Middle Horizon mobility patterns on the coast of Peru through strontium isotope analysis. Journal of Archaeological Science, 36(1), 157-165.; Slovak, N. M., & Paytan, A. (2011). Fisherfolk and farmers: Carbon and nitrogen isotope evidence from Middle Horizon Anc�n, Peru. International Journal of Osteoarchaeology, 21(3), 253-267.	1199
Ancon	Ancon	Central Coast	Central Coast	Middle Horizon	1450	950	1450	950	NA	NA	#N/A	#N/A	-11.7709	-77.1718	46	A1/1979	#N/A	#N/A	F	20--34	#N/A	-10.7	13.4	3.42	y	#N/A	13	1089.599171	1.089599171	Coastal	14.65	2.59	91.69	0.67	0.04	0.03	1.62	0.01	0.000115173	0.00000367	0.0000363	0.00000147	Slovak, N. M., Paytan, A., & Wiegand, B. A. (2009). Reconstructing Middle Horizon mobility patterns on the coast of Peru through strontium isotope analysis. Journal of Archaeological Science, 36(1), 157-165.; Slovak, N. M., & Paytan, A. (2011). Fisherfolk and farmers: Carbon and nitrogen isotope evidence from Middle Horizon Anc�n, Peru. International Journal of Osteoarchaeology, 21(3), 253-267.	1200
Ancon	Ancon	Central Coast	Central Coast	Middle Horizon	1450	950	1450	950	NA	NA	#N/A	#N/A	-11.7709	-77.1718	47	A1/P6136	#N/A	#N/A	M	20--34	#N/A	-11.2	15	3.37	y	#N/A	13	1089.599171	1.089599171	Coastal	14.65	2.59	91.69	0.67	0.04	0.03	1.64	0.01	0.000114933	0.00000366	0.0000369	0.00000148	Slovak, N. M., Paytan, A., & Wiegand, B. A. (2009). Reconstructing Middle Horizon mobility patterns on the coast of Peru through strontium isotope analysis. Journal of Archaeological Science, 36(1), 157-165.; Slovak, N. M., & Paytan, A. (2011). Fisherfolk and farmers: Carbon and nitrogen isotope evidence from Middle Horizon Anc�n, Peru. International Journal of Osteoarchaeology, 21(3), 253-267.	1198
Ancon	Ancon	Central Coast	Central Coast	Middle Horizon	1450	950	1450	950	NA	NA	#N/A	#N/A	-11.7709	-77.1718	48	A1/P6504	#N/A	#N/A	M	20--34	#N/A	-10.8	14.8	3.29	y	#N/A	13	1089.599171	1.089599171	Coastal	14.65	2.59	91.69	0.67	0.04	0.03	1.63	0.01	0.000115536	0.00000369	0.0000365	0.00000147	Slovak, N. M., Paytan, A., & Wiegand, B. A. (2009). Reconstructing Middle Horizon mobility patterns on the coast of Peru through strontium isotope analysis. Journal of Archaeological Science, 36(1), 157-165.; Slovak, N. M., & Paytan, A. (2011). Fisherfolk and farmers: Carbon and nitrogen isotope evidence from Middle Horizon Anc�n, Peru. International Journal of Osteoarchaeology, 21(3), 253-267.	1199
Ancon	Ancon	Central Coast	Central Coast	Middle Horizon	1450	950	1450	950	NA	NA	#N/A	#N/A	-11.7709	-77.1718	49	A1/P6677	#N/A	#N/A	M	35--49	#N/A	-12.2	13	3.31	y	#N/A	13	1089.599171	1.089599171	Coastal	14.65	2.59	91.69	0.67	0.04	0.03	1.63	0.01	0.000115464	0.00000368	0.0000365	0.00000147	Slovak, N. M., Paytan, A., & Wiegand, B. A. (2009). Reconstructing Middle Horizon mobility patterns on the coast of Peru through strontium isotope analysis. Journal of Archaeological Science, 36(1), 157-165.; Slovak, N. M., & Paytan, A. (2011). Fisherfolk and farmers: Carbon and nitrogen isotope evidence from Middle Horizon Anc�n, Peru. International Journal of Osteoarchaeology, 21(3), 253-267.	1199
Ancon	Ancon	Central Coast	Central Coast	Middle Horizon	1450	950	1450	950	NA	NA	#N/A	#N/A	-11.7709	-77.1718	50	A1/P6865	#N/A	#N/A	F	35--49	#N/A	-9.6	14.9	3.31	y	#N/A	13	1089.599171	1.089599171	Coastal	14.65	2.59	91.69	0.67	0.04	0.03	1.63	0.01	0.000115385	0.00000368	0.0000362	0.00000147	Slovak, N. M., Paytan, A., & Wiegand, B. A. (2009). Reconstructing Middle Horizon mobility patterns on the coast of Peru through strontium isotope analysis. Journal of Archaeological Science, 36(1), 157-165.; Slovak, N. M., & Paytan, A. (2011). Fisherfolk and farmers: Carbon and nitrogen isotope evidence from Middle Horizon Anc�n, Peru. International Journal of Osteoarchaeology, 21(3), 253-267.	1196
Ancon	Ancon	Central Coast	Central Coast	Middle Horizon	1450	950	1450	950	NA	NA	#N/A	#N/A	-11.7709	-77.1718	51	A1/P7854	#N/A	#N/A	M	50+	#N/A	-8.5	14.7	3.22	y	#N/A	13	1089.599171	1.089599171	Coastal	14.65	2.59	91.69	0.67	0.04	0.03	1.62	0.01	0.000115125	0.00000367	0.0000366	0.00000145	Slovak, N. M., Paytan, A., & Wiegand, B. A. (2009). Reconstructing Middle Horizon mobility patterns on the coast of Peru through strontium isotope analysis. Journal of Archaeological Science, 36(1), 157-165.; Slovak, N. M., & Paytan, A. (2011). Fisherfolk and farmers: Carbon and nitrogen isotope evidence from Middle Horizon Anc�n, Peru. International Journal of Osteoarchaeology, 21(3), 253-267.	1202
Ancon	Ancon	Central Coast	Central Coast	Middle Horizon	1450	950	1450	950	NA	NA	#N/A	#N/A	-11.7709	-77.1718	52	A1/P7968	#N/A	#N/A	F	20--34	#N/A	-12.4	15	3.4	y	#N/A	13	1089.599171	1.089599171	Coastal	14.65	2.59	91.69	0.67	0.04	0.03	1.61	0.01	0.000115498	0.00000367	0.0000364	0.00000147	Slovak, N. M., Paytan, A., & Wiegand, B. A. (2009). Reconstructing Middle Horizon mobility patterns on the coast of Peru through strontium isotope analysis. Journal of Archaeological Science, 36(1), 157-165.; Slovak, N. M., & Paytan, A. (2011). Fisherfolk and farmers: Carbon and nitrogen isotope evidence from Middle Horizon Anc�n, Peru. International Journal of Osteoarchaeology, 21(3), 253-267.	1200
Ancon	Ancon	Central Coast	Central Coast	Middle Horizon	1450	950	1450	950	NA	NA	#N/A	#N/A	-11.7709	-77.1718	53	A1/P8406	#N/A	#N/A	F	20--34	#N/A	-10.8	NA	3.8	y	#N/A	13	1089.599171	1.089599171	Coastal	14.65	2.59	91.69	0.67	0.04	0.03	1.6	0.01	0.000115222	0.00000368	0.0000364	0.00000146	Slovak, N. M., Paytan, A., & Wiegand, B. A. (2009). Reconstructing Middle Horizon mobility patterns on the coast of Peru through strontium isotope analysis. Journal of Archaeological Science, 36(1), 157-165.; Slovak, N. M., & Paytan, A. (2011). Fisherfolk and farmers: Carbon and nitrogen isotope evidence from Middle Horizon Anc�n, Peru. International Journal of Osteoarchaeology, 21(3), 253-267.	1198
Ancon	Ancon	Central Coast	Central Coast	Middle Horizon	1450	950	1450	950	NA	NA	#N/A	#N/A	-11.7709	-77.1718	54	CF-03-II	#N/A	#N/A	F	20--34	#N/A	-10	13.5	3.34	y	#N/A	13	1089.599171	1.089599171	Coastal	14.65	2.59	91.69	0.67	0.04	0.03	1.62	0.01	0.000115437	0.00000368	0.0000364	0.00000146	Slovak, N. M., Paytan, A., & Wiegand, B. A. (2009). Reconstructing Middle Horizon mobility patterns on the coast of Peru through strontium isotope analysis. Journal of Archaeological Science, 36(1), 157-165.; Slovak, N. M., & Paytan, A. (2011). Fisherfolk and farmers: Carbon and nitrogen isotope evidence from Middle Horizon Anc�n, Peru. International Journal of Osteoarchaeology, 21(3), 253-267.	1203
Ancon	Ancon	Central Coast	Central Coast	Middle Horizon	1450	950	1450	950	NA	NA	#N/A	#N/A	-11.7709	-77.1718	55	CF-08-I	#N/A	#N/A	M	20--34	#N/A	-10.1	14.9	3.33	y	#N/A	13	1089.599171	1.089599171	Coastal	14.65	2.59	91.69	0.67	0.04	0.03	1.61	0.01	0.00011497	0.00000365	0.0000363	0.00000147	Slovak, N. M., Paytan, A., & Wiegand, B. A. (2009). Reconstructing Middle Horizon mobility patterns on the coast of Peru through strontium isotope analysis. Journal of Archaeological Science, 36(1), 157-165.; Slovak, N. M., & Paytan, A. (2011). Fisherfolk and farmers: Carbon and nitrogen isotope evidence from Middle Horizon Anc�n, Peru. International Journal of Osteoarchaeology, 21(3), 253-267.	1202
Ancon	Ancon	Central Coast	Central Coast	Middle Horizon	1450	950	1450	950	NA	NA	#N/A	#N/A	-11.7709	-77.1718	56	CF-08-II	#N/A	#N/A	M	35--49	#N/A	-10.2	14.1	3.31	y	#N/A	13	1089.599171	1.089599171	Coastal	14.65	2.59	91.69	0.67	0.04	0.03	1.64	0.01	0.000115072	0.00000369	0.0000362	0.00000145	Slovak, N. M., Paytan, A., & Wiegand, B. A. (2009). Reconstructing Middle Horizon mobility patterns on the coast of Peru through strontium isotope analysis. Journal of Archaeological Science, 36(1), 157-165.; Slovak, N. M., & Paytan, A. (2011). Fisherfolk and farmers: Carbon and nitrogen isotope evidence from Middle Horizon Anc�n, Peru. International Journal of Osteoarchaeology, 21(3), 253-267.	1198
Ancon	Ancon	Central Coast	Central Coast	Middle Horizon	1450	950	1450	950	NA	NA	#N/A	#N/A	-11.7709	-77.1718	57	CF-08-Y	#N/A	#N/A	F	50+	#N/A	-10.5	14	3.28	y	#N/A	13	1089.599171	1.089599171	Coastal	14.65	2.59	91.69	0.67	0.04	0.03	1.6	0.01	0.000114947	0.00000366	0.0000365	0.00000146	Slovak, N. M., Paytan, A., & Wiegand, B. A. (2009). Reconstructing Middle Horizon mobility patterns on the coast of Peru through strontium isotope analysis. Journal of Archaeological Science, 36(1), 157-165.; Slovak, N. M., & Paytan, A. (2011). Fisherfolk and farmers: Carbon and nitrogen isotope evidence from Middle Horizon Anc�n, Peru. International Journal of Osteoarchaeology, 21(3), 253-267.	1200
Ancon	Ancon	Central Coast	Central Coast	Middle Horizon	1450	950	1450	950	NA	NA	#N/A	#N/A	-11.7709	-77.1718	58	CF-14-X	#N/A	#N/A	F	50+	#N/A	-11	13.3	3.29	y	#N/A	13	1089.599171	1.089599171	Coastal	14.65	2.59	91.69	0.67	0.04	0.03	1.61	0.01	0.000114472	0.00000369	0.0000366	0.00000148	Slovak, N. M., Paytan, A., & Wiegand, B. A. (2009). Reconstructing Middle Horizon mobility patterns on the coast of Peru through strontium isotope analysis. Journal of Archaeological Science, 36(1), 157-165.; Slovak, N. M., & Paytan, A. (2011). Fisherfolk and farmers: Carbon and nitrogen isotope evidence from Middle Horizon Anc�n, Peru. International Journal of Osteoarchaeology, 21(3), 253-267.	1201
Armatambo	Armatambo	Rimac Valley	Central Coast	Late Intermediate Period	1050	480	1050	480	NA	NA	#N/A	#N/A	-12.171	-77.0263	59	ARMA-PER97-ENT12	RIMAC-ARMA.M003	#N/A	UD	C	#N/A	-12.2	13.5	2.9	y	1	42	1246.447881	1.246447881	Coastal	14.73	2.6	90.22	0.66	0.04	0.03	2.16	0.01	0.000161639	0.00000228	0.0000648	0.000001	Marsteller, S. J., Zolotova, N., & Knudson, K. J. (2017). Investigating economic specialization on the central Peruvian coast: A reconstruction of Late Intermediate Period Ychsma diet using stable isotopes. American Journal of Physical Anthropology, 162(2), 300-317.; Marsteller, S. J., Knudson, K. J., Gordon, G., & Anbar, A. (2017). Biogeochemical reconstructions of life histories as a method to …	762
Armatambo	Armatambo	Rimac Valley	Central Coast	Late Intermediate Period	1050	480	1050	480	NA	NA	#N/A	#N/A	-12.171	-77.0263	60	ARMA-PER97-ENT35	RIMAC-ARMA.M010	#N/A	M	MA	#N/A	-7.9	18.4	2.9	y	13.5	42	1246.447881	1.246447881	Coastal	14.73	2.6	90.22	0.66	0.04	0.03	2.13	0.01	0.000161834	0.00000227	0.0000652	0.000001	Marsteller, S. J., Zolotova, N., & Knudson, K. J. (2017). Investigating economic specialization on the central Peruvian coast: A reconstruction of Late Intermediate Period Ychsma diet using stable isotopes. American Journal of Physical Anthropology, 162(2), 300-317.; Marsteller, S. J., Knudson, K. J., Gordon, G., & Anbar, A. (2017). Biogeochemical reconstructions of life histories as a method to …	768
Armatambo	Armatambo	Rimac Valley	Central Coast	Late Intermediate Period	1050	480	1050	480	NA	NA	#N/A	#N/A	-12.171	-77.0263	61	ARMA-PER97-ENT42	RIMAC-ARMA.M014	#N/A	M	MA	#N/A	-10	17.2	2.9	y	13	42	1246.447881	1.246447881	Coastal	14.72	2.6	90.22	0.66	0.04	0.04	2.2	0.01	0.000161505	0.00000228	0.0000662	0.00000101	Marsteller, S. J., Zolotova, N., & Knudson, K. J. (2017). Investigating economic specialization on the central Peruvian coast: A reconstruction of Late Intermediate Period Ychsma diet using stable isotopes. American Journal of Physical Anthropology, 162(2), 300-317.; Marsteller, S. J., Knudson, K. J., Gordon, G., & Anbar, A. (2017). Biogeochemical reconstructions of life histories as a method to …	761
Armatambo	Armatambo	Rimac Valley	Central Coast	Late Intermediate Period	1050	480	1050	480	NA	NA	#N/A	#N/A	-12.171	-77.0263	62	ARMA-PER97-ENT45	RIMAC-ARMA.M022	#N/A	F	OA	#N/A	-11	16.4	2.9	y	6.3	42	1246.447881	1.246447881	Coastal	14.72	2.6	90.22	0.66	0.04	0.03	2.15	0.01	0.00016251	0.00000228	0.0000645	0.00000101	Marsteller, S. J., Zolotova, N., & Knudson, K. J. (2017). Investigating economic specialization on the central Peruvian coast: A reconstruction of Late Intermediate Period Ychsma diet using stable isotopes. American Journal of Physical Anthropology, 162(2), 300-317.; Marsteller, S. J., Knudson, K. J., Gordon, G., & Anbar, A. (2017). Biogeochemical reconstructions of life histories as a method to …	760
Armatambo	Armatambo	Rimac Valley	Central Coast	Late Intermediate Period	1050	480	1050	480	NA	NA	#N/A	#N/A	-12.171	-77.0263	63	ARMA-PER97-ENT46	RIMAC-ARMA.M028	#N/A	PF	YA	#N/A	-10.1	16.9	2.9	y	12.3	42	1246.447881	1.246447881	Coastal	14.73	2.6	90.22	0.66	0.04	0.04	2.2	0.01	0.000161683	0.00000228	0.0000657	0.00000102	Marsteller, S. J., Zolotova, N., & Knudson, K. J. (2017). Investigating economic specialization on the central Peruvian coast: A reconstruction of Late Intermediate Period Ychsma diet using stable isotopes. American Journal of Physical Anthropology, 162(2), 300-317.; Marsteller, S. J., Knudson, K. J., Gordon, G., & Anbar, A. (2017). Biogeochemical reconstructions of life histories as a method to …	771
Armatambo	Armatambo	Rimac Valley	Central Coast	Late Intermediate Period	1050	480	1050	480	NA	NA	#N/A	#N/A	-12.171	-77.0263	64	ARMA-PER97-ENT49	RIMAC-ARMA.M030	#N/A	PF	OA	#N/A	-10.4	18	2.9	y	12.4	42	1246.447881	1.246447881	Coastal	14.73	2.6	90.22	0.66	0.04	0.03	2.18	0.01	0.000161202	0.00000227	0.0000649	0.000000998	Marsteller, S. J., Zolotova, N., & Knudson, K. J. (2017). Investigating economic specialization on the central Peruvian coast: A reconstruction of Late Intermediate Period Ychsma diet using stable isotopes. American Journal of Physical Anthropology, 162(2), 300-317.; Marsteller, S. J., Knudson, K. J., Gordon, G., & Anbar, A. (2017). Biogeochemical reconstructions of life histories as a method to …	765
Armatambo	Armatambo	Rimac Valley	Central Coast	Late Intermediate Period	1050	480	1050	480	NA	NA	#N/A	#N/A	-12.171	-77.0263	65	ARMA-PER97-ENT57	RIMAC-ARMA.M034	#N/A	UD	C	#N/A	-10.4	16.3	2.9	y	13.8	42	1246.447881	1.246447881	Coastal	14.73	2.6	90.22	0.66	0.04	0.03	2.16	0.01	0.000162117	0.00000228	0.0000644	0.00000102	Marsteller, S. J., Zolotova, N., & Knudson, K. J. (2017). Investigating economic specialization on the central Peruvian coast: A reconstruction of Late Intermediate Period Ychsma diet using stable isotopes. American Journal of Physical Anthropology, 162(2), 300-317.; Marsteller, S. J., Knudson, K. J., Gordon, G., & Anbar, A. (2017). Biogeochemical reconstructions of life histories as a method to …	764.5
Armatambo	Armatambo	Rimac Valley	Central Coast	Late Intermediate Period	1050	480	1050	480	NA	NA	#N/A	#N/A	-12.171	-77.0263	66	ARMA-PER97-ENT65	RIMAC-ARMA.M038	#N/A	M	YA	#N/A	-11.8	12.4	2.9	y	12.2	42	1246.447881	1.246447881	Coastal	14.73	2.6	90.22	0.66	0.04	0.03	2.16	0.01	0.000162377	0.00000229	0.0000655	0.00000101	Marsteller, S. J., Zolotova, N., & Knudson, K. J. (2017). Investigating economic specialization on the central Peruvian coast: A reconstruction of Late Intermediate Period Ychsma diet using stable isotopes. American Journal of Physical Anthropology, 162(2), 300-317.; Marsteller, S. J., Knudson, K. J., Gordon, G., & Anbar, A. (2017). Biogeochemical reconstructions of life histories as a method to …	765
Armatambo	Armatambo	Rimac Valley	Central Coast	Late Intermediate Period	1050	480	1050	480	NA	NA	#N/A	#N/A	-12.171	-77.0263	67	ARMA-PER97-ENT68	RIMAC-ARMA.M042	#N/A	F	MA	#N/A	-10.2	16.4	2.9	y	11	42	1246.447881	1.246447881	Coastal	14.73	2.6	90.22	0.66	0.04	0.03	2.18	0.01	0.000162225	0.00000227	0.0000651	0.00000102	Marsteller, S. J., Zolotova, N., & Knudson, K. J. (2017). Investigating economic specialization on the central Peruvian coast: A reconstruction of Late Intermediate Period Ychsma diet using stable isotopes. American Journal of Physical Anthropology, 162(2), 300-317.; Marsteller, S. J., Knudson, K. J., Gordon, G., & Anbar, A. (2017). Biogeochemical reconstructions of life histories as a method to …	765
Armatambo	Armatambo	Rimac Valley	Central Coast	Late Intermediate Period	1050	480	1050	480	NA	NA	#N/A	#N/A	-12.171	-77.0263	68	ARMA-D04.I-CF09	RIMAC-ARMA.M049	#N/A	F	YA	#N/A	-10.4	16.6	2.9	y	12.8	42	1246.447881	1.246447881	Coastal	14.73	2.6	90.22	0.66	0.04	0.03	2.17	0.01	0.000161535	0.00000229	0.0000652	0.00000101	Marsteller, S. J., Zolotova, N., & Knudson, K. J. (2017). Investigating economic specialization on the central Peruvian coast: A reconstruction of Late Intermediate Period Ychsma diet using stable isotopes. American Journal of Physical Anthropology, 162(2), 300-317.; Marsteller, S. J., Knudson, K. J., Gordon, G., & Anbar, A. (2017). Biogeochemical reconstructions of life histories as a method to …	765
Armatambo	Armatambo	Rimac Valley	Central Coast	Late Intermediate Period	1050	480	1050	480	NA	NA	#N/A	#N/A	-12.171	-77.0263	69	ARMA-D04.I-CF25B	RIMAC-ARMA.M053	#N/A	UD	C	#N/A	-13.2	14.9	3	y	16.8	42	1246.447881	1.246447881	Coastal	14.72	2.6	90.22	0.66	0.04	0.03	2.17	0.01	0.000161394	0.00000227	0.0000653	0.00000102	Marsteller, S. J., Zolotova, N., & Knudson, K. J. (2017). Investigating economic specialization on the central Peruvian coast: A reconstruction of Late Intermediate Period Ychsma diet using stable isotopes. American Journal of Physical Anthropology, 162(2), 300-317.; Marsteller, S. J., Knudson, K. J., Gordon, G., & Anbar, A. (2017). Biogeochemical reconstructions of life histories as a method to …	769
Armatambo	Armatambo	Rimac Valley	Central Coast	Late Intermediate Period	1050	480	1050	480	NA	NA	#N/A	#N/A	-12.171	-77.0263	70	ARMA-D04.II-CF005A	RIMAC-ARMA.M057	#N/A	F	YA	#N/A	-11.3	16	2.9	y	10.4	42	1246.447881	1.246447881	Coastal	14.72	2.6	90.22	0.66	0.04	0.03	2.16	0.01	0.000162734	0.0000023	0.0000655	0.00000101	Marsteller, S. J., Zolotova, N., & Knudson, K. J. (2017). Investigating economic specialization on the central Peruvian coast: A reconstruction of Late Intermediate Period Ychsma diet using stable isotopes. American Journal of Physical Anthropology, 162(2), 300-317.; Marsteller, S. J., Knudson, K. J., Gordon, G., & Anbar, A. (2017). Biogeochemical reconstructions of life histories as a method to …	759
Armatambo	Armatambo	Rimac Valley	Central Coast	Late Intermediate Period	1050	480	1050	480	NA	NA	#N/A	#N/A	-12.171	-77.0263	71	ARMA-D04.II-CF007A	RIMAC-ARMA.M061	#N/A	PF	YA	#N/A	-11.1	11.6	2.9	y	10.3	42	1246.447881	1.246447881	Coastal	14.73	2.6	90.22	0.66	0.04	0.03	2.18	0.01	0.000163477	0.00000232	0.0000652	0.000001	Marsteller, S. J., Zolotova, N., & Knudson, K. J. (2017). Investigating economic specialization on the central Peruvian coast: A reconstruction of Late Intermediate Period Ychsma diet using stable isotopes. American Journal of Physical Anthropology, 162(2), 300-317.; Marsteller, S. J., Knudson, K. J., Gordon, G., & Anbar, A. (2017). Biogeochemical reconstructions of life histories as a method to …	767
Armatambo	Armatambo	Rimac Valley	Central Coast	Late Intermediate Period	1050	480	1050	480	NA	NA	#N/A	#N/A	-12.171	-77.0263	72	ARMA-D04.II-CF013	RIMAC-ARMA.M067	#N/A	M	MA	#N/A	-11.3	15.7	2.9	y	9.6	42	1246.447881	1.246447881	Coastal	14.73	2.6	90.22	0.66	0.04	0.03	2.17	0.01	0.00016203	0.00000227	0.0000654	0.00000101	Marsteller, S. J., Zolotova, N., & Knudson, K. J. (2017). Investigating economic specialization on the central Peruvian coast: A reconstruction of Late Intermediate Period Ychsma diet using stable isotopes. American Journal of Physical Anthropology, 162(2), 300-317.; Marsteller, S. J., Knudson, K. J., Gordon, G., & Anbar, A. (2017). Biogeochemical reconstructions of life histories as a method to …	766
Armatambo	Armatambo	Rimac Valley	Central Coast	Late Intermediate Period	1050	480	1050	480	NA	NA	#N/A	#N/A	-12.171	-77.0263	73	ARMA-D04.II-CF026D	RIMAC-ARMA.M069	#N/A	UD	C	#N/A	-9.8	16.4	2.9	y	15.7	42	1246.447881	1.246447881	Coastal	14.72	2.6	90.22	0.66	0.04	0.04	2.15	0.01	0.000161522	0.00000227	0.0000649	0.000001	Marsteller, S. J., Zolotova, N., & Knudson, K. J. (2017). Investigating economic specialization on the central Peruvian coast: A reconstruction of Late Intermediate Period Ychsma diet using stable isotopes. American Journal of Physical Anthropology, 162(2), 300-317.; Marsteller, S. J., Knudson, K. J., Gordon, G., & Anbar, A. (2017). Biogeochemical reconstructions of life histories as a method to …	769
Armatambo	Armatambo	Rimac Valley	Central Coast	Late Intermediate Period	1050	480	1050	480	NA	NA	#N/A	#N/A	-12.171	-77.0263	74	ARMA-D04.II-CF030	RIMAC-ARMA.M072	#N/A	F	MA	#N/A	-9.4	14.8	2.9	y	12.5	42	1246.447881	1.246447881	Coastal	14.72	2.6	90.22	0.66	0.04	0.03	2.17	0.01	0.000162306	0.00000229	0.0000648	0.00000103	Marsteller, S. J., Zolotova, N., & Knudson, K. J. (2017). Investigating economic specialization on the central Peruvian coast: A reconstruction of Late Intermediate Period Ychsma diet using stable isotopes. American Journal of Physical Anthropology, 162(2), 300-317.; Marsteller, S. J., Knudson, K. J., Gordon, G., & Anbar, A. (2017). Biogeochemical reconstructions of life histories as a method to …	761
Armatambo	Armatambo	Rimac Valley	Central Coast	Late Intermediate Period	1050	480	1050	480	NA	NA	#N/A	#N/A	-12.171	-77.0263	75	ARMA-D04.II-CF031A	RIMAC-ARMA.M076	#N/A	F	OA	#N/A	-10.2	15.7	2.9	y	10.9	42	1246.447881	1.246447881	Coastal	14.73	2.6	90.22	0.66	0.04	0.03	2.17	0.01	0.000160914	0.0000023	0.0000658	0.00000102	Marsteller, S. J., Zolotova, N., & Knudson, K. J. (2017). Investigating economic specialization on the central Peruvian coast: A reconstruction of Late Intermediate Period Ychsma diet using stable isotopes. American Journal of Physical Anthropology, 162(2), 300-317.; Marsteller, S. J., Knudson, K. J., Gordon, G., & Anbar, A. (2017). Biogeochemical reconstructions of life histories as a method to …	766
Armatambo	Armatambo	Rimac Valley	Central Coast	Late Intermediate Period	1050	480	1050	480	NA	NA	#N/A	#N/A	-12.171	-77.0263	76	ARMA-D04.II-CF038	RIMAC-ARMA.M078	#N/A	UD	A	#N/A	-10.7	21.3	2.9	y	10.7	42	1246.447881	1.246447881	Coastal	14.73	2.6	90.22	0.66	0.04	0.03	2.15	0.01	0.000161654	0.00000228	0.0000653	0.00000102	Marsteller, S. J., Zolotova, N., & Knudson, K. J. (2017). Investigating economic specialization on the central Peruvian coast: A reconstruction of Late Intermediate Period Ychsma diet using stable isotopes. American Journal of Physical Anthropology, 162(2), 300-317.; Marsteller, S. J., Knudson, K. J., Gordon, G., & Anbar, A. (2017). Biogeochemical reconstructions of life histories as a method to …	764
Armatambo	Armatambo	Rimac Valley	Central Coast	Late Intermediate Period	1050	480	1050	480	NA	NA	#N/A	#N/A	-12.171	-77.0263	77	ARMA-D04.II-CF052	RIMAC-ARMA.M083	#N/A	UD	C	#N/A	-11.6	14.1	3	y	14.7	42	1246.447881	1.246447881	Coastal	14.72	2.6	90.22	0.66	0.04	0.03	2.18	0.01	0.000162128	0.00000228	0.0000652	0.00000101	Marsteller, S. J., Zolotova, N., & Knudson, K. J. (2017). Investigating economic specialization on the central Peruvian coast: A reconstruction of Late Intermediate Period Ychsma diet using stable isotopes. American Journal of Physical Anthropology, 162(2), 300-317.; Marsteller, S. J., Knudson, K. J., Gordon, G., & Anbar, A. (2017). Biogeochemical reconstructions of life histories as a method to …	766
Armatambo	Armatambo	Rimac Valley	Central Coast	Late Intermediate Period	1050	480	1050	480	NA	NA	#N/A	#N/A	-12.171	-77.0263	78	ARMA-D04.II-CF057	RIMAC-ARMA.M091	#N/A	F	MA	#N/A	-11.1	16	2.9	y	13	42	1246.447881	1.246447881	Coastal	14.72	2.6	90.22	0.66	0.04	0.03	2.18	0.01	0.000160449	0.00000226	0.0000645	0.00000101	Marsteller, S. J., Zolotova, N., & Knudson, K. J. (2017). Investigating economic specialization on the central Peruvian coast: A reconstruction of Late Intermediate Period Ychsma diet using stable isotopes. American Journal of Physical Anthropology, 162(2), 300-317.; Marsteller, S. J., Knudson, K. J., Gordon, G., & Anbar, A. (2017). Biogeochemical reconstructions of life histories as a method to …	765
Armatambo	Armatambo	Rimac Valley	Central Coast	Late Intermediate Period	1050	480	1050	480	NA	NA	#N/A	#N/A	-12.171	-77.0263	79	ARMA-D04.II-CF062	RIMAC-ARMA.M095	#N/A	F	OA	#N/A	-11.6	15.4	2.9	y	11	42	1246.447881	1.246447881	Coastal	14.73	2.6	90.22	0.66	0.04	0.03	2.15	0.01	0.000161878	0.00000229	0.0000656	0.00000102	Marsteller, S. J., Zolotova, N., & Knudson, K. J. (2017). Investigating economic specialization on the central Peruvian coast: A reconstruction of Late Intermediate Period Ychsma diet using stable isotopes. American Journal of Physical Anthropology, 162(2), 300-317.; Marsteller, S. J., Knudson, K. J., Gordon, G., & Anbar, A. (2017). Biogeochemical reconstructions of life histories as a method to …	770
Armatambo	Armatambo	Rimac Valley	Central Coast	Late Intermediate Period	1050	480	1050	480	NA	NA	#N/A	#N/A	-12.171	-77.0263	80	ARMA-D04.II-CF073B	RIMAC-ARMA.M099	#N/A	F	MA	#N/A	-11.3	13.5	2.9	y	10.1	42	1246.447881	1.246447881	Coastal	14.72	2.6	90.22	0.66	0.04	0.03	2.18	0.01	0.000161862	0.00000228	0.0000647	0.00000102	Marsteller, S. J., Zolotova, N., & Knudson, K. J. (2017). Investigating economic specialization on the central Peruvian coast: A reconstruction of Late Intermediate Period Ychsma diet using stable isotopes. American Journal of Physical Anthropology, 162(2), 300-317.; Marsteller, S. J., Knudson, K. J., Gordon, G., & Anbar, A. (2017). Biogeochemical reconstructions of life histories as a method to …	764
Armatambo	Armatambo	Rimac Valley	Central Coast	Late Intermediate Period	1050	480	1050	480	NA	NA	#N/A	#N/A	-12.171	-77.0263	81	ARMA-D04.II-CF080	RIMAC-ARMA.M103	#N/A	F	MA	#N/A	-10.9	16.5	2.9	y	12.5	42	1246.447881	1.246447881	Coastal	14.73	2.6	90.22	0.66	0.04	0.03	2.19	0.01	0.00016176	0.00000227	0.0000653	0.00000102	Marsteller, S. J., Zolotova, N., & Knudson, K. J. (2017). Investigating economic specialization on the central Peruvian coast: A reconstruction of Late Intermediate Period Ychsma diet using stable isotopes. American Journal of Physical Anthropology, 162(2), 300-317.; Marsteller, S. J., Knudson, K. J., Gordon, G., & Anbar, A. (2017). Biogeochemical reconstructions of life histories as a method to …	765
Armatambo	Armatambo	Rimac Valley	Central Coast	Late Intermediate Period	1050	480	1050	480	NA	NA	#N/A	#N/A	-12.171	-77.0263	82	ARMA-D04.II-CF084	RIMAC-ARMA.M109	#N/A	UD	C	#N/A	-9.1	16.7	2.9	y	15.4	42	1246.447881	1.246447881	Coastal	14.73	2.6	90.22	0.66	0.04	0.03	2.18	0.01	0.000163369	0.00000229	0.000065	0.00000101	Marsteller, S. J., Zolotova, N., & Knudson, K. J. (2017). Investigating economic specialization on the central Peruvian coast: A reconstruction of Late Intermediate Period Ychsma diet using stable isotopes. American Journal of Physical Anthropology, 162(2), 300-317.; Marsteller, S. J., Knudson, K. J., Gordon, G., & Anbar, A. (2017). Biogeochemical reconstructions of life histories as a method to …	761
Armatambo	Armatambo	Rimac Valley	Central Coast	Late Intermediate Period	1050	480	1050	480	NA	NA	#N/A	#N/A	-12.171	-77.0263	83	ARMA-D04.II-CF085A	RIMAC-ARMA.M113	#N/A	F	OA	#N/A	-10.5	16.5	2.9	y	14.3	42	1246.447881	1.246447881	Coastal	14.72	2.6	90.22	0.66	0.04	0.03	2.15	0.01	0.000162765	0.00000226	0.0000658	0.00000102	Marsteller, S. J., Zolotova, N., & Knudson, K. J. (2017). Investigating economic specialization on the central Peruvian coast: A reconstruction of Late Intermediate Period Ychsma diet using stable isotopes. American Journal of Physical Anthropology, 162(2), 300-317.; Marsteller, S. J., Knudson, K. J., Gordon, G., & Anbar, A. (2017). Biogeochemical reconstructions of life histories as a method to …	758
Armatambo	Armatambo	Rimac Valley	Central Coast	Late Intermediate Period	1050	480	1050	480	NA	NA	#N/A	#N/A	-12.171	-77.0263	84	ARMA-D04.II-CF093B	RIMAC-ARMA.M117	#N/A	F	OA	#N/A	-11.2	13.7	2.9	y	13.1	42	1246.447881	1.246447881	Coastal	14.72	2.6	90.22	0.66	0.04	0.03	2.19	0.01	0.000161277	0.00000228	0.000065	0.00000103	Marsteller, S. J., Zolotova, N., & Knudson, K. J. (2017). Investigating economic specialization on the central Peruvian coast: A reconstruction of Late Intermediate Period Ychsma diet using stable isotopes. American Journal of Physical Anthropology, 162(2), 300-317.; Marsteller, S. J., Knudson, K. J., Gordon, G., & Anbar, A. (2017). Biogeochemical reconstructions of life histories as a method to …	762
Armatambo	Armatambo	Rimac Valley	Central Coast	Late Intermediate Period	1050	480	1050	480	NA	NA	#N/A	#N/A	-12.171	-77.0263	85	ARMA-D04.II-CF103	RIMAC-ARMA.M125	#N/A	M	OA	#N/A	-10.4	16.5	2.9	y	11.9	42	1246.447881	1.246447881	Coastal	14.73	2.6	90.22	0.66	0.04	0.03	2.18	0.01	0.000162597	0.00000228	0.000065	0.00000102	Marsteller, S. J., Zolotova, N., & Knudson, K. J. (2017). Investigating economic specialization on the central Peruvian coast: A reconstruction of Late Intermediate Period Ychsma diet using stable isotopes. American Journal of Physical Anthropology, 162(2), 300-317.; Marsteller, S. J., Knudson, K. J., Gordon, G., & Anbar, A. (2017). Biogeochemical reconstructions of life histories as a method to …	765
Armatambo	Armatambo	Rimac Valley	Central Coast	Late Intermediate Period	1050	480	1050	480	NA	NA	#N/A	#N/A	-12.171	-77.0263	86	ARMA-D04.II-CF105	RIMAC-ARMA.M129	#N/A	UD	C	#N/A	-10.4	17.5	3	y	19.1	42	1246.447881	1.246447881	Coastal	14.73	2.6	90.22	0.66	0.04	0.03	2.1	0.01	0.000161799	0.00000227	0.0000648	0.00000102	Marsteller, S. J., Zolotova, N., & Knudson, K. J. (2017). Investigating economic specialization on the central Peruvian coast: A reconstruction of Late Intermediate Period Ychsma diet using stable isotopes. American Journal of Physical Anthropology, 162(2), 300-317.; Marsteller, S. J., Knudson, K. J., Gordon, G., & Anbar, A. (2017). Biogeochemical reconstructions of life histories as a method to …	767
Armatambo	Armatambo	Rimac Valley	Central Coast	Late Intermediate Period	1050	480	1050	480	NA	NA	#N/A	#N/A	-12.171	-77.0263	87	ARMA-D04.II-CF110	RIMAC-ARMA.M133	#N/A	UD	C	#N/A	-11.2	16.7	2.9	y	14.4	42	1246.447881	1.246447881	Coastal	14.73	2.6	90.22	0.66	0.04	0.03	2.17	0.01	0.000162594	0.00000229	0.0000654	0.00000102	Marsteller, S. J., Zolotova, N., & Knudson, K. J. (2017). Investigating economic specialization on the central Peruvian coast: A reconstruction of Late Intermediate Period Ychsma diet using stable isotopes. American Journal of Physical Anthropology, 162(2), 300-317.; Marsteller, S. J., Knudson, K. J., Gordon, G., & Anbar, A. (2017). Biogeochemical reconstructions of life histories as a method to …	764
Armatambo	Armatambo	Rimac Valley	Central Coast	Late Intermediate Period	1050	480	1050	480	NA	NA	#N/A	#N/A	-12.171	-77.0263	88	ARMA-D04.II-CF114	RIMAC-ARMA.M149	#N/A	M	YA	#N/A	-10.3	16.9	2.9	y	10.5	42	1246.447881	1.246447881	Coastal	14.73	2.6	90.22	0.66	0.04	0.03	2.16	0.01	0.00016233	0.00000229	0.0000661	0.000001	Marsteller, S. J., Zolotova, N., & Knudson, K. J. (2017). Investigating economic specialization on the central Peruvian coast: A reconstruction of Late Intermediate Period Ychsma diet using stable isotopes. American Journal of Physical Anthropology, 162(2), 300-317.; Marsteller, S. J., Knudson, K. J., Gordon, G., & Anbar, A. (2017). Biogeochemical reconstructions of life histories as a method to …	766
Armatambo	Armatambo	Rimac Valley	Central Coast	Late Intermediate Period	1050	480	1050	480	NA	NA	#N/A	#N/A	-12.171	-77.0263	89	ARMA-D04.II-CF118	RIMAC-ARMA.M153	#N/A	F	MA	#N/A	-10.6	15.5	2.9	y	14.2	42	1246.447881	1.246447881	Coastal	14.73	2.6	90.22	0.66	0.04	0.03	2.16	0.01	0.000162675	0.00000229	0.000065	0.00000101	Marsteller, S. J., Zolotova, N., & Knudson, K. J. (2017). Investigating economic specialization on the central Peruvian coast: A reconstruction of Late Intermediate Period Ychsma diet using stable isotopes. American Journal of Physical Anthropology, 162(2), 300-317.; Marsteller, S. J., Knudson, K. J., Gordon, G., & Anbar, A. (2017). Biogeochemical reconstructions of life histories as a method to …	766
Armatambo	Armatambo	Rimac Valley	Central Coast	Late Intermediate Period	1050	480	1050	480	NA	NA	#N/A	#N/A	-12.171	-77.0263	90	ARMA-D04.II-CF119A	RIMAC-ARMA.M157	#N/A	M	MA	#N/A	-11.5	15.8	2.9	y	11.2	42	1246.447881	1.246447881	Coastal	14.72	2.6	90.22	0.66	0.04	0.04	2.2	0.01	0.000161989	0.00000227	0.0000654	0.00000101	Marsteller, S. J., Zolotova, N., & Knudson, K. J. (2017). Investigating economic specialization on the central Peruvian coast: A reconstruction of Late Intermediate Period Ychsma diet using stable isotopes. American Journal of Physical Anthropology, 162(2), 300-317.; Marsteller, S. J., Knudson, K. J., Gordon, G., & Anbar, A. (2017). Biogeochemical reconstructions of life histories as a method to …	765
Armatambo	Armatambo	Rimac Valley	Central Coast	Late Intermediate Period	1050	480	1050	480	NA	NA	#N/A	#N/A	-12.171	-77.0263	91	ARMA-D04.II-CF121	RIMAC-ARMA.M160	#N/A	M	MA	#N/A	-10.6	16.8	2.9	y	12.2	42	1246.447881	1.246447881	Coastal	14.72	2.6	90.22	0.66	0.04	0.03	2.16	0.01	0.000161296	0.0000023	0.0000648	0.000001	Marsteller, S. J., Zolotova, N., & Knudson, K. J. (2017). Investigating economic specialization on the central Peruvian coast: A reconstruction of Late Intermediate Period Ychsma diet using stable isotopes. American Journal of Physical Anthropology, 162(2), 300-317.; Marsteller, S. J., Knudson, K. J., Gordon, G., & Anbar, A. (2017). Biogeochemical reconstructions of life histories as a method to …	762
Armatambo	Armatambo	Rimac Valley	Central Coast	Late Intermediate Period	1050	480	1050	480	NA	NA	#N/A	#N/A	-12.171	-77.0263	92	ARMA-D04.II-CF122	RIMAC-ARMA.M164	#N/A	M	MA	#N/A	-11.3	15.9	2.9	y	12.7	42	1246.447881	1.246447881	Coastal	14.72	2.6	90.22	0.66	0.04	0.04	2.18	0.01	0.00016232	0.00000228	0.0000655	0.000001	Marsteller, S. J., Zolotova, N., & Knudson, K. J. (2017). Investigating economic specialization on the central Peruvian coast: A reconstruction of Late Intermediate Period Ychsma diet using stable isotopes. American Journal of Physical Anthropology, 162(2), 300-317.; Marsteller, S. J., Knudson, K. J., Gordon, G., & Anbar, A. (2017). Biogeochemical reconstructions of life histories as a method to …	764
Armatambo	Armatambo	Rimac Valley	Central Coast	Late Intermediate Period	1050	480	1050	480	NA	NA	#N/A	#N/A	-12.171	-77.0263	93	ARMA-D04.II-CF125	RIMAC-ARMA.M168	#N/A	M	YA	#N/A	-10.7	15.9	2.9	y	12.9	42	1246.447881	1.246447881	Coastal	14.72	2.6	90.22	0.66	0.04	0.03	2.16	0.01	0.00016194	0.00000226	0.0000651	0.00000101	Marsteller, S. J., Zolotova, N., & Knudson, K. J. (2017). Investigating economic specialization on the central Peruvian coast: A reconstruction of Late Intermediate Period Ychsma diet using stable isotopes. American Journal of Physical Anthropology, 162(2), 300-317.; Marsteller, S. J., Knudson, K. J., Gordon, G., & Anbar, A. (2017). Biogeochemical reconstructions of life histories as a method to …	764
Armatambo	Armatambo	Rimac Valley	Central Coast	Late Intermediate Period	1050	480	1050	480	NA	NA	#N/A	#N/A	-12.171	-77.0263	94	ARMA-D04.II-CF127	RIMAC-ARMA.M172	#N/A	F	MA	#N/A	-10.2	16.3	2.9	y	13.1	42	1246.447881	1.246447881	Coastal	14.73	2.6	90.22	0.66	0.04	0.03	2.15	0.01	0.000162542	0.00000229	0.0000653	0.00000101	Marsteller, S. J., Zolotova, N., & Knudson, K. J. (2017). Investigating economic specialization on the central Peruvian coast: A reconstruction of Late Intermediate Period Ychsma diet using stable isotopes. American Journal of Physical Anthropology, 162(2), 300-317.; Marsteller, S. J., Knudson, K. J., Gordon, G., & Anbar, A. (2017). Biogeochemical reconstructions of life histories as a method to …	765
Armatambo	Armatambo	Rimac Valley	Central Coast	Late Intermediate Period	1050	480	1050	480	NA	NA	#N/A	#N/A	-12.171	-77.0263	95	ARMA-D04.II-CF129	RIMAC-ARMA.M176	#N/A	F	MA	#N/A	-12.1	12.9	2.9	y	14.3	42	1246.447881	1.246447881	Coastal	14.72	2.61	90.22	0.66	0.04	0.03	2.18	0.01	0.000161725	0.00000228	0.0000651	0.00000101	Marsteller, S. J., Zolotova, N., & Knudson, K. J. (2017). Investigating economic specialization on the central Peruvian coast: A reconstruction of Late Intermediate Period Ychsma diet using stable isotopes. American Journal of Physical Anthropology, 162(2), 300-317.; Marsteller, S. J., Knudson, K. J., Gordon, G., & Anbar, A. (2017). Biogeochemical reconstructions of life histories as a method to …	764
Armatambo	Armatambo	Rimac Valley	Central Coast	Late Intermediate Period	1050	480	1050	480	NA	NA	#N/A	#N/A	-12.171	-77.0263	96	ARMA-D04.II-CF134	RIMAC-ARMA.M180	#N/A	F	OA	#N/A	-11.1	15.3	2.9	y	11.5	42	1246.447881	1.246447881	Coastal	14.73	2.6	90.22	0.66	0.04	0.03	2.17	0.01	0.000162308	0.00000227	0.0000652	0.00000101	Marsteller, S. J., Zolotova, N., & Knudson, K. J. (2017). Investigating economic specialization on the central Peruvian coast: A reconstruction of Late Intermediate Period Ychsma diet using stable isotopes. American Journal of Physical Anthropology, 162(2), 300-317.; Marsteller, S. J., Knudson, K. J., Gordon, G., & Anbar, A. (2017). Biogeochemical reconstructions of life histories as a method to …	767
Armatambo	Armatambo	Rimac Valley	Central Coast	Late Intermediate Period	1050	480	1050	480	NA	NA	#N/A	#N/A	-12.171	-77.0263	97	ARMA-D04.II-CF135	RIMAC-ARMA.M184	#N/A	F	MA	#N/A	-11.2	16.7	2.9	y	11.3	42	1246.447881	1.246447881	Coastal	14.73	2.6	90.22	0.66	0.04	0.03	2.17	0.01	0.000162832	0.00000228	0.0000657	0.00000101	Marsteller, S. J., Zolotova, N., & Knudson, K. J. (2017). Investigating economic specialization on the central Peruvian coast: A reconstruction of Late Intermediate Period Ychsma diet using stable isotopes. American Journal of Physical Anthropology, 162(2), 300-317.; Marsteller, S. J., Knudson, K. J., Gordon, G., & Anbar, A. (2017). Biogeochemical reconstructions of life histories as a method to …	767
Armatambo	Armatambo	Rimac Valley	Central Coast	Late Intermediate Period	1050	480	1050	480	NA	NA	#N/A	#N/A	-12.171	-77.0263	98	ARMA-D04.II-CF139	RIMAC-ARMA.M192	#N/A	UD	C	#N/A	-11.2	15.5	2.9	y	14.1	42	1246.447881	1.246447881	Coastal	14.73	2.6	90.22	0.66	0.04	0.03	2.15	0.01	0.000162415	0.00000229	0.0000653	0.00000102	Marsteller, S. J., Zolotova, N., & Knudson, K. J. (2017). Investigating economic specialization on the central Peruvian coast: A reconstruction of Late Intermediate Period Ychsma diet using stable isotopes. American Journal of Physical Anthropology, 162(2), 300-317.; Marsteller, S. J., Knudson, K. J., Gordon, G., & Anbar, A. (2017). Biogeochemical reconstructions of life histories as a method to …	761
Armatambo	Armatambo	Rimac Valley	Central Coast	Late Intermediate Period	1050	480	1050	480	NA	NA	#N/A	#N/A	-12.171	-77.0263	99	ARMA-D04.II-CF141	RIMAC-ARMA.M196	#N/A	M	MA	#N/A	-12	13.1	2.9	y	10.1	42	1246.447881	1.246447881	Coastal	14.73	2.6	90.22	0.66	0.04	0.03	2.13	0.01	0.000161623	0.00000228	0.0000656	0.00000101	Marsteller, S. J., Zolotova, N., & Knudson, K. J. (2017). Investigating economic specialization on the central Peruvian coast: A reconstruction of Late Intermediate Period Ychsma diet using stable isotopes. American Journal of Physical Anthropology, 162(2), 300-317.; Marsteller, S. J., Knudson, K. J., Gordon, G., & Anbar, A. (2017). Biogeochemical reconstructions of life histories as a method to …	762
Armatambo	Armatambo	Rimac Valley	Central Coast	Late Intermediate Period	1050	480	1050	480	NA	NA	#N/A	#N/A	-12.171	-77.0263	100	ARMA-D04.II-CF142	RIMAC-ARMA.M200	#N/A	F	Adol	#N/A	-11.2	15.7	2.9	y	12.4	42	1246.447881	1.246447881	Coastal	14.73	2.6	90.22	0.66	0.04	0.03	2.19	0.01	0.000161694	0.00000228	0.0000648	0.000001	Marsteller, S. J., Zolotova, N., & Knudson, K. J. (2017). Investigating economic specialization on the central Peruvian coast: A reconstruction of Late Intermediate Period Ychsma diet using stable isotopes. American Journal of Physical Anthropology, 162(2), 300-317.; Marsteller, S. J., Knudson, K. J., Gordon, G., & Anbar, A. (2017). Biogeochemical reconstructions of life histories as a method to …	768
Armatambo	Armatambo	Rimac Valley	Central Coast	Late Intermediate Period	1050	480	1050	480	NA	NA	#N/A	#N/A	-12.171	-77.0263	101	ARMA-D04.II-CF144A	RIMAC-ARMA.M204	#N/A	F	MA	#N/A	-12.1	16	2.9	y	9.5	42	1246.447881	1.246447881	Coastal	14.73	2.6	90.22	0.66	0.04	0.03	2.2	0.01	0.00016322	0.00000228	0.0000647	0.00000102	Marsteller, S. J., Zolotova, N., & Knudson, K. J. (2017). Investigating economic specialization on the central Peruvian coast: A reconstruction of Late Intermediate Period Ychsma diet using stable isotopes. American Journal of Physical Anthropology, 162(2), 300-317.; Marsteller, S. J., Knudson, K. J., Gordon, G., & Anbar, A. (2017). Biogeochemical reconstructions of life histories as a method to …	763
Armatambo	Armatambo	Rimac Valley	Central Coast	Late Intermediate Period	1050	480	1050	480	NA	NA	#N/A	#N/A	-12.171	-77.0263	102	ARMA-D04.II-CF144B	RIMAC-ARMA.M207	#N/A	UD	C	#N/A	-10.3	16.2	2.9	y	15.9	42	1246.447881	1.246447881	Coastal	14.73	2.6	90.22	0.66	0.04	0.03	2.17	0.01	0.00016144	0.00000229	0.0000648	0.00000101	Marsteller, S. J., Zolotova, N., & Knudson, K. J. (2017). Investigating economic specialization on the central Peruvian coast: A reconstruction of Late Intermediate Period Ychsma diet using stable isotopes. American Journal of Physical Anthropology, 162(2), 300-317.; Marsteller, S. J., Knudson, K. J., Gordon, G., & Anbar, A. (2017). Biogeochemical reconstructions of life histories as a method to …	768
Armatambo	Armatambo	Rimac Valley	Central Coast	Late Intermediate Period	1050	480	1050	480	NA	NA	#N/A	#N/A	-12.171	-77.0263	103	ARMA-D04.II-CF146	RIMAC-ARMA.M210	#N/A	F	YA	#N/A	-10.5	12.6	2.9	y	17.6	42	1246.447881	1.246447881	Coastal	14.72	2.6	90.22	0.66	0.04	0.03	2.12	0.01	0.00016231	0.00000229	0.0000649	0.00000101	Marsteller, S. J., Zolotova, N., & Knudson, K. J. (2017). Investigating economic specialization on the central Peruvian coast: A reconstruction of Late Intermediate Period Ychsma diet using stable isotopes. American Journal of Physical Anthropology, 162(2), 300-317.; Marsteller, S. J., Knudson, K. J., Gordon, G., & Anbar, A. (2017). Biogeochemical reconstructions of life histories as a method to …	768
Armatambo	Armatambo	Rimac Valley	Central Coast	Late Intermediate Period	1050	480	1050	480	NA	NA	#N/A	#N/A	-12.171	-77.0263	104	ARMA-D04.II-CF150	RIMAC-ARMA.M214	#N/A	PM	Adol	#N/A	-10.8	12.9	3	y	19.1	42	1246.447881	1.246447881	Coastal	14.73	2.6	90.22	0.66	0.04	0.03	2.17	0.01	0.000161894	0.00000226	0.0000657	0.00000102	Marsteller, S. J., Zolotova, N., & Knudson, K. J. (2017). Investigating economic specialization on the central Peruvian coast: A reconstruction of Late Intermediate Period Ychsma diet using stable isotopes. American Journal of Physical Anthropology, 162(2), 300-317.; Marsteller, S. J., Knudson, K. J., Gordon, G., & Anbar, A. (2017). Biogeochemical reconstructions of life histories as a method to …	763
Armatambo	Armatambo	Rimac Valley	Central Coast	Late Intermediate Period	1050	480	1050	480	NA	NA	#N/A	#N/A	-12.171	-77.0263	105	ARMA-D04.II-CF151	RIMAC-ARMA.M218	#N/A	F	MA	#N/A	-11.5	14.3	2.9	y	15.3	42	1246.447881	1.246447881	Coastal	14.73	2.6	90.22	0.66	0.04	0.03	2.16	0.01	0.000162313	0.00000228	0.0000646	0.00000101	Marsteller, S. J., Zolotova, N., & Knudson, K. J. (2017). Investigating economic specialization on the central Peruvian coast: A reconstruction of Late Intermediate Period Ychsma diet using stable isotopes. American Journal of Physical Anthropology, 162(2), 300-317.; Marsteller, S. J., Knudson, K. J., Gordon, G., & Anbar, A. (2017). Biogeochemical reconstructions of life histories as a method to …	764
Armatambo	Armatambo	Rimac Valley	Central Coast	Late Intermediate Period	1050	480	1050	480	NA	NA	#N/A	#N/A	-12.171	-77.0263	106	ARMA-D04.II-CF154	RIMAC-ARMA.M222	#N/A	M	MA	#N/A	-10	17.8	3	y	9.9	42	1246.447881	1.246447881	Coastal	14.73	2.6	90.22	0.66	0.04	0.03	2.18	0.01	0.000161654	0.00000227	0.0000658	0.00000101	Marsteller, S. J., Zolotova, N., & Knudson, K. J. (2017). Investigating economic specialization on the central Peruvian coast: A reconstruction of Late Intermediate Period Ychsma diet using stable isotopes. American Journal of Physical Anthropology, 162(2), 300-317.; Marsteller, S. J., Knudson, K. J., Gordon, G., & Anbar, A. (2017). Biogeochemical reconstructions of life histories as a method to …	768
Armatambo	Armatambo	Rimac Valley	Central Coast	Late Intermediate Period	1050	480	1050	480	NA	NA	#N/A	#N/A	-12.171	-77.0263	107	ARMA-D04.II-CF157 (#3706)	RIMAC-ARMA.M225	#N/A	F	YA	#N/A	-10.4	16.4	2.9	y	10.5	42	1246.447881	1.246447881	Coastal	14.73	2.6	90.22	0.66	0.04	0.03	2.14	0.01	0.000161874	0.00000227	0.0000653	0.00000101	Marsteller, S. J., Zolotova, N., & Knudson, K. J. (2017). Investigating economic specialization on the central Peruvian coast: A reconstruction of Late Intermediate Period Ychsma diet using stable isotopes. American Journal of Physical Anthropology, 162(2), 300-317.; Marsteller, S. J., Knudson, K. J., Gordon, G., & Anbar, A. (2017). Biogeochemical reconstructions of life histories as a method to …	766
Armatambo	Armatambo	Rimac Valley	Central Coast	Late Intermediate Period	1050	480	1050	480	NA	NA	#N/A	#N/A	-12.171	-77.0263	108	ARMA-D04.II-CF167	RIMAC-ARMA.M229	#N/A	M	YA	#N/A	-10.3	14.1	2.9	y	11.5	42	1246.447881	1.246447881	Coastal	14.73	2.6	90.22	0.66	0.04	0.03	2.19	0.01	0.000161217	0.00000228	0.0000654	0.000001	Marsteller, S. J., Zolotova, N., & Knudson, K. J. (2017). Investigating economic specialization on the central Peruvian coast: A reconstruction of Late Intermediate Period Ychsma diet using stable isotopes. American Journal of Physical Anthropology, 162(2), 300-317.; Marsteller, S. J., Knudson, K. J., Gordon, G., & Anbar, A. (2017). Biogeochemical reconstructions of life histories as a method to …	765
Armatambo	Armatambo	Rimac Valley	Central Coast	Late Intermediate Period	1050	480	1050	480	NA	NA	#N/A	#N/A	-12.171	-77.0263	109	ARMA-D04.II-CF182	RIMAC-ARMA.M236	#N/A	M	YA	#N/A	-9.2	16.4	2.9	y	13.1	42	1246.447881	1.246447881	Coastal	14.73	2.6	90.22	0.66	0.04	0.03	2.14	0.01	0.000162241	0.00000227	0.0000664	0.000000993	Marsteller, S. J., Zolotova, N., & Knudson, K. J. (2017). Investigating economic specialization on the central Peruvian coast: A reconstruction of Late Intermediate Period Ychsma diet using stable isotopes. American Journal of Physical Anthropology, 162(2), 300-317.; Marsteller, S. J., Knudson, K. J., Gordon, G., & Anbar, A. (2017). Biogeochemical reconstructions of life histories as a method to …	765
Armatambo	Armatambo	Rimac Valley	Central Coast	Late Intermediate Period	1050	480	1050	480	NA	NA	#N/A	#N/A	-12.171	-77.0263	110	ARMA-D04.II-CF188	RIMAC-ARMA.M240	#N/A	M	YA	#N/A	-10	13.3	2.9	y	10.1	42	1246.447881	1.246447881	Coastal	14.72	2.6	90.22	0.66	0.04	0.04	2.18	0.01	0.000161156	0.00000228	0.0000649	0.000001	Marsteller, S. J., Zolotova, N., & Knudson, K. J. (2017). Investigating economic specialization on the central Peruvian coast: A reconstruction of Late Intermediate Period Ychsma diet using stable isotopes. American Journal of Physical Anthropology, 162(2), 300-317.; Marsteller, S. J., Knudson, K. J., Gordon, G., & Anbar, A. (2017). Biogeochemical reconstructions of life histories as a method to …	762
Az11	Az11	Arica, Chile	North Chile Coast	Middle Horizon	1160	970	1160	970	NA	NA	#N/A	#N/A	-18.4875	-70.3183	111	T3	#N/A	#N/A	F	Old	#N/A	-14.9	10.7	3.4	y	47	120	356.9450479	0.356945048	Coastal	19.45	0.08	180.21	0.87	0.05	0	2.04	0.03	0.00009	0.00000289	0.0000273	0.00000125	King, C. L., Millard, A. R., Gr�cke, D. R., Standen, V. G., Arriaza, B. T., & Halcrow, S. E. (2018). Marine resource reliance in the human populations of the Atacama Desert, northern Chile�A view from prehistory. Quaternary Science Reviews, 182, 163-174.	1065
Az11	Az11	Arica, Chile	North Chile Coast	Middle Horizon	1160	970	1160	970	NA	NA	#N/A	#N/A	-18.4875	-70.3183	112	T7	#N/A	#N/A	F	Middle	#N/A	-11.8	17.6	3.6	y	43.3	120	356.9450479	0.356945048	Coastal	19.45	0.08	180.21	0.87	0.05	0	2.03	0.03	0.0000902	0.00000289	0.0000275	0.00000122	King, C. L., Millard, A. R., Gr�cke, D. R., Standen, V. G., Arriaza, B. T., & Halcrow, S. E. (2018). Marine resource reliance in the human populations of the Atacama Desert, northern Chile�A view from prehistory. Quaternary Science Reviews, 182, 163-174.	1067
Az11	Az11	Arica, Chile	North Chile Coast	Middle Horizon	1160	970	1160	970	NA	NA	#N/A	#N/A	-18.4875	-70.3183	113	Sec T8	#N/A	#N/A	F	Middle--old	#N/A	-11.1	11.6	3.4	y	42.3	120	356.9450479	0.356945048	Coastal	19.44	0.08	180.21	0.87	0.05	0	2.02	0.03	0.0000904	0.0000029	0.0000274	0.00000124	King, C. L., Millard, A. R., Gr�cke, D. R., Standen, V. G., Arriaza, B. T., & Halcrow, S. E. (2018). Marine resource reliance in the human populations of the Atacama Desert, northern Chile�A view from prehistory. Quaternary Science Reviews, 182, 163-174.	1065
Az11	Az11	Arica, Chile	North Chile Coast	Middle Horizon	1160	970	1160	970	NA	NA	#N/A	#N/A	-18.4875	-70.3183	114	T16	#N/A	#N/A	M	Middle	#N/A	-17.8	11.8	3.4	y	42.6	120	356.9450479	0.356945048	Coastal	19.44	0.08	180.21	0.87	0.05	0	2.02	0.03	0.00009	0.00000289	0.0000277	0.00000124	King, C. L., Millard, A. R., Gr�cke, D. R., Standen, V. G., Arriaza, B. T., & Halcrow, S. E. (2018). Marine resource reliance in the human populations of the Atacama Desert, northern Chile�A view from prehistory. Quaternary Science Reviews, 182, 163-174.	1064
Az115	Az115	Arica, Chile	North Chile Coast	Early Intermediate Period	1850	1350	1850	1350	NA	NA	#N/A	#N/A	-18.4868	-70.3166	115	AZ115 S/R1	#N/A	#N/A	I	#N/A	#N/A	-15.1	15.3	3.3	y	43.8	93	185.708221	0.185708221	Coastal	19.44	0.08	178.01	0.88	0.05	0	2.42	0.02	0.000112609	0.00000357	0.000033	0.00000119	King, C. L., Millard, A. R., Gr�cke, D. R., Standen, V. G., Arriaza, B. T., & Halcrow, S. E. (2018). Marine resource reliance in the human populations of the Atacama Desert, northern Chile�A view from prehistory. Quaternary Science Reviews, 182, 163-174.	1601
Az115	Az115	Arica, Chile	North Chile Coast	Early Intermediate Period	1850	1350	1850	1350	NA	NA	#N/A	#N/A	-18.4868	-70.3166	116	AZ115 T21	#N/A	#N/A	F	Middle	#N/A	-14.2	14.7	3.4	y	45.7	93	185.708221	0.185708221	Coastal	19.44	0.08	178.01	0.88	0.05	0	2.47	0.02	0.000112701	0.00000359	0.0000321	0.00000119	King, C. L., Millard, A. R., Gr�cke, D. R., Standen, V. G., Arriaza, B. T., & Halcrow, S. E. (2018). Marine resource reliance in the human populations of the Atacama Desert, northern Chile�A view from prehistory. Quaternary Science Reviews, 182, 163-174.	1599
Az115	Az115	Arica, Chile	North Chile Coast	Early Intermediate Period	1850	1350	1850	1350	NA	NA	#N/A	#N/A	-18.4868	-70.3166	117	AZ115 T22	#N/A	#N/A	M	Young----middle	#N/A	-11.9	20	3.4	y	44.2	93	185.708221	0.185708221	Coastal	19.44	0.08	178.01	0.88	0.05	0	2.44	0.02	0.000113291	0.0000036	0.0000327	0.00000122	King, C. L., Millard, A. R., Gr�cke, D. R., Standen, V. G., Arriaza, B. T., & Halcrow, S. E. (2018). Marine resource reliance in the human populations of the Atacama Desert, northern Chile�A view from prehistory. Quaternary Science Reviews, 182, 163-174.	1598
Az115	Az115	Arica, Chile	North Chile Coast	Early Intermediate Period	1850	1350	1850	1350	NA	NA	#N/A	#N/A	-18.4868	-70.3166	118	AZ115 T25	#N/A	#N/A	F	Young----middle	#N/A	-14.4	17.7	3.3	y	41.7	93	185.708221	0.185708221	Coastal	19.44	0.08	178.01	0.88	0.05	0	2.47	0.02	0.000112979	0.00000361	0.0000328	0.00000119	King, C. L., Millard, A. R., Gr�cke, D. R., Standen, V. G., Arriaza, B. T., & Halcrow, S. E. (2018). Marine resource reliance in the human populations of the Atacama Desert, northern Chile�A view from prehistory. Quaternary Science Reviews, 182, 163-174.	1605
Az115	Az115	Arica, Chile	North Chile Coast	Early Intermediate Period	1850	1350	1850	1350	NA	NA	#N/A	#N/A	-18.4868	-70.3166	119	AZ115 T26	#N/A	#N/A	M	Young----middle	#N/A	-13.1	15.5	3.5	y	44.3	93	185.708221	0.185708221	Coastal	19.44	0.08	178.01	0.88	0.05	0	2.43	0.02	0.000112595	0.00000359	0.0000329	0.00000121	King, C. L., Millard, A. R., Gr�cke, D. R., Standen, V. G., Arriaza, B. T., & Halcrow, S. E. (2018). Marine resource reliance in the human populations of the Atacama Desert, northern Chile�A view from prehistory. Quaternary Science Reviews, 182, 163-174.	1602
Az115	Az115	Arica, Chile	North Chile Coast	Early Intermediate Period	1850	1350	1850	1350	NA	NA	#N/A	#N/A	-18.4868	-70.3166	120	AZ115 T3b (BN294)	#N/A	#N/A	M?	Middle	#N/A	-15.8	17.9	3.3	y	40.4	93	185.708221	0.185708221	Coastal	19.44	0.08	178.01	0.88	0.05	0	2.42	0.02	0.00011267	0.00000359	0.0000328	0.0000012	King, C. L., Millard, A. R., Gr�cke, D. R., Standen, V. G., Arriaza, B. T., & Halcrow, S. E. (2018). Marine resource reliance in the human populations of the Atacama Desert, northern Chile�A view from prehistory. Quaternary Science Reviews, 182, 163-174.	1607
Az115	Az115	Arica, Chile	North Chile Coast	Early Intermediate Period	1850	1350	1850	1350	NA	NA	#N/A	#N/A	-18.4868	-70.3166	121	Az115 T5	#N/A	#N/A	M	Young----middle	#N/A	-14.8	16.8	3.3	y	41.7	93	185.708221	0.185708221	Coastal	19.44	0.08	178.01	0.88	0.05	0	2.43	0.02	0.000113287	0.00000359	0.0000331	0.00000119	King, C. L., Millard, A. R., Gr�cke, D. R., Standen, V. G., Arriaza, B. T., & Halcrow, S. E. (2018). Marine resource reliance in the human populations of the Atacama Desert, northern Chile�A view from prehistory. Quaternary Science Reviews, 182, 163-174.	1600
Az115	Az115	Arica, Chile	North Chile Coast	Early Intermediate Period	1850	1350	1850	1350	NA	NA	#N/A	#N/A	-18.4868	-70.3166	122	AZ115 T8	#N/A	#N/A	F	Middle	#N/A	-13.1	15.5	3.5	y	44.3	93	185.708221	0.185708221	Coastal	19.44	0.08	178.01	0.88	0.05	0	2.45	0.02	0.000112843	0.0000036	0.0000328	0.00000121	King, C. L., Millard, A. R., Gr�cke, D. R., Standen, V. G., Arriaza, B. T., & Halcrow, S. E. (2018). Marine resource reliance in the human populations of the Atacama Desert, northern Chile�A view from prehistory. Quaternary Science Reviews, 182, 163-174.	1601
Az115	Az115	Arica, Chile	North Chile Coast	Early Intermediate Period	1850	1350	1850	1350	NA	NA	#N/A	#N/A	-18.4868	-70.3166	123	AZ115 T9	#N/A	#N/A	F?	Young----middle	#N/A	-15.1	15.4	3.2	y	38.3	93	185.708221	0.185708221	Coastal	19.44	0.08	178.01	0.88	0.05	0	2.45	0.02	0.000113001	0.0000036	0.0000329	0.00000121	King, C. L., Millard, A. R., Gr�cke, D. R., Standen, V. G., Arriaza, B. T., & Halcrow, S. E. (2018). Marine resource reliance in the human populations of the Atacama Desert, northern Chile�A view from prehistory. Quaternary Science Reviews, 182, 163-174.	1603
Az115	Az115	Arica, Chile	North Chile Coast	Early Intermediate Period	1850	1350	1850	1350	NA	NA	#N/A	#N/A	-18.4868	-70.3166	124	AZ115 T11	#N/A	#N/A	F	Middle	#N/A	-15.6	15.9	3.6	y	47	93	185.708221	0.185708221	Coastal	19.44	0.08	178.01	0.88	0.05	0	2.45	0.02	0.000113121	0.00000359	0.0000324	0.00000119	King, C. L., Millard, A. R., Gr�cke, D. R., Standen, V. G., Arriaza, B. T., & Halcrow, S. E. (2018). Marine resource reliance in the human populations of the Atacama Desert, northern Chile�A view from prehistory. Quaternary Science Reviews, 182, 163-174.	1603
Az115	Az115	Arica, Chile	North Chile Coast	Early Intermediate Period	1850	1350	1850	1350	NA	NA	#N/A	#N/A	-18.4868	-70.3166	125	AZ115 T17b	#N/A	#N/A	F	Middle	#N/A	-14.9	17.1	3.3	y	42.2	93	185.708221	0.185708221	Coastal	19.44	0.08	178.01	0.88	0.05	0	2.41	0.02	0.000112571	0.00000359	0.0000329	0.00000119	King, C. L., Millard, A. R., Gr�cke, D. R., Standen, V. G., Arriaza, B. T., & Halcrow, S. E. (2018). Marine resource reliance in the human populations of the Atacama Desert, northern Chile�A view from prehistory. Quaternary Science Reviews, 182, 163-174.	1599
Az115	Az115	Arica, Chile	North Chile Coast	Early Intermediate Period	1850	1350	1850	1350	NA	NA	#N/A	#N/A	-18.4868	-70.3166	126	AZ115 T18	#N/A	#N/A	M	Middle	#N/A	-14.3	16.5	3.4	y	44.4	93	185.708221	0.185708221	Coastal	19.44	0.08	178.01	0.88	0.05	0	2.46	0.02	0.000112674	0.0000036	0.0000325	0.00000118	King, C. L., Millard, A. R., Gr�cke, D. R., Standen, V. G., Arriaza, B. T., & Halcrow, S. E. (2018). Marine resource reliance in the human populations of the Atacama Desert, northern Chile�A view from prehistory. Quaternary Science Reviews, 182, 163-174.	1598
Az115	Az115	Arica, Chile	North Chile Coast	Early Intermediate Period	1850	1350	1850	1350	NA	NA	#N/A	#N/A	-18.4868	-70.3166	127	AZ115 T19	#N/A	#N/A	M	Middle	#N/A	-15.2	17.3	3.6	y	44.7	93	185.708221	0.185708221	Coastal	19.44	0.08	178.01	0.88	0.05	0	2.44	0.02	0.000112806	0.00000356	0.0000322	0.00000119	King, C. L., Millard, A. R., Gr�cke, D. R., Standen, V. G., Arriaza, B. T., & Halcrow, S. E. (2018). Marine resource reliance in the human populations of the Atacama Desert, northern Chile�A view from prehistory. Quaternary Science Reviews, 182, 163-174.	1597
Az14	Az14	Arica, Chile	North Chile Coast	Early Horizon	5849	2509	5849	2509	NA	NA	#N/A	#N/A	-18.5081	-70.3134	128	AZ14 ent1	#N/A	#N/A	M	#N/A	#N/A	-12.7	25	3.6	y	32.8	107	506.1908254	0.506190825	Coastal	19.33	0.08	160.14	0.9	0.06	0	9.24	0.02	0.000126486	0.00000364	0.0000548	0.00000201	King, C. L., Millard, A. R., Gr�cke, D. R., Standen, V. G., Arriaza, B. T., & Halcrow, S. E. (2018). Marine resource reliance in the human populations of the Atacama Desert, northern Chile�A view from prehistory. Quaternary Science Reviews, 182, 163-174.	4171
Az14	Az14	Arica, Chile	North Chile Coast	Early Horizon	5849	2509	5849	2509	NA	NA	#N/A	#N/A	-18.5081	-70.3134	129	AZ14 TX	#N/A	#N/A	F?	Young	#N/A	-18.4	16.7	3.5	y	38.3	107	506.1908254	0.506190825	Coastal	19.33	0.08	160.14	0.9	0.06	0	9.24	0.02	0.00012561	0.00000366	0.0000541	0.00000201	King, C. L., Millard, A. R., Gr�cke, D. R., Standen, V. G., Arriaza, B. T., & Halcrow, S. E. (2018). Marine resource reliance in the human populations of the Atacama Desert, northern Chile�A view from prehistory. Quaternary Science Reviews, 182, 163-174.	4190
Az14	Az14	Arica, Chile	North Chile Coast	Early Horizon	5849	2509	5849	2509	NA	NA	#N/A	#N/A	-18.5081	-70.3134	130	AZ14 T1	#N/A	#N/A	M	Middle	#N/A	-17	17.4	3.3	y	39.8	107	506.1908254	0.506190825	Coastal	19.33	0.08	160.14	0.89	0.06	0	9.21	0.02	0.000126293	0.00000363	0.0000545	0.00000201	King, C. L., Millard, A. R., Gr�cke, D. R., Standen, V. G., Arriaza, B. T., & Halcrow, S. E. (2018). Marine resource reliance in the human populations of the Atacama Desert, northern Chile�A view from prehistory. Quaternary Science Reviews, 182, 163-174.	4178
Az14	Az14	Arica, Chile	North Chile Coast	Early Horizon	5849	2509	5849	2509	NA	NA	#N/A	#N/A	-18.5081	-70.3134	131	AZ14 T1 F15	#N/A	#N/A	F	Young	#N/A	-17	17.6	3.3	y	42.8	107	506.1908254	0.506190825	Coastal	19.33	0.08	160.14	0.9	0.06	0	9.19	0.02	0.000126141	0.00000365	0.0000545	0.00000199	King, C. L., Millard, A. R., Gr�cke, D. R., Standen, V. G., Arriaza, B. T., & Halcrow, S. E. (2018). Marine resource reliance in the human populations of the Atacama Desert, northern Chile�A view from prehistory. Quaternary Science Reviews, 182, 163-174.	4153
Az14	Az14	Arica, Chile	North Chile Coast	Early Horizon	5849	2509	5849	2509	NA	NA	#N/A	#N/A	-18.5081	-70.3134	132	AZ14 T7	#N/A	#N/A	F	Old	#N/A	-18.3	13.6	3.4	y	44.5	107	506.1908254	0.506190825	Coastal	19.33	0.08	160.14	0.9	0.06	0	9.23	0.02	0.000125725	0.00000363	0.0000548	0.00000202	King, C. L., Millard, A. R., Gr�cke, D. R., Standen, V. G., Arriaza, B. T., & Halcrow, S. E. (2018). Marine resource reliance in the human populations of the Atacama Desert, northern Chile�A view from prehistory. Quaternary Science Reviews, 182, 163-174.	4172.5
Az14	Az14	Arica, Chile	North Chile Coast	Early Horizon	5849	2509	5849	2509	NA	NA	#N/A	#N/A	-18.5081	-70.3134	133	AZ14 T10	#N/A	#N/A	M	Young----middle	#N/A	-11.8	25.5	3.2	y	42.5	107	506.1908254	0.506190825	Coastal	19.33	0.08	160.14	0.9	0.06	0	9.2	0.02	0.000126908	0.00000364	0.0000549	0.00000204	King, C. L., Millard, A. R., Gr�cke, D. R., Standen, V. G., Arriaza, B. T., & Halcrow, S. E. (2018). Marine resource reliance in the human populations of the Atacama Desert, northern Chile�A view from prehistory. Quaternary Science Reviews, 182, 163-174.	4170
Az14	Az14	Arica, Chile	North Chile Coast	Early Horizon	5849	2509	5849	2509	NA	NA	#N/A	#N/A	-18.5081	-70.3134	134	AZ14 T14	#N/A	#N/A	F	Young	#N/A	-17	17.8	3.6	y	42.2	107	506.1908254	0.506190825	Coastal	19.33	0.08	160.14	0.89	0.06	0	9.21	0.02	0.000126029	0.00000358	0.0000543	0.00000203	King, C. L., Millard, A. R., Gr�cke, D. R., Standen, V. G., Arriaza, B. T., & Halcrow, S. E. (2018). Marine resource reliance in the human populations of the Atacama Desert, northern Chile�A view from prehistory. Quaternary Science Reviews, 182, 163-174.	4140.5
Az14	Az14	Arica, Chile	North Chile Coast	Early Horizon	5849	2509	5849	2509	NA	NA	#N/A	#N/A	-18.5081	-70.3134	135	AZ14 T76b	#N/A	#N/A	M?	Young	#N/A	-18.2	13.7	3.5	y	43.3	107	506.1908254	0.506190825	Coastal	19.33	0.08	160.14	0.89	0.06	0	9.16	0.02	0.00012554	0.00000363	0.0000545	0.00000199	King, C. L., Millard, A. R., Gr�cke, D. R., Standen, V. G., Arriaza, B. T., & Halcrow, S. E. (2018). Marine resource reliance in the human populations of the Atacama Desert, northern Chile�A view from prehistory. Quaternary Science Reviews, 182, 163-174.	4174
Az141	Az141	Arica, Chile	North Chile Coast	Middle Horizon - Late Intermediate Period	1290	1044	1290	1044	NA	NA	#N/A	#N/A	-18.4913	-70.3159	136	Des02	#N/A	#N/A	F	Middle	#N/A	-13.4	23.9	3.5	y	38.6	131	36.89386083	0.036893861	Coastal	19.41	0.08	180.2	0.87	0.04	0	1.64	0.03	0.000112606	0.00000378	0.000035	0.0000013	King, C. L., Millard, A. R., Gr�cke, D. R., Standen, V. G., Arriaza, B. T., & Halcrow, S. E. (2018). Marine resource reliance in the human populations of the Atacama Desert, northern Chile�A view from prehistory. Quaternary Science Reviews, 182, 163-174.	1166
Az141	Az141	Arica, Chile	North Chile Coast	Middle Horizon - Late Intermediate Period	1290	1044	1290	1044	NA	NA	#N/A	#N/A	-18.4913	-70.3159	137	T22	#N/A	#N/A	M	Middle	#N/A	-12.2	14.6	3.2	y	37.4	131	36.89386083	0.036893861	Coastal	19.41	0.08	180.2	0.87	0.04	0	1.65	0.03	0.000112911	0.00000376	0.0000345	0.00000128	King, C. L., Millard, A. R., Gr�cke, D. R., Standen, V. G., Arriaza, B. T., & Halcrow, S. E. (2018). Marine resource reliance in the human populations of the Atacama Desert, northern Chile�A view from prehistory. Quaternary Science Reviews, 182, 163-174.	1165
Az141	Az141	Arica, Chile	North Chile Coast	Middle Horizon - Late Intermediate Period	1290	1044	1290	1044	NA	NA	#N/A	#N/A	-18.4913	-70.3159	138	T23	#N/A	#N/A	I	#N/A	#N/A	-11.3	18.2	3.6	y	44.1	131	36.89386083	0.036893861	Coastal	19.41	0.08	180.2	0.87	0.04	0	1.64	0.03	0.00011209	0.00000374	0.0000346	0.00000129	King, C. L., Millard, A. R., Gr�cke, D. R., Standen, V. G., Arriaza, B. T., & Halcrow, S. E. (2018). Marine resource reliance in the human populations of the Atacama Desert, northern Chile�A view from prehistory. Quaternary Science Reviews, 182, 163-174.	1168
Az141	Az141	Arica, Chile	North Chile Coast	Middle Horizon - Late Intermediate Period	1290	1044	1290	1044	NA	NA	#N/A	#N/A	-18.4913	-70.3159	139	T33	#N/A	#N/A	M	Middle--old	#N/A	-12.3	11.7	3.2	y	33.2	131	36.89386083	0.036893861	Coastal	19.41	0.08	180.2	0.87	0.04	0	1.61	0.03	0.000112816	0.00000379	0.0000347	0.00000131	King, C. L., Millard, A. R., Gr�cke, D. R., Standen, V. G., Arriaza, B. T., & Halcrow, S. E. (2018). Marine resource reliance in the human populations of the Atacama Desert, northern Chile�A view from prehistory. Quaternary Science Reviews, 182, 163-174.	1167
Az141	Az141	Arica, Chile	North Chile Coast	Middle Horizon - Late Intermediate Period	1290	1044	1290	1044	NA	NA	#N/A	#N/A	-18.4913	-70.3159	140	T52	#N/A	#N/A	M	Young--middle	#N/A	-11.3	19.2	3.4	y	41.1	131	36.89386083	0.036893861	Coastal	19.41	0.08	180.2	0.87	0.04	0	1.63	0.03	0.000113247	0.00000375	0.0000347	0.00000128	King, C. L., Millard, A. R., Gr�cke, D. R., Standen, V. G., Arriaza, B. T., & Halcrow, S. E. (2018). Marine resource reliance in the human populations of the Atacama Desert, northern Chile�A view from prehistory. Quaternary Science Reviews, 182, 163-174.	1167
Az6	Az6	Arica, Chile	North Chile Coast	Middle Horizon - Late Intermediate Period	1570	558	1570	558	NA	NA	#N/A	#N/A	-18.4864	-70.3162	141	T19	#N/A	#N/A	F	Young	#N/A	-10.2	25.7	3.3	y	42.1	86	150.3639712	0.150363971	Coastal	19.46	0.08	180.32	0.87	0.07	0	2.7	0.03	0.000137777	0.00000308	0.0000541	0.00000143	King, C. L., Millard, A. R., Gr�cke, D. R., Standen, V. G., Arriaza, B. T., & Halcrow, S. E. (2018). Marine resource reliance in the human populations of the Atacama Desert, northern Chile�A view from prehistory. Quaternary Science Reviews, 182, 163-174.	1067
Az6	Az6	Arica, Chile	North Chile Coast	Middle Horizon - Late Intermediate Period	1570	558	1570	558	NA	NA	#N/A	#N/A	-18.4864	-70.3162	142	T36 J2/1	#N/A	#N/A	M	Young	#N/A	-11.2	21.1	3.4	y	40.9	86	150.3639712	0.150363971	Coastal	19.46	0.08	180.32	0.87	0.07	0	2.65	0.03	0.000136901	0.00000308	0.0000537	0.00000146	King, C. L., Millard, A. R., Gr�cke, D. R., Standen, V. G., Arriaza, B. T., & Halcrow, S. E. (2018). Marine resource reliance in the human populations of the Atacama Desert, northern Chile�A view from prehistory. Quaternary Science Reviews, 182, 163-174.	1067
Az6	Az6	Arica, Chile	North Chile Coast	Middle Horizon - Late Intermediate Period	1570	558	1570	558	NA	NA	#N/A	#N/A	-18.4864	-70.3162	143	T41b	#N/A	#N/A	M	Middle	#N/A	-11.4	20.4	3.3	y	42.7	86	150.3639712	0.150363971	Coastal	19.46	0.08	180.32	0.87	0.07	0	2.69	0.03	0.000137531	0.00000307	0.0000542	0.00000146	King, C. L., Millard, A. R., Gr�cke, D. R., Standen, V. G., Arriaza, B. T., & Halcrow, S. E. (2018). Marine resource reliance in the human populations of the Atacama Desert, northern Chile�A view from prehistory. Quaternary Science Reviews, 182, 163-174.	1065
Az6	Az6	Arica, Chile	North Chile Coast	Middle Horizon - Late Intermediate Period	1570	558	1570	558	NA	NA	#N/A	#N/A	-18.4864	-70.3162	144	T71 M5/2	#N/A	#N/A	M	Young	#N/A	-11.4	15.9	3.4	y	43	86	150.3639712	0.150363971	Coastal	19.46	0.08	180.32	0.87	0.07	0	2.7	0.03	0.00013853	0.00000307	0.0000545	0.00000145	King, C. L., Millard, A. R., Gr�cke, D. R., Standen, V. G., Arriaza, B. T., & Halcrow, S. E. (2018). Marine resource reliance in the human populations of the Atacama Desert, northern Chile�A view from prehistory. Quaternary Science Reviews, 182, 163-174.	1070
Az6	Az6	Arica, Chile	North Chile Coast	Middle Horizon - Late Intermediate Period	1570	558	1570	558	NA	NA	#N/A	#N/A	-18.4864	-70.3162	145	T116 R3/2	#N/A	#N/A	M	Middle	#N/A	-11.1	21.6	3.4	y	42	86	150.3639712	0.150363971	Coastal	19.46	0.08	180.32	0.87	0.07	0	2.7	0.03	0.000137985	0.00000307	0.0000541	0.00000145	King, C. L., Millard, A. R., Gr�cke, D. R., Standen, V. G., Arriaza, B. T., & Halcrow, S. E. (2018). Marine resource reliance in the human populations of the Atacama Desert, northern Chile�A view from prehistory. Quaternary Science Reviews, 182, 163-174.	1059
Az8	Az8	Arica, Chile	North Chile Coast	Late Intermediate Period	1450	600	1450	600	NA	NA	#N/A	#N/A	-18.4864	-70.3162	146	T9	#N/A	#N/A	F	Young	#N/A	-10.6	21.6	3.5	y	44.3	86	150.3639712	0.150363971	Coastal	19.46	0.08	180.66	0.86	0.06	0	2.43	0.03	0.000134373	0.00000304	0.0000506	0.00000149	King, C. L., Millard, A. R., Gr�cke, D. R., Standen, V. G., Arriaza, B. T., & Halcrow, S. E. (2018). Marine resource reliance in the human populations of the Atacama Desert, northern Chile�A view from prehistory. Quaternary Science Reviews, 182, 163-174.; Alfonso-Durruty, M. P., Gayo, E. M., Standen, V., Castro, V., Latorre, C., Santoro, C. M., et al. (2019). Dietary diversity in the Atacama dese…	1024
Az8	Az8	Arica, Chile	North Chile Coast	Late Intermediate Period	1450	600	1450	600	NA	NA	#N/A	#N/A	-18.4864	-70.3162	147	T13	#N/A	#N/A	M	Young	#N/A	-11.3	20.4	3.4	y	43.5	86	150.3639712	0.150363971	Coastal	19.46	0.08	180.66	0.86	0.06	0	2.41	0.03	0.000135152	0.00000302	0.0000509	0.0000015	King, C. L., Millard, A. R., Gr�cke, D. R., Standen, V. G., Arriaza, B. T., & Halcrow, S. E. (2018). Marine resource reliance in the human populations of the Atacama Desert, northern Chile�A view from prehistory. Quaternary Science Reviews, 182, 163-174.; Alfonso-Durruty, M. P., Gayo, E. M., Standen, V., Castro, V., Latorre, C., Santoro, C. M., et al. (2019). Dietary diversity in the Atacama dese…	1027
Az8	Az8	Arica, Chile	North Chile Coast	Late Intermediate Period	1450	600	1450	600	NA	NA	#N/A	#N/A	-18.4864	-70.3162	148	T24	#N/A	#N/A	F	Middle--old	#N/A	-12.1	19.8	3.2	y	41.6	86	150.3639712	0.150363971	Coastal	19.46	0.08	180.66	0.86	0.06	0	2.41	0.03	0.000134782	0.00000301	0.0000516	0.00000148	King, C. L., Millard, A. R., Gr�cke, D. R., Standen, V. G., Arriaza, B. T., & Halcrow, S. E. (2018). Marine resource reliance in the human populations of the Atacama Desert, northern Chile�A view from prehistory. Quaternary Science Reviews, 182, 163-174.; Alfonso-Durruty, M. P., Gayo, E. M., Standen, V., Castro, V., Latorre, C., Santoro, C. M., et al. (2019). Dietary diversity in the Atacama dese…	1018
Az8	Az8	Arica, Chile	North Chile Coast	Late Intermediate Period	1450	600	1450	600	NA	NA	#N/A	#N/A	-18.4864	-70.3162	149	T25	#N/A	#N/A	M	Young--middle	#N/A	-11.8	20.4	3.5	y	39.7	86	150.3639712	0.150363971	Coastal	19.46	0.08	180.66	0.86	0.06	0	2.43	0.03	0.000134919	0.00000303	0.0000505	0.00000152	King, C. L., Millard, A. R., Gr�cke, D. R., Standen, V. G., Arriaza, B. T., & Halcrow, S. E. (2018). Marine resource reliance in the human populations of the Atacama Desert, northern Chile�A view from prehistory. Quaternary Science Reviews, 182, 163-174.; Alfonso-Durruty, M. P., Gayo, E. M., Standen, V., Castro, V., Latorre, C., Santoro, C. M., et al. (2019). Dietary diversity in the Atacama dese…	1019
Az8	Az8	Arica, Chile	North Chile Coast	Late Intermediate Period	1450	600	1450	600	NA	NA	#N/A	#N/A	-18.4864	-70.3162	150	T30	#N/A	#N/A	F	Young	#N/A	-11.6	20.7	3.5	y	44.8	86	150.3639712	0.150363971	Coastal	19.46	0.08	180.66	0.86	0.06	0	2.41	0.03	0.000135043	0.00000307	0.0000511	0.00000147	King, C. L., Millard, A. R., Gr�cke, D. R., Standen, V. G., Arriaza, B. T., & Halcrow, S. E. (2018). Marine resource reliance in the human populations of the Atacama Desert, northern Chile�A view from prehistory. Quaternary Science Reviews, 182, 163-174.; Alfonso-Durruty, M. P., Gayo, E. M., Standen, V., Castro, V., Latorre, C., Santoro, C. M., et al. (2019). Dietary diversity in the Atacama dese…	1025
Az8	Az8	Arica, Chile	North Chile Coast	Late Intermediate Period	1450	600	1450	600	NA	NA	#N/A	#N/A	-18.4864	-70.3162	151	T31	#N/A	#N/A	F	Young	#N/A	-12.2	17.4	3.4	y	42.2	86	150.3639712	0.150363971	Coastal	19.46	0.08	180.66	0.86	0.06	0	2.43	0.03	0.000134559	0.00000301	0.000051	0.0000015	King, C. L., Millard, A. R., Gr�cke, D. R., Standen, V. G., Arriaza, B. T., & Halcrow, S. E. (2018). Marine resource reliance in the human populations of the Atacama Desert, northern Chile�A view from prehistory. Quaternary Science Reviews, 182, 163-174.; Alfonso-Durruty, M. P., Gayo, E. M., Standen, V., Castro, V., Latorre, C., Santoro, C. M., et al. (2019). Dietary diversity in the Atacama dese…	1028
Az8	Az8	Arica, Chile	North Chile Coast	Late Intermediate Period	1450	600	1450	600	NA	NA	#N/A	#N/A	-18.4864	-70.3162	152	T5b	#N/A	#N/A	F	Middle	#N/A	-10.8	21.2	3.3	y	42.5	86	150.3639712	0.150363971	Coastal	19.46	0.08	180.66	0.86	0.06	0	2.41	0.03	0.000135314	0.00000302	0.0000513	0.0000015	King, C. L., Millard, A. R., Gr�cke, D. R., Standen, V. G., Arriaza, B. T., & Halcrow, S. E. (2018). Marine resource reliance in the human populations of the Atacama Desert, northern Chile�A view from prehistory. Quaternary Science Reviews, 182, 163-174.; Alfonso-Durruty, M. P., Gayo, E. M., Standen, V., Castro, V., Latorre, C., Santoro, C. M., et al. (2019). Dietary diversity in the Atacama dese…	1026
Az8	Az8	Arica, Chile	North Chile Coast	Late Intermediate Period	1450	600	1450	600	NA	NA	#N/A	#N/A	-18.4864	-70.3162	153	T7a	#N/A	#N/A	M?	Young	#N/A	-12	20.9	3.4	y	41.2	86	150.3639712	0.150363971	Coastal	19.46	0.08	180.66	0.86	0.06	0	2.43	0.03	0.000134798	0.00000302	0.0000505	0.00000149	King, C. L., Millard, A. R., Gr�cke, D. R., Standen, V. G., Arriaza, B. T., & Halcrow, S. E. (2018). Marine resource reliance in the human populations of the Atacama Desert, northern Chile�A view from prehistory. Quaternary Science Reviews, 182, 163-174.; Alfonso-Durruty, M. P., Gayo, E. M., Standen, V., Castro, V., Latorre, C., Santoro, C. M., et al. (2019). Dietary diversity in the Atacama dese…	1020
Az8	Az8	Arica, Chile	North Chile Coast	Late Intermediate Period	1450	600	1450	600	NA	NA	#N/A	#N/A	-18.4864	-70.3162	154	T35	#N/A	#N/A	M	Young	#N/A	-11.2	20.3	3.5	y	44	86	150.3639712	0.150363971	Coastal	19.46	0.08	180.66	0.86	0.06	0	2.41	0.03	0.00013493	0.00000304	0.0000502	0.00000147	King, C. L., Millard, A. R., Gr�cke, D. R., Standen, V. G., Arriaza, B. T., & Halcrow, S. E. (2018). Marine resource reliance in the human populations of the Atacama Desert, northern Chile�A view from prehistory. Quaternary Science Reviews, 182, 163-174.; Alfonso-Durruty, M. P., Gayo, E. M., Standen, V., Castro, V., Latorre, C., Santoro, C. M., et al. (2019). Dietary diversity in the Atacama dese…	1027.5
Az8	Az8	Arica, Chile	North Chile Coast	Late Intermediate Period	1450	600	1450	600	NA	NA	#N/A	#N/A	-18.4864	-70.3162	155	T38	#N/A	#N/A	F	Young	#N/A	-12.2	20.1	3.4	y	41.6	86	150.3639712	0.150363971	Coastal	19.46	0.08	180.66	0.86	0.06	0	2.42	0.03	0.000135048	0.00000302	0.0000517	0.00000149	King, C. L., Millard, A. R., Gr�cke, D. R., Standen, V. G., Arriaza, B. T., & Halcrow, S. E. (2018). Marine resource reliance in the human populations of the Atacama Desert, northern Chile�A view from prehistory. Quaternary Science Reviews, 182, 163-174.; Alfonso-Durruty, M. P., Gayo, E. M., Standen, V., Castro, V., Latorre, C., Santoro, C. M., et al. (2019). Dietary diversity in the Atacama dese…	1023
Az8	Az8	Arica, Chile	North Chile Coast	Late Intermediate Period	1450	600	1450	600	NA	NA	#N/A	#N/A	-18.4864	-70.3162	156	T40	#N/A	#N/A	F	Young--middle	#N/A	-10.7	15.2	3.4	y	43.7	86	150.3639712	0.150363971	Coastal	19.46	0.08	180.66	0.86	0.06	0	2.43	0.03	0.000135386	0.00000305	0.0000506	0.00000151	King, C. L., Millard, A. R., Gr�cke, D. R., Standen, V. G., Arriaza, B. T., & Halcrow, S. E. (2018). Marine resource reliance in the human populations of the Atacama Desert, northern Chile�A view from prehistory. Quaternary Science Reviews, 182, 163-174.; Alfonso-Durruty, M. P., Gayo, E. M., Standen, V., Castro, V., Latorre, C., Santoro, C. M., et al. (2019). Dietary diversity in the Atacama dese…	1026
Az8	Az8	Arica, Chile	North Chile Coast	Late Intermediate Period	1450	600	1450	600	NA	NA	#N/A	#N/A	-18.4864	-70.3162	157	T42	#N/A	#N/A	M	Young	#N/A	-15.5	17.5	3.6	y	44.3	86	150.3639712	0.150363971	Coastal	19.46	0.08	180.66	0.86	0.06	0	2.44	0.03	0.000136074	0.00000306	0.0000508	0.00000149	King, C. L., Millard, A. R., Gr�cke, D. R., Standen, V. G., Arriaza, B. T., & Halcrow, S. E. (2018). Marine resource reliance in the human populations of the Atacama Desert, northern Chile�A view from prehistory. Quaternary Science Reviews, 182, 163-174.; Alfonso-Durruty, M. P., Gayo, E. M., Standen, V., Castro, V., Latorre, C., Santoro, C. M., et al. (2019). Dietary diversity in the Atacama dese…	1026.5
Bandurria	Bandurria	North-Central Coast	Central Coast	Preceramic	4949	3649	4949	3649	NA	NA	#N/A	#N/A	-11.1878	-77.5876	158	3	#N/A	#N/A	F	20----25	#N/A	-16.3	14.7	3.6	y	#N/A	35	1382.615047	1.382615047	Coastal	20.87	0.5	192.18	1.14	0.05	0.01	3.68	0.01	0.000153622	0.00000283	0.0000595	0.000000901	Coutts, K. H., Chu, A., & Krigbaum, J. (2011). Paleodiet in late Preceramic Peru: Preliminary isotopic data from Bandurria. The Journal of Island and Coastal Archaeology, 6(2), 196-210.	4306
Bandurria	Bandurria	North-Central Coast	Central Coast	Preceramic	4949	3649	4949	3649	NA	NA	#N/A	#N/A	-11.1878	-77.5876	159	S1	#N/A	#N/A	M	18----20	#N/A	-17.5	12.4	3.6	y	#N/A	35	1382.615047	1.382615047	Coastal	20.87	0.5	192.18	1.14	0.05	0.01	3.73	0.01	0.000152387	0.00000281	0.0000607	0.000000904	Coutts, K. H., Chu, A., & Krigbaum, J. (2011). Paleodiet in late Preceramic Peru: Preliminary isotopic data from Bandurria. The Journal of Island and Coastal Archaeology, 6(2), 196-210.	4300
Bandurria	Bandurria	North-Central Coast	Central Coast	Preceramic	4949	3649	4949	3649	NA	NA	#N/A	#N/A	-11.1878	-77.5876	160	S3	#N/A	#N/A	M	30----35	#N/A	-15.9	15.6	3.3	y	#N/A	35	1382.615047	1.382615047	Coastal	20.87	0.5	192.18	1.14	0.05	0.01	3.65	0.01	0.000152858	0.00000281	0.000059	0.000000906	Coutts, K. H., Chu, A., & Krigbaum, J. (2011). Paleodiet in late Preceramic Peru: Preliminary isotopic data from Bandurria. The Journal of Island and Coastal Archaeology, 6(2), 196-210.	4302
Bandurria	Bandurria	North-Central Coast	Central Coast	Preceramic	4949	3649	4949	3649	NA	NA	#N/A	#N/A	-11.1878	-77.5876	161	5	#N/A	#N/A	M	Adult	#N/A	-15.4	15.8	3.3	y	#N/A	35	1382.615047	1.382615047	Coastal	20.87	0.5	192.18	1.14	0.05	0.01	3.68	0.01	0.00015338	0.00000282	0.0000596	0.000000903	Coutts, K. H., Chu, A., & Krigbaum, J. (2011). Paleodiet in late Preceramic Peru: Preliminary isotopic data from Bandurria. The Journal of Island and Coastal Archaeology, 6(2), 196-210.	4299
Bandurria	Bandurria	North-Central Coast	Central Coast	Preceramic	4949	3649	4949	3649	NA	NA	#N/A	#N/A	-11.1878	-77.5876	162	S2	#N/A	#N/A	F	20----40	#N/A	-15.4	15.2	3.4	y	#N/A	35	1382.615047	1.382615047	Coastal	20.87	0.5	192.18	1.14	0.05	0.01	3.66	0.01	0.000153621	0.00000282	0.0000597	0.00000091	Coutts, K. H., Chu, A., & Krigbaum, J. (2011). Paleodiet in late Preceramic Peru: Preliminary isotopic data from Bandurria. The Journal of Island and Coastal Archaeology, 6(2), 196-210.	4309
Bandurria	Bandurria	North-Central Coast	Central Coast	Preceramic	4949	3649	4949	3649	NA	NA	#N/A	#N/A	-11.1878	-77.5876	163	8	#N/A	#N/A	I	6----8	#N/A	-14.9	16.3	3.4	y	#N/A	35	1382.615047	1.382615047	Coastal	20.87	0.5	192.18	1.14	0.05	0.01	3.69	0.01	0.000153388	0.00000281	0.0000593	0.000000899	Coutts, K. H., Chu, A., & Krigbaum, J. (2011). Paleodiet in late Preceramic Peru: Preliminary isotopic data from Bandurria. The Journal of Island and Coastal Archaeology, 6(2), 196-210.	4289
Bandurria	Bandurria	North-Central Coast	Central Coast	Preceramic	4949	3649	4949	3649	NA	NA	#N/A	#N/A	-11.1878	-77.5876	164	11	#N/A	#N/A	I	6----8	#N/A	-15.8	15.8	3.6	y	#N/A	35	1382.615047	1.382615047	Coastal	20.87	0.5	192.18	1.14	0.05	0.01	3.69	0.01	0.000152995	0.00000281	0.00006	0.000000902	Coutts, K. H., Chu, A., & Krigbaum, J. (2011). Paleodiet in late Preceramic Peru: Preliminary isotopic data from Bandurria. The Journal of Island and Coastal Archaeology, 6(2), 196-210.	4303
Cam8	Cam8	Arica, Chile	North Chile Coast	Late Horizon	900	390	900	390	NA	NA	#N/A	#N/A	-19.1876	-70.2563	165	T19	#N/A	#N/A	F	Middle--old	#N/A	-12.1	23.4	3.3	y	41.3	21	3061.269541	3.061269541	Coastal	19.52	0.08	180.6	0.86	0.05	0	2.86	0.02	0.00017001	0.00000246	0.0000639	0.00000108	King, C. L., Millard, A. R., Gr�cke, D. R., Standen, V. G., Arriaza, B. T., & Halcrow, S. E. (2018). Marine resource reliance in the human populations of the Atacama Desert, northern Chile�A view from prehistory. Quaternary Science Reviews, 182, 163-174.; Alfonso-Durruty, M. P., Gayo, E. M., Standen, V., Castro, V., Latorre, C., Santoro, C. M., et al. (2019). Dietary diversity in the Atacama dese…	644
Cam8	Cam8	Arica, Chile	North Chile Coast	Late Horizon	900	390	900	390	NA	NA	#N/A	#N/A	-19.1876	-70.2563	166	T15	#N/A	#N/A	F	Old	#N/A	-12.5	20.5	3.3	y	40.6	21	3061.269541	3.061269541	Coastal	19.52	0.08	180.6	0.86	0.05	0	2.84	0.03	0.000170896	0.00000244	0.0000635	0.00000107	King, C. L., Millard, A. R., Gr�cke, D. R., Standen, V. G., Arriaza, B. T., & Halcrow, S. E. (2018). Marine resource reliance in the human populations of the Atacama Desert, northern Chile�A view from prehistory. Quaternary Science Reviews, 182, 163-174.; Alfonso-Durruty, M. P., Gayo, E. M., Standen, V., Castro, V., Latorre, C., Santoro, C. M., et al. (2019). Dietary diversity in the Atacama dese…	647
Cam8	Cam8	Arica, Chile	North Chile Coast	Late Horizon	900	390	900	390	NA	NA	#N/A	#N/A	-19.1876	-70.2563	167	T6	#N/A	#N/A	F	Young--middle	#N/A	-12.5	23.8	3.4	y	42.2	21	3061.269541	3.061269541	Coastal	19.52	0.08	180.6	0.86	0.05	0	2.84	0.02	0.000170434	0.00000244	0.0000639	0.00000107	King, C. L., Millard, A. R., Gr�cke, D. R., Standen, V. G., Arriaza, B. T., & Halcrow, S. E. (2018). Marine resource reliance in the human populations of the Atacama Desert, northern Chile�A view from prehistory. Quaternary Science Reviews, 182, 163-174.; Alfonso-Durruty, M. P., Gayo, E. M., Standen, V., Castro, V., Latorre, C., Santoro, C. M., et al. (2019). Dietary diversity in the Atacama dese…	645
Cam8	Cam8	Arica, Chile	North Chile Coast	Late Horizon	900	390	900	390	NA	NA	#N/A	#N/A	-19.1876	-70.2563	168	TA2	#N/A	#N/A	M	Middle--old	#N/A	-11.9	22.7	3.4	y	43.5	21	3061.269541	3.061269541	Coastal	19.52	0.08	180.6	0.86	0.05	0	2.86	0.02	0.000169996	0.00000243	0.0000641	0.00000107	King, C. L., Millard, A. R., Gr�cke, D. R., Standen, V. G., Arriaza, B. T., & Halcrow, S. E. (2018). Marine resource reliance in the human populations of the Atacama Desert, northern Chile�A view from prehistory. Quaternary Science Reviews, 182, 163-174.; Alfonso-Durruty, M. P., Gayo, E. M., Standen, V., Castro, V., Latorre, C., Santoro, C. M., et al. (2019). Dietary diversity in the Atacama dese…	648
Cam8	Cam8	Arica, Chile	North Chile Coast	Late Horizon	900	390	900	390	NA	NA	#N/A	#N/A	-19.1876	-70.2563	169	T4 cuad F4	#N/A	#N/A	M	Young--middle	#N/A	-11.9	25.1	3.4	y	43.6	21	3061.269541	3.061269541	Coastal	19.52	0.08	180.6	0.86	0.05	0	2.83	0.02	0.000170341	0.00000246	0.0000637	0.00000108	King, C. L., Millard, A. R., Gr�cke, D. R., Standen, V. G., Arriaza, B. T., & Halcrow, S. E. (2018). Marine resource reliance in the human populations of the Atacama Desert, northern Chile�A view from prehistory. Quaternary Science Reviews, 182, 163-174.; Alfonso-Durruty, M. P., Gayo, E. M., Standen, V., Castro, V., Latorre, C., Santoro, C. M., et al. (2019). Dietary diversity in the Atacama dese…	648
Cam8	Cam8	Arica, Chile	North Chile Coast	Late Horizon	900	390	900	390	NA	NA	#N/A	#N/A	-19.1876	-70.2563	170	T9	#N/A	#N/A	F?	Young	#N/A	-13.1	23.7	3.4	y	39.7	21	3061.269541	3.061269541	Coastal	19.52	0.08	180.6	0.86	0.05	0	2.85	0.03	0.000170586	0.00000245	0.0000633	0.00000107	King, C. L., Millard, A. R., Gr�cke, D. R., Standen, V. G., Arriaza, B. T., & Halcrow, S. E. (2018). Marine resource reliance in the human populations of the Atacama Desert, northern Chile�A view from prehistory. Quaternary Science Reviews, 182, 163-174.; Alfonso-Durruty, M. P., Gayo, E. M., Standen, V., Castro, V., Latorre, C., Santoro, C. M., et al. (2019). Dietary diversity in the Atacama dese…	641
Cam8	Cam8	Arica, Chile	North Chile Coast	Late Horizon	900	390	900	390	NA	NA	#N/A	#N/A	-19.1876	-70.2563	171	TA1	#N/A	#N/A	F	Middle	#N/A	-12.1	24	3.3	y	43.3	21	3061.269541	3.061269541	Coastal	19.52	0.08	180.6	0.86	0.05	0	2.84	0.02	0.000169748	0.00000247	0.0000639	0.00000109	King, C. L., Millard, A. R., Gr�cke, D. R., Standen, V. G., Arriaza, B. T., & Halcrow, S. E. (2018). Marine resource reliance in the human populations of the Atacama Desert, northern Chile�A view from prehistory. Quaternary Science Reviews, 182, 163-174.; Alfonso-Durruty, M. P., Gayo, E. M., Standen, V., Castro, V., Latorre, C., Santoro, C. M., et al. (2019). Dietary diversity in the Atacama dese…	646
Cam8	Cam8	Arica, Chile	North Chile Coast	Late Horizon	900	390	900	390	NA	NA	#N/A	#N/A	-19.1876	-70.2563	172	TA4	#N/A	#N/A	M	Old	#N/A	-11.8	22.9	3.3	y	42.7	21	3061.269541	3.061269541	Coastal	19.52	0.08	180.6	0.86	0.05	0	2.84	0.02	0.00017081	0.00000245	0.0000632	0.00000106	King, C. L., Millard, A. R., Gr�cke, D. R., Standen, V. G., Arriaza, B. T., & Halcrow, S. E. (2018). Marine resource reliance in the human populations of the Atacama Desert, northern Chile�A view from prehistory. Quaternary Science Reviews, 182, 163-174.; Alfonso-Durruty, M. P., Gayo, E. M., Standen, V., Castro, V., Latorre, C., Santoro, C. M., et al. (2019). Dietary diversity in the Atacama dese…	643
Cam8	Cam8	Arica, Chile	North Chile Coast	Late Horizon	900	390	900	390	NA	NA	#N/A	#N/A	-19.1876	-70.2563	173	TUW1	#N/A	#N/A	M	Old	#N/A	-11.6	21	3.3	y	41.2	21	3061.269541	3.061269541	Coastal	19.52	0.08	180.6	0.86	0.05	0	2.85	0.02	0.000169203	0.00000245	0.0000628	0.00000107	King, C. L., Millard, A. R., Gr�cke, D. R., Standen, V. G., Arriaza, B. T., & Halcrow, S. E. (2018). Marine resource reliance in the human populations of the Atacama Desert, northern Chile�A view from prehistory. Quaternary Science Reviews, 182, 163-174.; Alfonso-Durruty, M. P., Gayo, E. M., Standen, V., Castro, V., Latorre, C., Santoro, C. M., et al. (2019). Dietary diversity in the Atacama dese…	643
Cam8	Cam8	Arica, Chile	North Chile Coast	Late Horizon	900	390	900	390	NA	NA	#N/A	#N/A	-19.1876	-70.2563	174	T3	#N/A	#N/A	F	MA	#N/A	-12.2	25.2	3.2	y	40.7	21	3061.269541	3.061269541	Coastal	19.52	0.08	180.6	0.86	0.05	0	2.86	0.02	0.000169937	0.00000243	0.0000634	0.00000109	King, C. L., Millard, A. R., Gr�cke, D. R., Standen, V. G., Arriaza, B. T., & Halcrow, S. E. (2018). Marine resource reliance in the human populations of the Atacama Desert, northern Chile�A view from prehistory. Quaternary Science Reviews, 182, 163-174.; Alfonso-Durruty, M. P., Gayo, E. M., Standen, V., Castro, V., Latorre, C., Santoro, C. M., et al. (2019). Dietary diversity in the Atacama dese…	644
Cam8	Cam8	Arica, Chile	North Chile Coast	Late Horizon	900	390	900	390	NA	NA	#N/A	#N/A	-19.1876	-70.2563	175	T8	#N/A	#N/A	M	MA	#N/A	-13.2	20.9	3.8	y	#N/A	21	3061.269541	3.061269541	Coastal	19.52	0.08	180.6	0.86	0.05	0	2.83	0.02	0.000169659	0.00000246	0.0000643	0.00000108	King, C. L., Millard, A. R., Gr�cke, D. R., Standen, V. G., Arriaza, B. T., & Halcrow, S. E. (2018). Marine resource reliance in the human populations of the Atacama Desert, northern Chile�A view from prehistory. Quaternary Science Reviews, 182, 163-174.; Alfonso-Durruty, M. P., Gayo, E. M., Standen, V., Castro, V., Latorre, C., Santoro, C. M., et al. (2019). Dietary diversity in the Atacama dese…	644
Cam8	Cam8	Arica, Chile	North Chile Coast	Late Horizon	900	390	900	390	NA	NA	#N/A	#N/A	-19.1876	-70.2563	176	T10	#N/A	#N/A	M	YA	#N/A	-14.9	21.5	3.3	y	#N/A	21	3061.269541	3.061269541	Coastal	19.52	0.08	180.6	0.86	0.05	0	2.85	0.02	0.000170823	0.00000244	0.0000633	0.00000109	King, C. L., Millard, A. R., Gr�cke, D. R., Standen, V. G., Arriaza, B. T., & Halcrow, S. E. (2018). Marine resource reliance in the human populations of the Atacama Desert, northern Chile�A view from prehistory. Quaternary Science Reviews, 182, 163-174.; Alfonso-Durruty, M. P., Gayo, E. M., Standen, V., Castro, V., Latorre, C., Santoro, C. M., et al. (2019). Dietary diversity in the Atacama dese…	646
Cam9	Cam9	Arica, Chile	North Chile Coast	Late Horizon	900	390	900	390	NA	NA	#N/A	#N/A	-19.1876	-70.2563	177	T2	#N/A	#N/A	F?	Young?	#N/A	-11	24.2	3.3	y	41.5	21	3061.269541	3.061269541	Coastal	19.52	0.08	180.6	0.86	0.05	0	2.86	0.02	0.000168828	0.00000247	0.0000639	0.00000107	King, C. L., Millard, A. R., Gr�cke, D. R., Standen, V. G., Arriaza, B. T., & Halcrow, S. E. (2018). Marine resource reliance in the human populations of the Atacama Desert, northern Chile�A view from prehistory. Quaternary Science Reviews, 182, 163-174.	648
Cam9	Cam9	Arica, Chile	North Chile Coast	Late Horizon	900	390	900	390	NA	NA	#N/A	#N/A	-19.1876	-70.2563	178	T8	#N/A	#N/A	M	Middle	#N/A	-10.9	24.2	3.3	y	44.1	21	3061.269541	3.061269541	Coastal	19.52	0.08	180.6	0.86	0.05	0	2.86	0.03	0.000170141	0.00000245	0.0000635	0.00000108	King, C. L., Millard, A. R., Gr�cke, D. R., Standen, V. G., Arriaza, B. T., & Halcrow, S. E. (2018). Marine resource reliance in the human populations of the Atacama Desert, northern Chile�A view from prehistory. Quaternary Science Reviews, 182, 163-174.	647
Cam9	Cam9	Arica, Chile	North Chile Coast	Late Horizon	900	390	900	390	NA	NA	#N/A	#N/A	-19.1876	-70.2563	179	T12	#N/A	#N/A	F	Middle	#N/A	-11.1	23	3.4	y	43.2	21	3061.269541	3.061269541	Coastal	19.52	0.08	180.6	0.86	0.05	0	2.88	0.03	0.000170171	0.00000246	0.0000635	0.00000108	King, C. L., Millard, A. R., Gr�cke, D. R., Standen, V. G., Arriaza, B. T., & Halcrow, S. E. (2018). Marine resource reliance in the human populations of the Atacama Desert, northern Chile�A view from prehistory. Quaternary Science Reviews, 182, 163-174.	643
Cam9	Cam9	Arica, Chile	North Chile Coast	Late Horizon	900	390	900	390	NA	NA	#N/A	#N/A	-19.1876	-70.2563	180	T13	#N/A	#N/A	M	Old?	#N/A	-10.7	23.5	3.4	y	43.7	21	3061.269541	3.061269541	Coastal	19.52	0.08	180.6	0.86	0.05	0	2.85	0.02	0.000170099	0.00000245	0.0000638	0.00000106	King, C. L., Millard, A. R., Gr�cke, D. R., Standen, V. G., Arriaza, B. T., & Halcrow, S. E. (2018). Marine resource reliance in the human populations of the Atacama Desert, northern Chile�A view from prehistory. Quaternary Science Reviews, 182, 163-174.	647
Cam9	Cam9	Arica, Chile	North Chile Coast	Late Horizon	900	390	900	390	NA	NA	#N/A	#N/A	-19.1876	-70.2563	181	T14	#N/A	#N/A	M	Young	#N/A	-11.7	24.9	3.7	y	43	21	3061.269541	3.061269541	Coastal	19.52	0.08	180.6	0.86	0.05	0	2.87	0.02	0.000170334	0.00000245	0.0000633	0.00000109	King, C. L., Millard, A. R., Gr�cke, D. R., Standen, V. G., Arriaza, B. T., & Halcrow, S. E. (2018). Marine resource reliance in the human populations of the Atacama Desert, northern Chile�A view from prehistory. Quaternary Science Reviews, 182, 163-174.	644
Cam9	Cam9	Arica, Chile	North Chile Coast	Late Horizon	900	390	900	390	NA	NA	#N/A	#N/A	-19.1876	-70.2563	182	T15	#N/A	#N/A	I	#N/A	#N/A	-10.5	24.8	3.5	y	44.2	21	3061.269541	3.061269541	Coastal	19.52	0.08	180.6	0.86	0.05	0	2.88	0.03	0.000170288	0.00000245	0.0000633	0.00000107	King, C. L., Millard, A. R., Gr�cke, D. R., Standen, V. G., Arriaza, B. T., & Halcrow, S. E. (2018). Marine resource reliance in the human populations of the Atacama Desert, northern Chile�A view from prehistory. Quaternary Science Reviews, 182, 163-174.	649
Cam9	Cam9	Arica, Chile	North Chile Coast	Late Horizon	900	390	900	390	NA	NA	#N/A	#N/A	-19.1876	-70.2563	183	T16	#N/A	#N/A	F?	Middle	#N/A	-11.7	24.3	3.3	y	42.4	21	3061.269541	3.061269541	Coastal	19.52	0.08	180.6	0.86	0.05	0	2.87	0.02	0.000169726	0.00000245	0.0000632	0.00000109	King, C. L., Millard, A. R., Gr�cke, D. R., Standen, V. G., Arriaza, B. T., & Halcrow, S. E. (2018). Marine resource reliance in the human populations of the Atacama Desert, northern Chile�A view from prehistory. Quaternary Science Reviews, 182, 163-174.	646
Cam9	Cam9	Arica, Chile	North Chile Coast	Late Horizon	900	390	900	390	NA	NA	#N/A	#N/A	-19.1876	-70.2563	184	T10	#N/A	#N/A	F	Young	#N/A	-11	23.8	3.3	y	43.2	21	3061.269541	3.061269541	Coastal	19.52	0.08	180.6	0.86	0.05	0	2.86	0.02	0.000170523	0.00000246	0.0000632	0.00000107	King, C. L., Millard, A. R., Gr�cke, D. R., Standen, V. G., Arriaza, B. T., & Halcrow, S. E. (2018). Marine resource reliance in the human populations of the Atacama Desert, northern Chile�A view from prehistory. Quaternary Science Reviews, 182, 163-174.	644
Cam9	Cam9	Arica, Chile	North Chile Coast	Late Horizon	900	390	900	390	NA	NA	#N/A	#N/A	-19.1876	-70.2563	185	T23	#N/A	#N/A	I	Young	#N/A	-10.3	24.6	3.4	y	43.5	21	3061.269541	3.061269541	Coastal	19.52	0.08	180.6	0.86	0.05	0	2.87	0.02	0.00017076	0.00000246	0.0000638	0.00000107	King, C. L., Millard, A. R., Gr�cke, D. R., Standen, V. G., Arriaza, B. T., & Halcrow, S. E. (2018). Marine resource reliance in the human populations of the Atacama Desert, northern Chile�A view from prehistory. Quaternary Science Reviews, 182, 163-174.	648
Cam9	Cam9	Arica, Chile	North Chile Coast	Late Horizon	900	390	900	390	NA	NA	#N/A	#N/A	-19.1876	-70.2563	186	T32c2	#N/A	#N/A	M	Young?	#N/A	-11.3	24.8	3.5	y	43.4	21	3061.269541	3.061269541	Coastal	19.52	0.08	180.6	0.86	0.05	0	2.83	0.02	0.00017072	0.00000245	0.000063	0.00000108	King, C. L., Millard, A. R., Gr�cke, D. R., Standen, V. G., Arriaza, B. T., & Halcrow, S. E. (2018). Marine resource reliance in the human populations of the Atacama Desert, northern Chile�A view from prehistory. Quaternary Science Reviews, 182, 163-174.	645
Cam9	Cam9	Arica, Chile	North Chile Coast	Late Horizon	900	390	900	390	NA	NA	#N/A	#N/A	-19.1876	-70.2563	187	T33	#N/A	#N/A	M	Middle	#N/A	-10.4	24.6	3.4	y	43.4	21	3061.269541	3.061269541	Coastal	19.52	0.08	180.6	0.86	0.05	0	2.85	0.02	0.000171	0.00000247	0.0000634	0.00000108	King, C. L., Millard, A. R., Gr�cke, D. R., Standen, V. G., Arriaza, B. T., & Halcrow, S. E. (2018). Marine resource reliance in the human populations of the Atacama Desert, northern Chile�A view from prehistory. Quaternary Science Reviews, 182, 163-174.	644
Cam9	Cam9	Arica, Chile	North Chile Coast	Late Horizon	900	390	900	390	NA	NA	#N/A	#N/A	-19.1876	-70.2563	188	T54c2	#N/A	#N/A	F?	Young?	#N/A	-11.8	24	3.3	y	42.8	21	3061.269541	3.061269541	Coastal	19.52	0.08	180.6	0.86	0.05	0	2.84	0.03	0.000168917	0.00000245	0.0000632	0.00000106	King, C. L., Millard, A. R., Gr�cke, D. R., Standen, V. G., Arriaza, B. T., & Halcrow, S. E. (2018). Marine resource reliance in the human populations of the Atacama Desert, northern Chile�A view from prehistory. Quaternary Science Reviews, 182, 163-174.	646
Cam9	Cam9	Arica, Chile	North Chile Coast	Late Horizon	900	390	900	390	NA	NA	#N/A	#N/A	-19.1876	-70.2563	189	T57	#N/A	#N/A	I	#N/A	#N/A	-9.9	24.6	3.4	y	43.3	21	3061.269541	3.061269541	Coastal	19.52	0.08	180.6	0.86	0.05	0	2.85	0.02	0.000169776	0.00000247	0.000064	0.00000106	King, C. L., Millard, A. R., Gr�cke, D. R., Standen, V. G., Arriaza, B. T., & Halcrow, S. E. (2018). Marine resource reliance in the human populations of the Atacama Desert, northern Chile�A view from prehistory. Quaternary Science Reviews, 182, 163-174.	648
Cam9	Cam9	Arica, Chile	North Chile Coast	Late Horizon	900	390	900	390	NA	NA	#N/A	#N/A	-19.1876	-70.2563	190	T59	#N/A	#N/A	F	#N/A	#N/A	-12.1	24.8	3.2	y	42	21	3061.269541	3.061269541	Coastal	19.52	0.08	180.6	0.86	0.05	0	2.87	0.02	0.000169532	0.00000245	0.0000635	0.00000107	King, C. L., Millard, A. R., Gr�cke, D. R., Standen, V. G., Arriaza, B. T., & Halcrow, S. E. (2018). Marine resource reliance in the human populations of the Atacama Desert, northern Chile�A view from prehistory. Quaternary Science Reviews, 182, 163-174.	645
Cam9	Cam9	Arica, Chile	North Chile Coast	Late Horizon	900	390	900	390	NA	NA	#N/A	#N/A	-19.1876	-70.2563	191	T61	#N/A	#N/A	F?	Middle	#N/A	-10.5	22	3.4	y	41.3	21	3061.269541	3.061269541	Coastal	19.52	0.08	180.6	0.86	0.05	0	2.86	0.02	0.000169946	0.00000245	0.0000635	0.00000108	King, C. L., Millard, A. R., Gr�cke, D. R., Standen, V. G., Arriaza, B. T., & Halcrow, S. E. (2018). Marine resource reliance in the human populations of the Atacama Desert, northern Chile�A view from prehistory. Quaternary Science Reviews, 182, 163-174.	644
Carrizales EIP	Carrizales	Zana Valley	North Coast	Early Intermediate Period	1750	1150	1750	1150	NA	NA	#N/A	#N/A	-7.1379	-79.6734	192	001A-B	#N/A	#N/A	#N/A	#N/A	#N/A	-12.2	13.9	3.5	y	#N/A	49	556.0718645	0.556071865	Coastal	20.62	2.25	77.5	0.49	0.05	0.04	2.19	0.02	0.000121857	0.00000382	0.0000332	0.00000126	Turner, B. L., VanValkenburgh, P., Lee, K. E., & Schaefer, B. J. (2019). Palaeodiet inferred from pre?Hispanic and early colonial human remains from Carrizales, Za�a Valley, Peru. International Journal of Osteoarchaeology, 29(4), 560-573.	1447
Carrizales EIP	Carrizales	Zana Valley	North Coast	Early Intermediate Period	1750	1150	1750	1150	NA	NA	#N/A	#N/A	-7.1379	-79.6734	193	002A-B	#N/A	#N/A	#N/A	#N/A	#N/A	-12.2	12.7	3.6	y	#N/A	49	556.0718645	0.556071865	Coastal	20.62	2.25	77.5	0.49	0.05	0.04	2.22	0.02	0.0001212	0.00000382	0.0000333	0.00000128	Turner, B. L., VanValkenburgh, P., Lee, K. E., & Schaefer, B. J. (2019). Palaeodiet inferred from pre?Hispanic and early colonial human remains from Carrizales, Za�a Valley, Peru. International Journal of Osteoarchaeology, 29(4), 560-573.	1451
Carrizales EIP	Carrizales	Zana Valley	North Coast	Early Intermediate Period	1750	1150	1750	1150	NA	NA	#N/A	#N/A	-7.1379	-79.6734	194	004A-B	#N/A	#N/A	#N/A	#N/A	#N/A	-12.9	13.3	3.6	y	#N/A	49	556.0718645	0.556071865	Coastal	20.62	2.25	77.5	0.49	0.05	0.04	2.18	0.02	0.000121282	0.00000384	0.0000333	0.00000127	Turner, B. L., VanValkenburgh, P., Lee, K. E., & Schaefer, B. J. (2019). Palaeodiet inferred from pre?Hispanic and early colonial human remains from Carrizales, Za�a Valley, Peru. International Journal of Osteoarchaeology, 29(4), 560-573.	1449
Castillo de Huarmey	Castillo de Huarmey - El Castillo sector	Ancash Province	North Coast	Middle Horizon	1450	850	1450	850	NA	NA	#N/A	#N/A	-10.0623	-78.1258	195	60	CDH-0023	#N/A	F	25--40	#N/A	-9.5	15.4	2.9	y	#N/A	28	7139.388677	7.139388677	Coastal	21.04	0.5	207.96	1.13	0.05	0.01	2.46	0.02	0.000115894	0.00000337	0.0000355	0.00000155	Knudson, K. J., Giersz, M., Wi?ckowski, W., & Tomczyk, W. (2017). Reconstructing the lives of Wari elites: Paleomobility and paleodiet at the archaeological site of Castillo de Huarmey, Peru. Journal of Archaeological Science: Reports, 13, 249-264.	1148
Castillo de Huarmey	Castillo de Huarmey - El Castillo sector	Ancash Province	North Coast	Middle Horizon	1450	850	1450	850	NA	NA	#N/A	#N/A	-10.0623	-78.1258	196	61	CDH-0028	#N/A	F	20--35	#N/A	-10.5	15.2	3	y	#N/A	28	7139.388677	7.139388677	Coastal	21.04	0.5	207.96	1.13	0.06	0.01	2.43	0.02	0.000115943	0.00000337	0.0000362	0.00000154	Knudson, K. J., Giersz, M., Wi?ckowski, W., & Tomczyk, W. (2017). Reconstructing the lives of Wari elites: Paleomobility and paleodiet at the archaeological site of Castillo de Huarmey, Peru. Journal of Archaeological Science: Reports, 13, 249-264.	1152
Castillo de Huarmey	Castillo de Huarmey - El Castillo sector	Ancash Province	North Coast	Middle Horizon	1450	850	1450	850	NA	NA	#N/A	#N/A	-10.0623	-78.1258	197	42	CDH-0075	#N/A	F	20--30	#N/A	-9.4	10.6	2.9	y	#N/A	28	7139.388677	7.139388677	Coastal	21.04	0.5	207.96	1.13	0.06	0.01	2.42	0.02	0.000116308	0.0000034	0.0000359	0.00000155	Knudson, K. J., Giersz, M., Wi?ckowski, W., & Tomczyk, W. (2017). Reconstructing the lives of Wari elites: Paleomobility and paleodiet at the archaeological site of Castillo de Huarmey, Peru. Journal of Archaeological Science: Reports, 13, 249-264.	1149
Cerro del Oro	Cerro del Oro	Canete Valley	Central Coast	Early Intermediate Period	2149	1250	2149	1250	NA	NA	#N/A	#N/A	-13.1785	-76.2747	198	1925.1588 169743	19801	y	M?	Subadult	#N/A	-13.6	14	3.2	y	#N/A	267	6817.505514	6.817505514	Coastal	18.56	0.68	146.55	1.06	0.05	0.01	2.4	0.02	0.000118556	0.00000356	0.0000356	0.0000012	Gilbertson, T. J. (2015). A Comparative Analysis of Portable X-ray Fluorescence Spectrometry and Stable Isotopes in Assessing Ancient Coastal Peruvian Diets University of South Florida]. Tampa, FL.	1705
Cerro del Oro	Cerro del Oro	Canete Valley	Central Coast	Early Intermediate Period	2149	1250	2149	1250	NA	NA	#N/A	#N/A	-13.1785	-76.2747	199	1925.1588 169759	19810	y	I	Juvenile	#N/A	-11.2	13.9	3.1	y	#N/A	267	6817.505514	6.817505514	Coastal	18.56	0.68	146.55	1.06	0.05	0.01	2.41	0.01	0.000118794	0.00000357	0.0000352	0.00000118	Gilbertson, T. J. (2015). A Comparative Analysis of Portable X-ray Fluorescence Spectrometry and Stable Isotopes in Assessing Ancient Coastal Peruvian Diets University of South Florida]. Tampa, FL.	1699
Cerro del Oro	Cerro del Oro	Canete Valley	Central Coast	Early Intermediate Period	2149	1250	2149	1250	NA	NA	#N/A	#N/A	-13.1785	-76.2747	200	1925.1588 169828	19805	y	M	Subadult	#N/A	-13.5	15.7	3.15	y	#N/A	267	6817.505514	6.817505514	Coastal	18.56	0.68	146.55	1.06	0.05	0.01	2.4	0.01	0.000118347	0.00000356	0.0000354	0.0000012	Gilbertson, T. J. (2015). A Comparative Analysis of Portable X-ray Fluorescence Spectrometry and Stable Isotopes in Assessing Ancient Coastal Peruvian Diets University of South Florida]. Tampa, FL.	1703
Cerro del Oro	Cerro del Oro	Canete Valley	Central Coast	Early Intermediate Period	2149	1250	2149	1250	NA	NA	#N/A	#N/A	-13.1785	-76.2747	201	1925.1588 169684	19804	#N/A	F?	Subadult	#N/A	-14.9	16.3	3.4	y	#N/A	267	6817.505514	6.817505514	Coastal	18.56	0.68	146.55	1.06	0.05	0.01	2.43	0.02	0.000118749	0.00000358	0.0000355	0.0000012	Gilbertson, T. J. (2015). A Comparative Analysis of Portable X-ray Fluorescence Spectrometry and Stable Isotopes in Assessing Ancient Coastal Peruvian Diets University of South Florida]. Tampa, FL.	1700
Cerro del Oro	Cerro del Oro	Canete Valley	Central Coast	Early Intermediate Period	2149	1250	2149	1250	NA	NA	#N/A	#N/A	-13.1785	-76.2747	202	1925.1588 169699	19802	y	M	Subadult	#N/A	-12.2	12.75	3.2	y	#N/A	267	6817.505514	6.817505514	Coastal	18.56	0.68	146.55	1.06	0.05	0.01	2.41	0.01	0.00011879	0.00000358	0.0000353	0.0000012	Gilbertson, T. J. (2015). A Comparative Analysis of Portable X-ray Fluorescence Spectrometry and Stable Isotopes in Assessing Ancient Coastal Peruvian Diets University of South Florida]. Tampa, FL.	1689
Cerro del Oro	Cerro del Oro	Canete Valley	Central Coast	Early Intermediate Period	2149	1250	2149	1250	NA	NA	#N/A	#N/A	-13.1785	-76.2747	203	1925.1588 169672	19808	#N/A	I	Juvenile	#N/A	-11.7	11.2	3.3	y	#N/A	267	6817.505514	6.817505514	Coastal	18.56	0.68	146.55	1.06	0.05	0.01	2.41	0.01	0.000117953	0.00000358	0.000035	0.0000012	Gilbertson, T. J. (2015). A Comparative Analysis of Portable X-ray Fluorescence Spectrometry and Stable Isotopes in Assessing Ancient Coastal Peruvian Diets University of South Florida]. Tampa, FL.	1705
Cerro del Oro	Cerro del Oro	Canete Valley	Central Coast	Early Intermediate Period	2149	1250	2149	1250	NA	NA	#N/A	#N/A	-13.1785	-76.2747	204	1925.1588 169665	19809	y	M	Subadult	#N/A	-11.9	19.6	3.15	y	#N/A	267	6817.505514	6.817505514	Coastal	18.56	0.68	146.55	1.06	0.05	0.01	2.39	0.02	0.00011874	0.00000357	0.0000351	0.00000119	Gilbertson, T. J. (2015). A Comparative Analysis of Portable X-ray Fluorescence Spectrometry and Stable Isotopes in Assessing Ancient Coastal Peruvian Diets University of South Florida]. Tampa, FL.	1695
Cerro del Oro	Cerro del Oro	Canete Valley	Central Coast	Early Intermediate Period	2149	1250	2149	1250	NA	NA	#N/A	#N/A	-13.1785	-76.2747	205	1925.1588 169664	19828	y	M	Subadult	#N/A	-13.3	20.1	3.2	y	#N/A	267	6817.505514	6.817505514	Coastal	18.56	0.68	146.55	1.06	0.05	0.01	2.42	0.01	0.000118087	0.00000357	0.0000354	0.00000119	Gilbertson, T. J. (2015). A Comparative Analysis of Portable X-ray Fluorescence Spectrometry and Stable Isotopes in Assessing Ancient Coastal Peruvian Diets University of South Florida]. Tampa, FL.	1696
Cerro del Oro	Cerro del Oro	Canete Valley	Central Coast	Early Intermediate Period	2149	1250	2149	1250	NA	NA	#N/A	#N/A	-13.1785	-76.2747	206	1925.1588 169612	19824	#N/A	F	Young Adult	#N/A	-14.2	17.2	3.3	y	#N/A	267	6817.505514	6.817505514	Coastal	18.56	0.68	146.55	1.06	0.05	0.01	2.43	0.01	0.000118912	0.00000359	0.0000358	0.00000118	Gilbertson, T. J. (2015). A Comparative Analysis of Portable X-ray Fluorescence Spectrometry and Stable Isotopes in Assessing Ancient Coastal Peruvian Diets University of South Florida]. Tampa, FL.	1699
Cerro del Oro	Cerro del Oro	Canete Valley	Central Coast	Early Intermediate Period	2149	1250	2149	1250	NA	NA	#N/A	#N/A	-13.1785	-76.2747	207	1925.1588 169638	19825	y	M	Adult	#N/A	-14.75	19.5	3.3	y	#N/A	267	6817.505514	6.817505514	Coastal	18.56	0.68	146.55	1.06	0.05	0.01	2.42	0.01	0.000118315	0.00000358	0.0000355	0.00000121	Gilbertson, T. J. (2015). A Comparative Analysis of Portable X-ray Fluorescence Spectrometry and Stable Isotopes in Assessing Ancient Coastal Peruvian Diets University of South Florida]. Tampa, FL.	1698
Cerro del Oro	Cerro del Oro	Canete Valley	Central Coast	Early Intermediate Period	2149	1250	2149	1250	NA	NA	#N/A	#N/A	-13.1785	-76.2747	208	1925.1588 169674	19728	y	M?	Subadult	#N/A	-14.8	19.45	3.25	y	#N/A	267	6817.505514	6.817505514	Coastal	18.56	0.68	146.55	1.06	0.05	0.01	2.41	0.01	0.00011898	0.00000357	0.0000354	0.00000121	Gilbertson, T. J. (2015). A Comparative Analysis of Portable X-ray Fluorescence Spectrometry and Stable Isotopes in Assessing Ancient Coastal Peruvian Diets University of South Florida]. Tampa, FL.	1697
Chilca I	Chilca I	Chilca Valley	Central Coast	Preceramic	6464	5000	6464	5000	NA	NA	#N/A	#N/A	-12.5057	-76.7247	209	200	PAL19	#N/A	#N/A	Adult	#N/A	-13.3	16.8	3.3	y	#N/A	44	7420.143892	7.420143892	Coastal	18.31	0.71	125.92	1.08	0.05	0.02	4.8	0.01	0.0000688	0.00000184	0.0000305	0.00000058	Beresford-Jones, D. G., Pomeroy, E., Alday, C., Benfer, R., Quilter, J., O'Connell, T. C., & Lightfoot, E. (2021). Diet and Lifestyle in the First Villages of the Middle Preceramic: Insights from Stable Isotope and Osteological Analyses of Human Remains from Paloma, Chilca I, La Yerba III, and Morro I. Latin American Antiquity, 1-19.	5729
Chiribaya Alta	Chiribaya Alta	Ilo Valley	South Coast	Late Intermediate Period	1162	839	1162	839	NA	NA	#N/A	#N/A	-17.6426	-71.3091	210	Burial 18	237	#N/A	#N/A	#N/A	#N/A	-12.04	20.02	#N/A	y	#N/A	205	7119.613738	7.119613738	Coastal	19.46	0.08	180.55	0.87	0.05	0	2.39	0.03	0.000102665	0.0000025	0.0000323	0.00000123	Tomczak, P. D. (2001). Prehistoric socio-economic relations and population organization in the Lower Osmore Valley of southern Peru. University of New Mexico, Albuquerque, NM.; Knudson, K. J., Aufderheide, A. E., & Buikstra, J. E. (2007). Seasonality and paleodiet in the Chiribaya polity of southern Peru. Journal of Archaeological Science, 34(3), 451-462.; Knudson, K. J. (2004). Tiwanaku resident…	1000
Chiribaya Alta	Chiribaya Alta	Ilo Valley	South Coast	Late Intermediate Period	1162	839	1162	839	NA	NA	#N/A	#N/A	-17.6426	-71.3091	211	Burial 24	272	#N/A	#N/A	#N/A	#N/A	-15.81	17.27	#N/A	y	#N/A	205	7119.613738	7.119613738	Coastal	19.46	0.08	180.55	0.87	0.05	0	2.37	0.03	0.000102326	0.00000247	0.0000334	0.00000123	Tomczak, P. D. (2001). Prehistoric socio-economic relations and population organization in the Lower Osmore Valley of southern Peru. University of New Mexico, Albuquerque, NM.; Knudson, K. J., Aufderheide, A. E., & Buikstra, J. E. (2007). Seasonality and paleodiet in the Chiribaya polity of southern Peru. Journal of Archaeological Science, 34(3), 451-462.; Knudson, K. J. (2004). Tiwanaku resident…	998
Chiribaya Alta	Chiribaya Alta	Ilo Valley	South Coast	Late Intermediate Period	1162	839	1162	839	NA	NA	#N/A	#N/A	-17.6426	-71.3091	212	Burial 30	316	#N/A	#N/A	#N/A	#N/A	-16.49	14.8	#N/A	y	#N/A	205	7119.613738	7.119613738	Coastal	19.46	0.08	180.55	0.87	0.05	0	2.38	0.03	0.000102404	0.00000247	0.0000328	0.00000122	Tomczak, P. D. (2001). Prehistoric socio-economic relations and population organization in the Lower Osmore Valley of southern Peru. University of New Mexico, Albuquerque, NM.; Knudson, K. J., Aufderheide, A. E., & Buikstra, J. E. (2007). Seasonality and paleodiet in the Chiribaya polity of southern Peru. Journal of Archaeological Science, 34(3), 451-462.; Knudson, K. J. (2004). Tiwanaku resident…	998
Chiribaya Alta	Chiribaya Alta	Ilo Valley	South Coast	Late Intermediate Period	1162	839	1162	839	NA	NA	#N/A	#N/A	-17.6426	-71.3091	213	Burial 9	#N/A	#N/A	#N/A	#N/A	#N/A	-16.2	14.5	#N/A	y	#N/A	205	7119.613738	7.119613738	Coastal	19.46	0.08	180.55	0.87	0.05	0	2.37	0.03	0.000101864	0.00000248	0.0000328	0.0000012	Tomczak, P. D. (2001). Prehistoric socio-economic relations and population organization in the Lower Osmore Valley of southern Peru. University of New Mexico, Albuquerque, NM.; Knudson, K. J., Aufderheide, A. E., & Buikstra, J. E. (2007). Seasonality and paleodiet in the Chiribaya polity of southern Peru. Journal of Archaeological Science, 34(3), 451-462.; Knudson, K. J. (2004). Tiwanaku resident…	1002
Chiribaya Alta	Chiribaya Alta	Ilo Valley	South Coast	Late Intermediate Period	1162	839	1162	839	NA	NA	#N/A	#N/A	-17.6426	-71.3091	214	Burial 10	241	#N/A	#N/A	#N/A	#N/A	-16.5	12.2	#N/A	y	#N/A	205	7119.613738	7.119613738	Coastal	19.46	0.08	180.55	0.87	0.05	0	2.34	0.03	0.000101812	0.00000248	0.0000333	0.00000121	Tomczak, P. D. (2001). Prehistoric socio-economic relations and population organization in the Lower Osmore Valley of southern Peru. University of New Mexico, Albuquerque, NM.; Knudson, K. J., Aufderheide, A. E., & Buikstra, J. E. (2007). Seasonality and paleodiet in the Chiribaya polity of southern Peru. Journal of Archaeological Science, 34(3), 451-462.; Knudson, K. J. (2004). Tiwanaku resident…	1002
Chiribaya Alta	Chiribaya Alta	Ilo Valley	South Coast	Late Intermediate Period	1162	839	1162	839	NA	NA	#N/A	#N/A	-17.6426	-71.3091	215	Burial 20	230	#N/A	#N/A	#N/A	#N/A	-11.1	18.9	#N/A	y	#N/A	205	7119.613738	7.119613738	Coastal	19.46	0.08	180.55	0.87	0.05	0	2.38	0.03	0.000102198	0.00000248	0.000033	0.00000121	Tomczak, P. D. (2001). Prehistoric socio-economic relations and population organization in the Lower Osmore Valley of southern Peru. University of New Mexico, Albuquerque, NM.; Knudson, K. J., Aufderheide, A. E., & Buikstra, J. E. (2007). Seasonality and paleodiet in the Chiribaya polity of southern Peru. Journal of Archaeological Science, 34(3), 451-462.; Knudson, K. J. (2004). Tiwanaku resident…	997
Chiribaya Alta	Chiribaya Alta	Ilo Valley	South Coast	Late Intermediate Period	1162	839	1162	839	NA	NA	#N/A	#N/A	-17.6426	-71.3091	216	Burial 25	#N/A	#N/A	#N/A	#N/A	#N/A	-15.3	17.3	#N/A	y	#N/A	205	7119.613738	7.119613738	Coastal	19.46	0.08	180.55	0.87	0.05	0	2.38	0.03	0.000101764	0.00000247	0.0000327	0.0000012	Tomczak, P. D. (2001). Prehistoric socio-economic relations and population organization in the Lower Osmore Valley of southern Peru. University of New Mexico, Albuquerque, NM.; Knudson, K. J., Aufderheide, A. E., & Buikstra, J. E. (2007). Seasonality and paleodiet in the Chiribaya polity of southern Peru. Journal of Archaeological Science, 34(3), 451-462.; Knudson, K. J. (2004). Tiwanaku resident…	999
Chiribaya Alta	Chiribaya Alta	Ilo Valley	South Coast	Late Intermediate Period	1162	839	1162	839	NA	NA	#N/A	#N/A	-17.6426	-71.3091	217	Burial 101	#N/A	#N/A	#N/A	#N/A	#N/A	-13.6	16.8	#N/A	y	#N/A	205	7119.613738	7.119613738	Coastal	19.46	0.08	180.55	0.87	0.05	0	2.38	0.03	0.000102225	0.00000248	0.0000326	0.00000121	Tomczak, P. D. (2001). Prehistoric socio-economic relations and population organization in the Lower Osmore Valley of southern Peru. University of New Mexico, Albuquerque, NM.; Knudson, K. J., Aufderheide, A. E., & Buikstra, J. E. (2007). Seasonality and paleodiet in the Chiribaya polity of southern Peru. Journal of Archaeological Science, 34(3), 451-462.; Knudson, K. J. (2004). Tiwanaku resident…	998
Chiribaya Alta	Chiribaya Alta	Ilo Valley	South Coast	Late Intermediate Period	1162	839	1162	839	NA	NA	#N/A	#N/A	-17.6426	-71.3091	218	Burial 103	2069	#N/A	#N/A	#N/A	#N/A	-11.8	18.6	#N/A	y	#N/A	205	7119.613738	7.119613738	Coastal	19.46	0.08	180.55	0.87	0.05	0	2.39	0.03	0.000102528	0.00000248	0.0000332	0.0000012	Tomczak, P. D. (2001). Prehistoric socio-economic relations and population organization in the Lower Osmore Valley of southern Peru. University of New Mexico, Albuquerque, NM.; Knudson, K. J., Aufderheide, A. E., & Buikstra, J. E. (2007). Seasonality and paleodiet in the Chiribaya polity of southern Peru. Journal of Archaeological Science, 34(3), 451-462.; Knudson, K. J. (2004). Tiwanaku resident…	999
Chiribaya Alta	Chiribaya Alta	Ilo Valley	South Coast	Late Intermediate Period	1162	839	1162	839	NA	NA	#N/A	#N/A	-17.6426	-71.3091	219	Burial 109	2055	#N/A	#N/A	#N/A	#N/A	-13.3	15.2	#N/A	y	#N/A	205	7119.613738	7.119613738	Coastal	19.46	0.08	180.55	0.87	0.05	0	2.37	0.03	0.000102359	0.00000248	0.0000326	0.00000124	Tomczak, P. D. (2001). Prehistoric socio-economic relations and population organization in the Lower Osmore Valley of southern Peru. University of New Mexico, Albuquerque, NM.; Knudson, K. J., Aufderheide, A. E., & Buikstra, J. E. (2007). Seasonality and paleodiet in the Chiribaya polity of southern Peru. Journal of Archaeological Science, 34(3), 451-462.; Knudson, K. J. (2004). Tiwanaku resident…	1001
Chiribaya Alta	Chiribaya Alta	Ilo Valley	South Coast	Late Intermediate Period	1162	839	1162	839	NA	NA	#N/A	#N/A	-17.6426	-71.3091	220	Burial267	103	#N/A	#N/A	#N/A	#N/A	-12.66	14.15	#N/A	y	#N/A	205	7119.613738	7.119613738	Coastal	19.46	0.08	180.55	0.87	0.05	0	2.37	0.03	0.00010209	0.00000249	0.0000331	0.0000012	Tomczak, P. D. (2001). Prehistoric socio-economic relations and population organization in the Lower Osmore Valley of southern Peru. University of New Mexico, Albuquerque, NM.; Knudson, K. J., Aufderheide, A. E., & Buikstra, J. E. (2007). Seasonality and paleodiet in the Chiribaya polity of southern Peru. Journal of Archaeological Science, 34(3), 451-462.; Knudson, K. J. (2004). Tiwanaku resident…	1002
Chiribaya Alta	Chiribaya Alta	Ilo Valley	South Coast	Late Intermediate Period	1162	839	1162	839	NA	NA	#N/A	#N/A	-17.6426	-71.3091	221	Burial 268	106	#N/A	#N/A	#N/A	#N/A	-12.31	10.31	#N/A	y	#N/A	205	7119.613738	7.119613738	Coastal	19.46	0.08	180.55	0.87	0.05	0	2.38	0.03	0.000102286	0.00000248	0.0000327	0.00000122	Tomczak, P. D. (2001). Prehistoric socio-economic relations and population organization in the Lower Osmore Valley of southern Peru. University of New Mexico, Albuquerque, NM.; Knudson, K. J., Aufderheide, A. E., & Buikstra, J. E. (2007). Seasonality and paleodiet in the Chiribaya polity of southern Peru. Journal of Archaeological Science, 34(3), 451-462.; Knudson, K. J. (2004). Tiwanaku resident…	997
Chiribaya Alta	Chiribaya Alta	Ilo Valley	South Coast	Late Intermediate Period	1162	839	1162	839	NA	NA	#N/A	#N/A	-17.6426	-71.3091	222	Burial 257	148	#N/A	#N/A	#N/A	#N/A	-11.65	19.04	#N/A	y	#N/A	205	7119.613738	7.119613738	Coastal	19.46	0.08	180.55	0.87	0.05	0	2.38	0.03	0.000102527	0.00000249	0.0000331	0.0000012	Tomczak, P. D. (2001). Prehistoric socio-economic relations and population organization in the Lower Osmore Valley of southern Peru. University of New Mexico, Albuquerque, NM.; Knudson, K. J., Aufderheide, A. E., & Buikstra, J. E. (2007). Seasonality and paleodiet in the Chiribaya polity of southern Peru. Journal of Archaeological Science, 34(3), 451-462.; Knudson, K. J. (2004). Tiwanaku resident…	1000
Chiribaya Alta	Chiribaya Alta	Ilo Valley	South Coast	Late Intermediate Period	1162	839	1162	839	NA	NA	#N/A	#N/A	-17.6426	-71.3091	223	Burial 271	168	#N/A	#N/A	#N/A	#N/A	-15.76	15.39	#N/A	y	#N/A	205	7119.613738	7.119613738	Coastal	19.46	0.08	180.55	0.87	0.05	0	2.36	0.03	0.000101791	0.0000025	0.0000328	0.0000012	Tomczak, P. D. (2001). Prehistoric socio-economic relations and population organization in the Lower Osmore Valley of southern Peru. University of New Mexico, Albuquerque, NM.; Knudson, K. J., Aufderheide, A. E., & Buikstra, J. E. (2007). Seasonality and paleodiet in the Chiribaya polity of southern Peru. Journal of Archaeological Science, 34(3), 451-462.; Knudson, K. J. (2004). Tiwanaku resident…	1002
Chiribaya Alta	Chiribaya Alta	Ilo Valley	South Coast	Late Intermediate Period	1162	839	1162	839	NA	NA	#N/A	#N/A	-17.6426	-71.3091	224	Burial 274	204	#N/A	#N/A	#N/A	#N/A	-13.28	16.64	#N/A	y	#N/A	205	7119.613738	7.119613738	Coastal	19.46	0.08	180.55	0.87	0.05	0	2.37	0.03	0.000102055	0.00000248	0.0000329	0.0000012	Tomczak, P. D. (2001). Prehistoric socio-economic relations and population organization in the Lower Osmore Valley of southern Peru. University of New Mexico, Albuquerque, NM.; Knudson, K. J., Aufderheide, A. E., & Buikstra, J. E. (2007). Seasonality and paleodiet in the Chiribaya polity of southern Peru. Journal of Archaeological Science, 34(3), 451-462.; Knudson, K. J. (2004). Tiwanaku resident…	997
Chiribaya Alta	Chiribaya Alta	Ilo Valley	South Coast	Late Intermediate Period	1162	839	1162	839	NA	NA	#N/A	#N/A	-17.6426	-71.3091	225	Burial 205	2269	#N/A	#N/A	#N/A	#N/A	-11.5	19.8	#N/A	y	#N/A	205	7119.613738	7.119613738	Coastal	19.46	0.08	180.55	0.87	0.05	0	2.4	0.03	0.000102781	0.00000249	0.0000326	0.00000122	Tomczak, P. D. (2001). Prehistoric socio-economic relations and population organization in the Lower Osmore Valley of southern Peru. University of New Mexico, Albuquerque, NM.; Knudson, K. J., Aufderheide, A. E., & Buikstra, J. E. (2007). Seasonality and paleodiet in the Chiribaya polity of southern Peru. Journal of Archaeological Science, 34(3), 451-462.; Knudson, K. J. (2004). Tiwanaku resident…	1000
Chiribaya Alta	Chiribaya Alta	Ilo Valley	South Coast	Late Intermediate Period	1162	839	1162	839	NA	NA	#N/A	#N/A	-17.6426	-71.3091	226	Burial 211	2225	#N/A	#N/A	#N/A	#N/A	-18	11.8	#N/A	y	#N/A	205	7119.613738	7.119613738	Coastal	19.46	0.08	180.55	0.86	0.05	0	2.37	0.03	0.000102372	0.00000249	0.0000328	0.00000121	Tomczak, P. D. (2001). Prehistoric socio-economic relations and population organization in the Lower Osmore Valley of southern Peru. University of New Mexico, Albuquerque, NM.; Knudson, K. J., Aufderheide, A. E., & Buikstra, J. E. (2007). Seasonality and paleodiet in the Chiribaya polity of southern Peru. Journal of Archaeological Science, 34(3), 451-462.; Knudson, K. J. (2004). Tiwanaku resident…	1000
Chiribaya Alta	Chiribaya Alta	Ilo Valley	South Coast	Late Intermediate Period	1162	839	1162	839	NA	NA	#N/A	#N/A	-17.6426	-71.3091	227	Burial 253	151	#N/A	#N/A	#N/A	#N/A	-10.8	9.2	#N/A	y	#N/A	205	7119.613738	7.119613738	Coastal	19.46	0.08	180.55	0.87	0.05	0	2.37	0.03	0.000101652	0.00000247	0.0000332	0.00000121	Tomczak, P. D. (2001). Prehistoric socio-economic relations and population organization in the Lower Osmore Valley of southern Peru. University of New Mexico, Albuquerque, NM.; Knudson, K. J., Aufderheide, A. E., & Buikstra, J. E. (2007). Seasonality and paleodiet in the Chiribaya polity of southern Peru. Journal of Archaeological Science, 34(3), 451-462.; Knudson, K. J. (2004). Tiwanaku resident…	999
Chiribaya Alta	Chiribaya Alta	Ilo Valley	South Coast	Late Intermediate Period	1162	839	1162	839	NA	NA	#N/A	#N/A	-17.6426	-71.3091	228	Burial 255	134	#N/A	#N/A	#N/A	#N/A	-11.4	21.3	#N/A	y	#N/A	205	7119.613738	7.119613738	Coastal	19.46	0.08	180.55	0.87	0.05	0	2.4	0.03	0.000102704	0.00000247	0.0000329	0.00000121	Tomczak, P. D. (2001). Prehistoric socio-economic relations and population organization in the Lower Osmore Valley of southern Peru. University of New Mexico, Albuquerque, NM.; Knudson, K. J., Aufderheide, A. E., & Buikstra, J. E. (2007). Seasonality and paleodiet in the Chiribaya polity of southern Peru. Journal of Archaeological Science, 34(3), 451-462.; Knudson, K. J. (2004). Tiwanaku resident…	1000
Chiribaya Alta	Chiribaya Alta	Ilo Valley	South Coast	Late Intermediate Period	1162	839	1162	839	NA	NA	#N/A	#N/A	-17.6426	-71.3091	229	Burial 301	1000	#N/A	#N/A	#N/A	#N/A	-13.84	15.56	#N/A	y	#N/A	205	7119.613738	7.119613738	Coastal	19.46	0.08	180.55	0.87	0.05	0	2.36	0.03	0.000102836	0.00000249	0.0000332	0.0000012	Tomczak, P. D. (2001). Prehistoric socio-economic relations and population organization in the Lower Osmore Valley of southern Peru. University of New Mexico, Albuquerque, NM.; Knudson, K. J., Aufderheide, A. E., & Buikstra, J. E. (2007). Seasonality and paleodiet in the Chiribaya polity of southern Peru. Journal of Archaeological Science, 34(3), 451-462.; Knudson, K. J. (2004). Tiwanaku resident…	1001
Chiribaya Alta	Chiribaya Alta	Ilo Valley	South Coast	Late Intermediate Period	1162	839	1162	839	NA	NA	#N/A	#N/A	-17.6426	-71.3091	230	Burial 304	1068	#N/A	#N/A	#N/A	#N/A	-12.99	18.61	#N/A	y	#N/A	205	7119.613738	7.119613738	Coastal	19.46	0.08	180.55	0.87	0.05	0	2.39	0.03	0.000102058	0.00000248	0.000033	0.0000012	Tomczak, P. D. (2001). Prehistoric socio-economic relations and population organization in the Lower Osmore Valley of southern Peru. University of New Mexico, Albuquerque, NM.; Knudson, K. J., Aufderheide, A. E., & Buikstra, J. E. (2007). Seasonality and paleodiet in the Chiribaya polity of southern Peru. Journal of Archaeological Science, 34(3), 451-462.; Knudson, K. J. (2004). Tiwanaku resident…	997
Chiribaya Alta	Chiribaya Alta	Ilo Valley	South Coast	Late Intermediate Period	1162	839	1162	839	NA	NA	#N/A	#N/A	-17.6426	-71.3091	231	Burial 310	1144	#N/A	M	40--45	#N/A	-12.16	18.52	#N/A	y	#N/A	205	7119.613738	7.119613738	Coastal	19.46	0.08	180.55	0.87	0.05	0	2.39	0.03	0.000102635	0.00000249	0.0000326	0.0000012	Tomczak, P. D. (2001). Prehistoric socio-economic relations and population organization in the Lower Osmore Valley of southern Peru. University of New Mexico, Albuquerque, NM.; Knudson, K. J., Aufderheide, A. E., & Buikstra, J. E. (2007). Seasonality and paleodiet in the Chiribaya polity of southern Peru. Journal of Archaeological Science, 34(3), 451-462.; Knudson, K. J. (2004). Tiwanaku resident…	1001
Chiribaya Alta	Chiribaya Alta	Ilo Valley	South Coast	Late Intermediate Period	1162	839	1162	839	NA	NA	#N/A	#N/A	-17.6426	-71.3091	232	Burial 314	1156	#N/A	#N/A	#N/A	#N/A	-14.79	15.85	#N/A	y	#N/A	205	7119.613738	7.119613738	Coastal	19.46	0.08	180.55	0.87	0.05	0	2.37	0.03	0.000101786	0.00000247	0.0000331	0.00000121	Tomczak, P. D. (2001). Prehistoric socio-economic relations and population organization in the Lower Osmore Valley of southern Peru. University of New Mexico, Albuquerque, NM.; Knudson, K. J., Aufderheide, A. E., & Buikstra, J. E. (2007). Seasonality and paleodiet in the Chiribaya polity of southern Peru. Journal of Archaeological Science, 34(3), 451-462.; Knudson, K. J. (2004). Tiwanaku resident…	999
Chiribaya Alta	Chiribaya Alta	Ilo Valley	South Coast	Late Intermediate Period	1162	839	1162	839	NA	NA	#N/A	#N/A	-17.6426	-71.3091	233	Burial 317	1173	#N/A	M	55--60	#N/A	-18.3	12.7	#N/A	y	#N/A	205	7119.613738	7.119613738	Coastal	19.46	0.08	180.55	0.87	0.05	0	2.36	0.03	0.000102143	0.00000249	0.0000328	0.00000121	Tomczak, P. D. (2001). Prehistoric socio-economic relations and population organization in the Lower Osmore Valley of southern Peru. University of New Mexico, Albuquerque, NM.; Knudson, K. J., Aufderheide, A. E., & Buikstra, J. E. (2007). Seasonality and paleodiet in the Chiribaya polity of southern Peru. Journal of Archaeological Science, 34(3), 451-462.; Knudson, K. J. (2004). Tiwanaku resident…	998
Chiribaya Alta	Chiribaya Alta	Ilo Valley	South Coast	Late Intermediate Period	1162	839	1162	839	NA	NA	#N/A	#N/A	-17.6426	-71.3091	234	Burial 318	3477	#N/A	#N/A	#N/A	#N/A	-10.6	22.9	#N/A	y	#N/A	205	7119.613738	7.119613738	Coastal	19.46	0.08	180.55	0.87	0.05	0	2.37	0.03	0.000102386	0.00000248	0.0000327	0.00000122	Tomczak, P. D. (2001). Prehistoric socio-economic relations and population organization in the Lower Osmore Valley of southern Peru. University of New Mexico, Albuquerque, NM.; Knudson, K. J., Aufderheide, A. E., & Buikstra, J. E. (2007). Seasonality and paleodiet in the Chiribaya polity of southern Peru. Journal of Archaeological Science, 34(3), 451-462.; Knudson, K. J. (2004). Tiwanaku resident…	997
Chiribaya Alta	Chiribaya Alta	Ilo Valley	South Coast	Late Intermediate Period	1162	839	1162	839	NA	NA	#N/A	#N/A	-17.6426	-71.3091	235	Burial 320	3792	#N/A	#N/A	#N/A	#N/A	-13.33	20.05	#N/A	y	#N/A	205	7119.613738	7.119613738	Coastal	19.46	0.08	180.55	0.87	0.05	0	2.37	0.03	0.000102364	0.0000025	0.000033	0.00000121	Tomczak, P. D. (2001). Prehistoric socio-economic relations and population organization in the Lower Osmore Valley of southern Peru. University of New Mexico, Albuquerque, NM.; Knudson, K. J., Aufderheide, A. E., & Buikstra, J. E. (2007). Seasonality and paleodiet in the Chiribaya polity of southern Peru. Journal of Archaeological Science, 34(3), 451-462.; Knudson, K. J. (2004). Tiwanaku resident…	1001
Chiribaya Alta	Chiribaya Alta	Ilo Valley	South Coast	Late Intermediate Period	1162	839	1162	839	NA	NA	#N/A	#N/A	-17.6426	-71.3091	236	Burial 321	3494	#N/A	F	30--40	#N/A	-11.41	20.54	#N/A	y	#N/A	205	7119.613738	7.119613738	Coastal	19.46	0.08	180.55	0.87	0.05	0	2.38	0.03	0.000102544	0.00000247	0.0000331	0.00000121	Tomczak, P. D. (2001). Prehistoric socio-economic relations and population organization in the Lower Osmore Valley of southern Peru. University of New Mexico, Albuquerque, NM.; Knudson, K. J., Aufderheide, A. E., & Buikstra, J. E. (2007). Seasonality and paleodiet in the Chiribaya polity of southern Peru. Journal of Archaeological Science, 34(3), 451-462.; Knudson, K. J. (2004). Tiwanaku resident…	1000
Chiribaya Alta	Chiribaya Alta	Ilo Valley	South Coast	Late Intermediate Period	1162	839	1162	839	NA	NA	#N/A	#N/A	-17.6426	-71.3091	237	Burial 324	3751	#N/A	#N/A	#N/A	#N/A	-10.9	23.2	#N/A	y	#N/A	205	7119.613738	7.119613738	Coastal	19.46	0.08	180.55	0.87	0.05	0	2.39	0.03	0.0001016	0.00000249	0.000033	0.00000121	Tomczak, P. D. (2001). Prehistoric socio-economic relations and population organization in the Lower Osmore Valley of southern Peru. University of New Mexico, Albuquerque, NM.; Knudson, K. J., Aufderheide, A. E., & Buikstra, J. E. (2007). Seasonality and paleodiet in the Chiribaya polity of southern Peru. Journal of Archaeological Science, 34(3), 451-462.; Knudson, K. J. (2004). Tiwanaku resident…	1001
Chiribaya Alta	Chiribaya Alta	Ilo Valley	South Coast	Late Intermediate Period	1162	839	1162	839	NA	NA	#N/A	#N/A	-17.6426	-71.3091	238	Burial 402	1219	#N/A	F	25--35	#N/A	-12.66	20.55	#N/A	y	#N/A	205	7119.613738	7.119613738	Coastal	19.46	0.08	180.55	0.87	0.05	0	2.39	0.03	0.000102236	0.00000247	0.0000331	0.00000123	Tomczak, P. D. (2001). Prehistoric socio-economic relations and population organization in the Lower Osmore Valley of southern Peru. University of New Mexico, Albuquerque, NM.; Knudson, K. J., Aufderheide, A. E., & Buikstra, J. E. (2007). Seasonality and paleodiet in the Chiribaya polity of southern Peru. Journal of Archaeological Science, 34(3), 451-462.; Knudson, K. J. (2004). Tiwanaku resident…	1000
Chiribaya Alta	Chiribaya Alta	Ilo Valley	South Coast	Late Intermediate Period	1162	839	1162	839	NA	NA	#N/A	#N/A	-17.6426	-71.3091	239	Burial 407	1304	#N/A	#N/A	#N/A	#N/A	-11.43	18	#N/A	y	#N/A	205	7119.613738	7.119613738	Coastal	19.46	0.08	180.55	0.87	0.05	0	2.37	0.03	0.000101815	0.00000248	0.0000328	0.00000122	Tomczak, P. D. (2001). Prehistoric socio-economic relations and population organization in the Lower Osmore Valley of southern Peru. University of New Mexico, Albuquerque, NM.; Knudson, K. J., Aufderheide, A. E., & Buikstra, J. E. (2007). Seasonality and paleodiet in the Chiribaya polity of southern Peru. Journal of Archaeological Science, 34(3), 451-462.; Knudson, K. J. (2004). Tiwanaku resident…	1002
Chiribaya Alta	Chiribaya Alta	Ilo Valley	South Coast	Late Intermediate Period	1162	839	1162	839	NA	NA	#N/A	#N/A	-17.6426	-71.3091	240	Burial 419	3658	#N/A	#N/A	#N/A	#N/A	-11.8	21.36	#N/A	y	#N/A	205	7119.613738	7.119613738	Coastal	19.46	0.08	180.55	0.87	0.05	0	2.36	0.03	0.000101789	0.0000025	0.0000327	0.00000122	Tomczak, P. D. (2001). Prehistoric socio-economic relations and population organization in the Lower Osmore Valley of southern Peru. University of New Mexico, Albuquerque, NM.; Knudson, K. J., Aufderheide, A. E., & Buikstra, J. E. (2007). Seasonality and paleodiet in the Chiribaya polity of southern Peru. Journal of Archaeological Science, 34(3), 451-462.; Knudson, K. J. (2004). Tiwanaku resident…	1001
Chiribaya Alta	Chiribaya Alta	Ilo Valley	South Coast	Late Intermediate Period	1162	839	1162	839	NA	NA	#N/A	#N/A	-17.6426	-71.3091	241	Burial 421	3727	#N/A	#N/A	#N/A	#N/A	-12.23	21.65	#N/A	y	#N/A	205	7119.613738	7.119613738	Coastal	19.46	0.08	180.55	0.87	0.05	0	2.38	0.03	0.000103062	0.0000025	0.000033	0.00000121	Tomczak, P. D. (2001). Prehistoric socio-economic relations and population organization in the Lower Osmore Valley of southern Peru. University of New Mexico, Albuquerque, NM.; Knudson, K. J., Aufderheide, A. E., & Buikstra, J. E. (2007). Seasonality and paleodiet in the Chiribaya polity of southern Peru. Journal of Archaeological Science, 34(3), 451-462.; Knudson, K. J. (2004). Tiwanaku resident…	999
Chiribaya Alta	Chiribaya Alta	Ilo Valley	South Coast	Late Intermediate Period	1162	839	1162	839	NA	NA	#N/A	#N/A	-17.6426	-71.3091	242	Burial 401	1206	#N/A	#N/A	#N/A	#N/A	-11.6	20.4	#N/A	y	#N/A	205	7119.613738	7.119613738	Coastal	19.46	0.08	180.55	0.87	0.05	0	2.39	0.03	0.000102375	0.00000249	0.0000325	0.00000122	Tomczak, P. D. (2001). Prehistoric socio-economic relations and population organization in the Lower Osmore Valley of southern Peru. University of New Mexico, Albuquerque, NM.; Knudson, K. J., Aufderheide, A. E., & Buikstra, J. E. (2007). Seasonality and paleodiet in the Chiribaya polity of southern Peru. Journal of Archaeological Science, 34(3), 451-462.; Knudson, K. J. (2004). Tiwanaku resident…	999
Chiribaya Alta	Chiribaya Alta	Ilo Valley	South Coast	Late Intermediate Period	1162	839	1162	839	NA	NA	#N/A	#N/A	-17.6426	-71.3091	243	Burial 404	1271	#N/A	#N/A	#N/A	#N/A	-12.56	20.91	#N/A	y	#N/A	205	7119.613738	7.119613738	Coastal	19.46	0.08	180.55	0.87	0.05	0	2.36	0.03	0.000101943	0.00000248	0.000033	0.00000124	Tomczak, P. D. (2001). Prehistoric socio-economic relations and population organization in the Lower Osmore Valley of southern Peru. University of New Mexico, Albuquerque, NM.; Knudson, K. J., Aufderheide, A. E., & Buikstra, J. E. (2007). Seasonality and paleodiet in the Chiribaya polity of southern Peru. Journal of Archaeological Science, 34(3), 451-462.; Knudson, K. J. (2004). Tiwanaku resident…	999
Chiribaya Alta	Chiribaya Alta	Ilo Valley	South Coast	Late Intermediate Period	1162	839	1162	839	NA	NA	#N/A	#N/A	-17.6426	-71.3091	244	Burial 405	1273	#N/A	#N/A	#N/A	#N/A	-12	20.5	#N/A	y	#N/A	205	7119.613738	7.119613738	Coastal	19.46	0.08	180.55	0.87	0.05	0	2.37	0.03	0.000102325	0.00000248	0.0000327	0.00000122	Tomczak, P. D. (2001). Prehistoric socio-economic relations and population organization in the Lower Osmore Valley of southern Peru. University of New Mexico, Albuquerque, NM.; Knudson, K. J., Aufderheide, A. E., & Buikstra, J. E. (2007). Seasonality and paleodiet in the Chiribaya polity of southern Peru. Journal of Archaeological Science, 34(3), 451-462.; Knudson, K. J. (2004). Tiwanaku resident…	1000
Chiribaya Alta	Chiribaya Alta	Ilo Valley	South Coast	Late Intermediate Period	1162	839	1162	839	NA	NA	#N/A	#N/A	-17.6426	-71.3091	245	Burial 411	1354	#N/A	#N/A	#N/A	#N/A	-12.63	20.53	#N/A	y	#N/A	205	7119.613738	7.119613738	Coastal	19.46	0.08	180.55	0.86	0.05	0	2.36	0.03	0.000102252	0.00000247	0.000033	0.00000121	Tomczak, P. D. (2001). Prehistoric socio-economic relations and population organization in the Lower Osmore Valley of southern Peru. University of New Mexico, Albuquerque, NM.; Knudson, K. J., Aufderheide, A. E., & Buikstra, J. E. (2007). Seasonality and paleodiet in the Chiribaya polity of southern Peru. Journal of Archaeological Science, 34(3), 451-462.; Knudson, K. J. (2004). Tiwanaku resident…	1002
Chiribaya Alta	Chiribaya Alta	Ilo Valley	South Coast	Late Intermediate Period	1162	839	1162	839	NA	NA	#N/A	#N/A	-17.6426	-71.3091	246	Burial 412	1364	#N/A	#N/A	#N/A	#N/A	-10.9	21.7	#N/A	y	#N/A	205	7119.613738	7.119613738	Coastal	19.46	0.08	180.55	0.87	0.05	0	2.35	0.03	0.000102259	0.0000025	0.0000332	0.00000122	Tomczak, P. D. (2001). Prehistoric socio-economic relations and population organization in the Lower Osmore Valley of southern Peru. University of New Mexico, Albuquerque, NM.; Knudson, K. J., Aufderheide, A. E., & Buikstra, J. E. (2007). Seasonality and paleodiet in the Chiribaya polity of southern Peru. Journal of Archaeological Science, 34(3), 451-462.; Knudson, K. J. (2004). Tiwanaku resident…	1000.5
Chiribaya Alta	Chiribaya Alta	Ilo Valley	South Coast	Late Intermediate Period	1162	839	1162	839	NA	NA	#N/A	#N/A	-17.6426	-71.3091	247	Burial 419	3610	#N/A	#N/A	#N/A	#N/A	-11.7	21.7	#N/A	y	#N/A	205	7119.613738	7.119613738	Coastal	19.46	0.08	180.55	0.87	0.05	0	2.39	0.03	0.000102231	0.00000249	0.0000333	0.00000123	Tomczak, P. D. (2001). Prehistoric socio-economic relations and population organization in the Lower Osmore Valley of southern Peru. University of New Mexico, Albuquerque, NM.; Knudson, K. J., Aufderheide, A. E., & Buikstra, J. E. (2007). Seasonality and paleodiet in the Chiribaya polity of southern Peru. Journal of Archaeological Science, 34(3), 451-462.; Knudson, K. J. (2004). Tiwanaku resident…	1003
Chiribaya Alta	Chiribaya Alta	Ilo Valley	South Coast	Late Intermediate Period	1162	839	1162	839	NA	NA	#N/A	#N/A	-17.6426	-71.3091	248	Burial 419	3704	#N/A	M	45+	#N/A	-11.6	19.3	#N/A	y	#N/A	205	7119.613738	7.119613738	Coastal	19.46	0.08	180.55	0.87	0.05	0	2.38	0.03	0.000102037	0.0000025	0.000033	0.00000121	Tomczak, P. D. (2001). Prehistoric socio-economic relations and population organization in the Lower Osmore Valley of southern Peru. University of New Mexico, Albuquerque, NM.; Knudson, K. J., Aufderheide, A. E., & Buikstra, J. E. (2007). Seasonality and paleodiet in the Chiribaya polity of southern Peru. Journal of Archaeological Science, 34(3), 451-462.; Knudson, K. J. (2004). Tiwanaku resident…	1001
Chiribaya Alta	Chiribaya Alta	Ilo Valley	South Coast	Late Intermediate Period	1162	839	1162	839	NA	NA	#N/A	#N/A	-17.6426	-71.3091	249	Burial 425	3906	#N/A	#N/A	#N/A	#N/A	-13.09	18.35	#N/A	y	#N/A	205	7119.613738	7.119613738	Coastal	19.46	0.08	180.55	0.87	0.05	0	2.39	0.03	0.000102639	0.00000246	0.000033	0.00000121	Tomczak, P. D. (2001). Prehistoric socio-economic relations and population organization in the Lower Osmore Valley of southern Peru. University of New Mexico, Albuquerque, NM.; Knudson, K. J., Aufderheide, A. E., & Buikstra, J. E. (2007). Seasonality and paleodiet in the Chiribaya polity of southern Peru. Journal of Archaeological Science, 34(3), 451-462.; Knudson, K. J. (2004). Tiwanaku resident…	1003
Chiribaya Alta	Chiribaya Alta	Ilo Valley	South Coast	Late Intermediate Period	1162	839	1162	839	NA	NA	#N/A	#N/A	-17.6426	-71.3091	250	Burial 427	3907	#N/A	M	30--40	#N/A	-12.61	20.44	#N/A	y	#N/A	205	7119.613738	7.119613738	Coastal	19.46	0.08	180.55	0.87	0.05	0	2.37	0.03	0.000102298	0.00000246	0.000033	0.00000121	Tomczak, P. D. (2001). Prehistoric socio-economic relations and population organization in the Lower Osmore Valley of southern Peru. University of New Mexico, Albuquerque, NM.; Knudson, K. J., Aufderheide, A. E., & Buikstra, J. E. (2007). Seasonality and paleodiet in the Chiribaya polity of southern Peru. Journal of Archaeological Science, 34(3), 451-462.; Knudson, K. J. (2004). Tiwanaku resident…	1001
Chiribaya Alta	Chiribaya Alta	Ilo Valley	South Coast	Late Intermediate Period	1162	839	1162	839	NA	NA	#N/A	#N/A	-17.6426	-71.3091	251	Burial 428	2641	#N/A	#N/A	#N/A	#N/A	-11.47	19.68	#N/A	y	#N/A	205	7119.613738	7.119613738	Coastal	19.46	0.08	180.55	0.87	0.05	0	2.37	0.03	0.00010216	0.00000247	0.0000326	0.0000012	Tomczak, P. D. (2001). Prehistoric socio-economic relations and population organization in the Lower Osmore Valley of southern Peru. University of New Mexico, Albuquerque, NM.; Knudson, K. J., Aufderheide, A. E., & Buikstra, J. E. (2007). Seasonality and paleodiet in the Chiribaya polity of southern Peru. Journal of Archaeological Science, 34(3), 451-462.; Knudson, K. J. (2004). Tiwanaku resident…	1001
Chiribaya Alta	Chiribaya Alta	Ilo Valley	South Coast	Late Intermediate Period	1162	839	1162	839	NA	NA	#N/A	#N/A	-17.6426	-71.3091	252	Burial 430	3917	#N/A	#N/A	#N/A	#N/A	-9.9	21.1	#N/A	y	#N/A	205	7119.613738	7.119613738	Coastal	19.46	0.08	180.55	0.87	0.05	0	2.37	0.03	0.000101799	0.0000025	0.000033	0.0000012	Tomczak, P. D. (2001). Prehistoric socio-economic relations and population organization in the Lower Osmore Valley of southern Peru. University of New Mexico, Albuquerque, NM.; Knudson, K. J., Aufderheide, A. E., & Buikstra, J. E. (2007). Seasonality and paleodiet in the Chiribaya polity of southern Peru. Journal of Archaeological Science, 34(3), 451-462.; Knudson, K. J. (2004). Tiwanaku resident…	1002
Chiribaya Alta	Chiribaya Alta	Ilo Valley	South Coast	Late Intermediate Period	1162	839	1162	839	NA	NA	#N/A	#N/A	-17.6426	-71.3091	253	Burial 256	166	#N/A	#N/A	#N/A	#N/A	-13.3	17.6	#N/A	y	#N/A	205	7119.613738	7.119613738	Coastal	19.46	0.08	180.55	0.87	0.05	0	2.36	0.03	0.000102735	0.00000249	0.0000331	0.00000121	Tomczak, P. D. (2001). Prehistoric socio-economic relations and population organization in the Lower Osmore Valley of southern Peru. University of New Mexico, Albuquerque, NM.; Knudson, K. J., Aufderheide, A. E., & Buikstra, J. E. (2007). Seasonality and paleodiet in the Chiribaya polity of southern Peru. Journal of Archaeological Science, 34(3), 451-462.; Knudson, K. J. (2004). Tiwanaku resident…	1000
Chiribaya Alta	Chiribaya Alta	Ilo Valley	South Coast	Late Intermediate Period	1162	839	1162	839	NA	NA	#N/A	#N/A	-17.6426	-71.3091	254	Burial 263	#N/A	#N/A	#N/A	#N/A	#N/A	-14.6	17.8	#N/A	y	#N/A	205	7119.613738	7.119613738	Coastal	19.46	0.08	180.55	0.87	0.05	0	2.35	0.03	0.000102127	0.00000248	0.0000328	0.00000121	Tomczak, P. D. (2001). Prehistoric socio-economic relations and population organization in the Lower Osmore Valley of southern Peru. University of New Mexico, Albuquerque, NM.; Knudson, K. J., Aufderheide, A. E., & Buikstra, J. E. (2007). Seasonality and paleodiet in the Chiribaya polity of southern Peru. Journal of Archaeological Science, 34(3), 451-462.; Knudson, K. J. (2004). Tiwanaku resident…	1000
Chiribaya Alta	Chiribaya Alta	Ilo Valley	South Coast	Late Intermediate Period	1162	839	1162	839	NA	NA	#N/A	#N/A	-17.6426	-71.3091	255	Burial 270	#N/A	#N/A	#N/A	#N/A	#N/A	-14.4	9.9	#N/A	y	#N/A	205	7119.613738	7.119613738	Coastal	19.46	0.08	180.55	0.87	0.05	0	2.37	0.03	0.000102883	0.00000247	0.0000329	0.0000012	Tomczak, P. D. (2001). Prehistoric socio-economic relations and population organization in the Lower Osmore Valley of southern Peru. University of New Mexico, Albuquerque, NM.; Knudson, K. J., Aufderheide, A. E., & Buikstra, J. E. (2007). Seasonality and paleodiet in the Chiribaya polity of southern Peru. Journal of Archaeological Science, 34(3), 451-462.; Knudson, K. J. (2004). Tiwanaku resident…	1001
Chiribaya Alta	Chiribaya Alta	Ilo Valley	South Coast	Late Intermediate Period	1162	839	1162	839	NA	NA	#N/A	#N/A	-17.6426	-71.3091	256	Burial 303	1028	#N/A	#N/A	#N/A	#N/A	-12.45	19.35	#N/A	y	#N/A	205	7119.613738	7.119613738	Coastal	19.46	0.08	180.55	0.86	0.05	0	2.38	0.03	0.000102521	0.00000249	0.000033	0.0000012	Tomczak, P. D. (2001). Prehistoric socio-economic relations and population organization in the Lower Osmore Valley of southern Peru. University of New Mexico, Albuquerque, NM.; Knudson, K. J., Aufderheide, A. E., & Buikstra, J. E. (2007). Seasonality and paleodiet in the Chiribaya polity of southern Peru. Journal of Archaeological Science, 34(3), 451-462.; Knudson, K. J. (2004). Tiwanaku resident…	1000
Chiribaya Alta	Chiribaya Alta	Ilo Valley	South Coast	Late Intermediate Period	1162	839	1162	839	NA	NA	#N/A	#N/A	-17.6426	-71.3091	257	Burial 312	1142	#N/A	#N/A	#N/A	#N/A	-13.21	12.2	#N/A	y	#N/A	205	7119.613738	7.119613738	Coastal	19.46	0.08	180.55	0.87	0.05	0	2.39	0.03	0.000102106	0.00000246	0.0000329	0.00000121	Tomczak, P. D. (2001). Prehistoric socio-economic relations and population organization in the Lower Osmore Valley of southern Peru. University of New Mexico, Albuquerque, NM.; Knudson, K. J., Aufderheide, A. E., & Buikstra, J. E. (2007). Seasonality and paleodiet in the Chiribaya polity of southern Peru. Journal of Archaeological Science, 34(3), 451-462.; Knudson, K. J. (2004). Tiwanaku resident…	999
Chiribaya Alta	Chiribaya Alta	Ilo Valley	South Coast	Late Intermediate Period	1162	839	1162	839	NA	NA	#N/A	#N/A	-17.6426	-71.3091	258	Burial 315	1157	#N/A	#N/A	#N/A	#N/A	-13.56	18.44	#N/A	y	#N/A	205	7119.613738	7.119613738	Coastal	19.46	0.08	180.55	0.87	0.05	0	2.39	0.03	0.000102154	0.00000248	0.0000327	0.0000012	Tomczak, P. D. (2001). Prehistoric socio-economic relations and population organization in the Lower Osmore Valley of southern Peru. University of New Mexico, Albuquerque, NM.; Knudson, K. J., Aufderheide, A. E., & Buikstra, J. E. (2007). Seasonality and paleodiet in the Chiribaya polity of southern Peru. Journal of Archaeological Science, 34(3), 451-462.; Knudson, K. J. (2004). Tiwanaku resident…	1001
Chiribaya Alta	Chiribaya Alta	Ilo Valley	South Coast	Late Intermediate Period	1162	839	1162	839	NA	NA	#N/A	#N/A	-17.6426	-71.3091	259	Burial 325	3763	#N/A	F	32--35	#N/A	-17.38	11	#N/A	y	#N/A	205	7119.613738	7.119613738	Coastal	19.46	0.08	180.55	0.87	0.05	0	2.4	0.03	0.000102133	0.00000248	0.0000328	0.00000123	Tomczak, P. D. (2001). Prehistoric socio-economic relations and population organization in the Lower Osmore Valley of southern Peru. University of New Mexico, Albuquerque, NM.; Knudson, K. J., Aufderheide, A. E., & Buikstra, J. E. (2007). Seasonality and paleodiet in the Chiribaya polity of southern Peru. Journal of Archaeological Science, 34(3), 451-462.; Knudson, K. J. (2004). Tiwanaku resident…	998
Chiribaya Alta	Chiribaya Alta	Ilo Valley	South Coast	Late Intermediate Period	1162	839	1162	839	NA	NA	#N/A	#N/A	-17.6426	-71.3091	260	Burial 331	3854	#N/A	#N/A	#N/A	#N/A	-12.82	10.88	#N/A	y	#N/A	205	7119.613738	7.119613738	Coastal	19.46	0.08	180.55	0.87	0.05	0	2.37	0.03	0.00010199	0.00000246	0.0000322	0.0000012	Tomczak, P. D. (2001). Prehistoric socio-economic relations and population organization in the Lower Osmore Valley of southern Peru. University of New Mexico, Albuquerque, NM.; Knudson, K. J., Aufderheide, A. E., & Buikstra, J. E. (2007). Seasonality and paleodiet in the Chiribaya polity of southern Peru. Journal of Archaeological Science, 34(3), 451-462.; Knudson, K. J. (2004). Tiwanaku resident…	1002
Chiribaya Alta	Chiribaya Alta	Ilo Valley	South Coast	Late Intermediate Period	1162	839	1162	839	NA	NA	#N/A	#N/A	-17.6426	-71.3091	261	Burial 433	3920	#N/A	#N/A	#N/A	#N/A	-11.3	19.2	#N/A	y	#N/A	205	7119.613738	7.119613738	Coastal	19.46	0.08	180.55	0.87	0.05	0	2.38	0.03	0.000102361	0.00000247	0.0000331	0.00000121	Tomczak, P. D. (2001). Prehistoric socio-economic relations and population organization in the Lower Osmore Valley of southern Peru. University of New Mexico, Albuquerque, NM.; Knudson, K. J., Aufderheide, A. E., & Buikstra, J. E. (2007). Seasonality and paleodiet in the Chiribaya polity of southern Peru. Journal of Archaeological Science, 34(3), 451-462.; Knudson, K. J. (2004). Tiwanaku resident…	1002
Chiribaya Alta	Chiribaya Alta	Ilo Valley	South Coast	Late Intermediate Period	1162	839	1162	839	NA	NA	#N/A	#N/A	-17.6426	-71.3091	262	Burial 502	1671	#N/A	#N/A	#N/A	#N/A	-11.78	21.4	#N/A	y	#N/A	205	7119.613738	7.119613738	Coastal	19.46	0.08	180.55	0.87	0.05	0	2.37	0.03	0.0001019	0.00000248	0.0000331	0.00000121	Tomczak, P. D. (2001). Prehistoric socio-economic relations and population organization in the Lower Osmore Valley of southern Peru. University of New Mexico, Albuquerque, NM.; Knudson, K. J., Aufderheide, A. E., & Buikstra, J. E. (2007). Seasonality and paleodiet in the Chiribaya polity of southern Peru. Journal of Archaeological Science, 34(3), 451-462.; Knudson, K. J. (2004). Tiwanaku resident…	1000
Chiribaya Alta	Chiribaya Alta	Ilo Valley	South Coast	Late Intermediate Period	1162	839	1162	839	NA	NA	#N/A	#N/A	-17.6426	-71.3091	263	Burial 514	1877	#N/A	#N/A	#N/A	#N/A	-12.3	19.8	#N/A	y	#N/A	205	7119.613738	7.119613738	Coastal	19.46	0.08	180.55	0.87	0.05	0	2.37	0.03	0.000102621	0.00000248	0.0000328	0.00000119	Tomczak, P. D. (2001). Prehistoric socio-economic relations and population organization in the Lower Osmore Valley of southern Peru. University of New Mexico, Albuquerque, NM.; Knudson, K. J., Aufderheide, A. E., & Buikstra, J. E. (2007). Seasonality and paleodiet in the Chiribaya polity of southern Peru. Journal of Archaeological Science, 34(3), 451-462.; Knudson, K. J. (2004). Tiwanaku resident…	1002
Chiribaya Alta	Chiribaya Alta	Ilo Valley	South Coast	Late Intermediate Period	1162	839	1162	839	NA	NA	#N/A	#N/A	-17.6426	-71.3091	264	Burial 504	1700	#N/A	#N/A	#N/A	#N/A	-17	14.27	#N/A	y	#N/A	205	7119.613738	7.119613738	Coastal	19.46	0.08	180.55	0.87	0.05	0	2.39	0.03	0.000101903	0.00000247	0.0000325	0.00000122	Tomczak, P. D. (2001). Prehistoric socio-economic relations and population organization in the Lower Osmore Valley of southern Peru. University of New Mexico, Albuquerque, NM.; Knudson, K. J., Aufderheide, A. E., & Buikstra, J. E. (2007). Seasonality and paleodiet in the Chiribaya polity of southern Peru. Journal of Archaeological Science, 34(3), 451-462.; Knudson, K. J. (2004). Tiwanaku resident…	1001
Chiribaya Alta	Chiribaya Alta	Ilo Valley	South Coast	Late Intermediate Period	1162	839	1162	839	NA	NA	#N/A	#N/A	-17.6426	-71.3091	265	Burial 520	1964	#N/A	#N/A	#N/A	#N/A	-11.53	20.74	#N/A	y	#N/A	205	7119.613738	7.119613738	Coastal	19.46	0.08	180.55	0.87	0.05	0	2.4	0.03	0.00010229	0.00000246	0.000033	0.00000119	Tomczak, P. D. (2001). Prehistoric socio-economic relations and population organization in the Lower Osmore Valley of southern Peru. University of New Mexico, Albuquerque, NM.; Knudson, K. J., Aufderheide, A. E., & Buikstra, J. E. (2007). Seasonality and paleodiet in the Chiribaya polity of southern Peru. Journal of Archaeological Science, 34(3), 451-462.; Knudson, K. J. (2004). Tiwanaku resident…	1000
Chiribaya Alta	Chiribaya Alta	Ilo Valley	South Coast	Late Intermediate Period	1162	839	1162	839	NA	NA	#N/A	#N/A	-17.6426	-71.3091	266	Burial 503	#N/A	#N/A	#N/A	#N/A	#N/A	-11.1	22.4	#N/A	y	#N/A	205	7119.613738	7.119613738	Coastal	19.46	0.08	180.55	0.87	0.05	0	2.38	0.03	0.000101854	0.00000248	0.000033	0.0000012	Tomczak, P. D. (2001). Prehistoric socio-economic relations and population organization in the Lower Osmore Valley of southern Peru. University of New Mexico, Albuquerque, NM.; Knudson, K. J., Aufderheide, A. E., & Buikstra, J. E. (2007). Seasonality and paleodiet in the Chiribaya polity of southern Peru. Journal of Archaeological Science, 34(3), 451-462.; Knudson, K. J. (2004). Tiwanaku resident…	1002
Chiribaya Alta	Chiribaya Alta	Ilo Valley	South Coast	Late Intermediate Period	1162	839	1162	839	NA	NA	#N/A	#N/A	-17.6426	-71.3091	267	Burial 517	1931	#N/A	#N/A	#N/A	#N/A	-13.1	14.5	#N/A	y	#N/A	205	7119.613738	7.119613738	Coastal	19.46	0.08	180.55	0.87	0.05	0	2.37	0.03	0.000102661	0.0000025	0.0000332	0.00000119	Tomczak, P. D. (2001). Prehistoric socio-economic relations and population organization in the Lower Osmore Valley of southern Peru. University of New Mexico, Albuquerque, NM.; Knudson, K. J., Aufderheide, A. E., & Buikstra, J. E. (2007). Seasonality and paleodiet in the Chiribaya polity of southern Peru. Journal of Archaeological Science, 34(3), 451-462.; Knudson, K. J. (2004). Tiwanaku resident…	1002.5
Chiribaya Alta	Chiribaya Alta	Ilo Valley	South Coast	Late Intermediate Period	1162	839	1162	839	NA	NA	#N/A	#N/A	-17.6426	-71.3091	268	Burial 606	1942	#N/A	#N/A	#N/A	#N/A	-12.86	21.3	#N/A	y	#N/A	205	7119.613738	7.119613738	Coastal	19.46	0.08	180.55	0.87	0.05	0	2.39	0.03	0.000102352	0.00000249	0.0000329	0.00000121	Tomczak, P. D. (2001). Prehistoric socio-economic relations and population organization in the Lower Osmore Valley of southern Peru. University of New Mexico, Albuquerque, NM.; Knudson, K. J., Aufderheide, A. E., & Buikstra, J. E. (2007). Seasonality and paleodiet in the Chiribaya polity of southern Peru. Journal of Archaeological Science, 34(3), 451-462.; Knudson, K. J. (2004). Tiwanaku resident…	1002
Chiribaya Alta	Chiribaya Alta	Ilo Valley	South Coast	Late Intermediate Period	1162	839	1162	839	NA	NA	#N/A	#N/A	-17.6426	-71.3091	269	Burial 611	2125	#N/A	#N/A	#N/A	#N/A	-16.47	12.31	#N/A	y	#N/A	205	7119.613738	7.119613738	Coastal	19.46	0.08	180.55	0.87	0.05	0	2.38	0.03	0.000102221	0.00000248	0.0000332	0.00000122	Tomczak, P. D. (2001). Prehistoric socio-economic relations and population organization in the Lower Osmore Valley of southern Peru. University of New Mexico, Albuquerque, NM.; Knudson, K. J., Aufderheide, A. E., & Buikstra, J. E. (2007). Seasonality and paleodiet in the Chiribaya polity of southern Peru. Journal of Archaeological Science, 34(3), 451-462.; Knudson, K. J. (2004). Tiwanaku resident…	1000
Chiribaya Alta	Chiribaya Alta	Ilo Valley	South Coast	Late Intermediate Period	1162	839	1162	839	NA	NA	#N/A	#N/A	-17.6426	-71.3091	270	Burial 612	2151	#N/A	#N/A	#N/A	#N/A	-14.21	16.73	#N/A	y	#N/A	205	7119.613738	7.119613738	Coastal	19.46	0.08	180.55	0.87	0.05	0	2.38	0.03	0.000102364	0.00000246	0.0000328	0.00000121	Tomczak, P. D. (2001). Prehistoric socio-economic relations and population organization in the Lower Osmore Valley of southern Peru. University of New Mexico, Albuquerque, NM.; Knudson, K. J., Aufderheide, A. E., & Buikstra, J. E. (2007). Seasonality and paleodiet in the Chiribaya polity of southern Peru. Journal of Archaeological Science, 34(3), 451-462.; Knudson, K. J. (2004). Tiwanaku resident…	1002
Chiribaya Alta	Chiribaya Alta	Ilo Valley	South Coast	Late Intermediate Period	1162	839	1162	839	NA	NA	#N/A	#N/A	-17.6426	-71.3091	271	Burial 610	2291	#N/A	#N/A	#N/A	#N/A	-15.02	12.32	#N/A	y	#N/A	205	7119.613738	7.119613738	Coastal	19.46	0.08	180.55	0.87	0.05	0	2.39	0.03	0.000102238	0.00000247	0.0000327	0.00000121	Tomczak, P. D. (2001). Prehistoric socio-economic relations and population organization in the Lower Osmore Valley of southern Peru. University of New Mexico, Albuquerque, NM.; Knudson, K. J., Aufderheide, A. E., & Buikstra, J. E. (2007). Seasonality and paleodiet in the Chiribaya polity of southern Peru. Journal of Archaeological Science, 34(3), 451-462.; Knudson, K. J. (2004). Tiwanaku resident…	1002
Chiribaya Alta	Chiribaya Alta	Ilo Valley	South Coast	Late Intermediate Period	1162	839	1162	839	NA	NA	#N/A	#N/A	-17.6426	-71.3091	272	Burial 607	2039	#N/A	#N/A	#N/A	#N/A	-12.2	19.9	#N/A	y	#N/A	205	7119.613738	7.119613738	Coastal	19.46	0.08	180.55	0.87	0.05	0	2.4	0.03	0.000102418	0.00000249	0.000033	0.00000121	Tomczak, P. D. (2001). Prehistoric socio-economic relations and population organization in the Lower Osmore Valley of southern Peru. University of New Mexico, Albuquerque, NM.; Knudson, K. J., Aufderheide, A. E., & Buikstra, J. E. (2007). Seasonality and paleodiet in the Chiribaya polity of southern Peru. Journal of Archaeological Science, 34(3), 451-462.; Knudson, K. J. (2004). Tiwanaku resident…	1004
Chiribaya Alta	Chiribaya Alta	Ilo Valley	South Coast	Late Intermediate Period	1162	839	1162	839	NA	NA	#N/A	#N/A	-17.6426	-71.3091	273	Burial 609	2079	#N/A	#N/A	#N/A	#N/A	-15.2	15.7	#N/A	y	#N/A	205	7119.613738	7.119613738	Coastal	19.46	0.08	180.55	0.87	0.05	0	2.37	0.03	0.000102386	0.00000247	0.0000332	0.00000121	Tomczak, P. D. (2001). Prehistoric socio-economic relations and population organization in the Lower Osmore Valley of southern Peru. University of New Mexico, Albuquerque, NM.; Knudson, K. J., Aufderheide, A. E., & Buikstra, J. E. (2007). Seasonality and paleodiet in the Chiribaya polity of southern Peru. Journal of Archaeological Science, 34(3), 451-462.; Knudson, K. J. (2004). Tiwanaku resident…	998
Chiribaya Alta	Chiribaya Alta	Ilo Valley	South Coast	Late Intermediate Period	1162	839	1162	839	NA	NA	#N/A	#N/A	-17.6426	-71.3091	274	Burial 726	2574	#N/A	#N/A	#N/A	#N/A	-12.1	18.99	#N/A	y	#N/A	205	7119.613738	7.119613738	Coastal	19.46	0.08	180.55	0.87	0.05	0	2.36	0.03	0.000101892	0.00000248	0.0000331	0.00000121	Tomczak, P. D. (2001). Prehistoric socio-economic relations and population organization in the Lower Osmore Valley of southern Peru. University of New Mexico, Albuquerque, NM.; Knudson, K. J., Aufderheide, A. E., & Buikstra, J. E. (2007). Seasonality and paleodiet in the Chiribaya polity of southern Peru. Journal of Archaeological Science, 34(3), 451-462.; Knudson, K. J. (2004). Tiwanaku resident…	1000
Chiribaya Alta	Chiribaya Alta	Ilo Valley	South Coast	Late Intermediate Period	1162	839	1162	839	NA	NA	#N/A	#N/A	-17.6426	-71.3091	275	Burial 741	2666	#N/A	#N/A	#N/A	#N/A	-12.09	20	#N/A	y	#N/A	205	7119.613738	7.119613738	Coastal	19.46	0.08	180.55	0.87	0.05	0	2.4	0.03	0.000101303	0.00000247	0.000033	0.0000012	Tomczak, P. D. (2001). Prehistoric socio-economic relations and population organization in the Lower Osmore Valley of southern Peru. University of New Mexico, Albuquerque, NM.; Knudson, K. J., Aufderheide, A. E., & Buikstra, J. E. (2007). Seasonality and paleodiet in the Chiribaya polity of southern Peru. Journal of Archaeological Science, 34(3), 451-462.; Knudson, K. J. (2004). Tiwanaku resident…	1002
Chiribaya Alta	Chiribaya Alta	Ilo Valley	South Coast	Late Intermediate Period	1162	839	1162	839	NA	NA	#N/A	#N/A	-17.6426	-71.3091	276	Burial 750	3107	#N/A	#N/A	#N/A	#N/A	-12.4	20.49	#N/A	y	#N/A	205	7119.613738	7.119613738	Coastal	19.46	0.08	180.55	0.87	0.05	0	2.39	0.03	0.000102165	0.00000248	0.0000326	0.0000012	Tomczak, P. D. (2001). Prehistoric socio-economic relations and population organization in the Lower Osmore Valley of southern Peru. University of New Mexico, Albuquerque, NM.; Knudson, K. J., Aufderheide, A. E., & Buikstra, J. E. (2007). Seasonality and paleodiet in the Chiribaya polity of southern Peru. Journal of Archaeological Science, 34(3), 451-462.; Knudson, K. J. (2004). Tiwanaku resident…	1002
Chiribaya Alta	Chiribaya Alta	Ilo Valley	South Coast	Late Intermediate Period	1162	839	1162	839	NA	NA	#N/A	#N/A	-17.6426	-71.3091	277	Burial 754	3218	#N/A	M	45--50	#N/A	-12.13	19.82	#N/A	y	#N/A	205	7119.613738	7.119613738	Coastal	19.46	0.08	180.55	0.87	0.05	0	2.4	0.03	0.00010195	0.00000248	0.0000331	0.00000121	Tomczak, P. D. (2001). Prehistoric socio-economic relations and population organization in the Lower Osmore Valley of southern Peru. University of New Mexico, Albuquerque, NM.; Knudson, K. J., Aufderheide, A. E., & Buikstra, J. E. (2007). Seasonality and paleodiet in the Chiribaya polity of southern Peru. Journal of Archaeological Science, 34(3), 451-462.; Knudson, K. J. (2004). Tiwanaku resident…	1001
Chiribaya Alta	Chiribaya Alta	Ilo Valley	South Coast	Late Intermediate Period	1162	839	1162	839	NA	NA	#N/A	#N/A	-17.6426	-71.3091	278	Burial 703	#N/A	#N/A	#N/A	#N/A	#N/A	-12.4	16.9	#N/A	y	#N/A	205	7119.613738	7.119613738	Coastal	19.46	0.08	180.55	0.87	0.05	0	2.4	0.03	0.000102293	0.00000248	0.0000331	0.0000012	Tomczak, P. D. (2001). Prehistoric socio-economic relations and population organization in the Lower Osmore Valley of southern Peru. University of New Mexico, Albuquerque, NM.; Knudson, K. J., Aufderheide, A. E., & Buikstra, J. E. (2007). Seasonality and paleodiet in the Chiribaya polity of southern Peru. Journal of Archaeological Science, 34(3), 451-462.; Knudson, K. J. (2004). Tiwanaku resident…	999
Chiribaya Alta	Chiribaya Alta	Ilo Valley	South Coast	Late Intermediate Period	1162	839	1162	839	NA	NA	#N/A	#N/A	-17.6426	-71.3091	279	Burial 705	1502	#N/A	#N/A	#N/A	#N/A	-12.7	20.7	#N/A	y	#N/A	205	7119.613738	7.119613738	Coastal	19.46	0.08	180.55	0.87	0.05	0	2.37	0.03	0.00010248	0.00000246	0.000033	0.00000121	Tomczak, P. D. (2001). Prehistoric socio-economic relations and population organization in the Lower Osmore Valley of southern Peru. University of New Mexico, Albuquerque, NM.; Knudson, K. J., Aufderheide, A. E., & Buikstra, J. E. (2007). Seasonality and paleodiet in the Chiribaya polity of southern Peru. Journal of Archaeological Science, 34(3), 451-462.; Knudson, K. J. (2004). Tiwanaku resident…	1000
Chiribaya Alta	Chiribaya Alta	Ilo Valley	South Coast	Late Intermediate Period	1162	839	1162	839	NA	NA	#N/A	#N/A	-17.6426	-71.3091	280	Burial 713	1635	#N/A	#N/A	#N/A	#N/A	-10.2	21.6	#N/A	y	#N/A	205	7119.613738	7.119613738	Coastal	19.46	0.08	180.55	0.87	0.05	0	2.38	0.03	0.000102341	0.00000248	0.0000328	0.0000012	Tomczak, P. D. (2001). Prehistoric socio-economic relations and population organization in the Lower Osmore Valley of southern Peru. University of New Mexico, Albuquerque, NM.; Knudson, K. J., Aufderheide, A. E., & Buikstra, J. E. (2007). Seasonality and paleodiet in the Chiribaya polity of southern Peru. Journal of Archaeological Science, 34(3), 451-462.; Knudson, K. J. (2004). Tiwanaku resident…	1001
Chiribaya Alta	Chiribaya Alta	Ilo Valley	South Coast	Late Intermediate Period	1162	839	1162	839	NA	NA	#N/A	#N/A	-17.6426	-71.3091	281	Burial 720	2375	#N/A	F	35--45	#N/A	-12.39	18.77	#N/A	y	#N/A	205	7119.613738	7.119613738	Coastal	19.46	0.08	180.55	0.87	0.05	0	2.38	0.03	0.000102406	0.00000249	0.000033	0.00000121	Tomczak, P. D. (2001). Prehistoric socio-economic relations and population organization in the Lower Osmore Valley of southern Peru. University of New Mexico, Albuquerque, NM.; Knudson, K. J., Aufderheide, A. E., & Buikstra, J. E. (2007). Seasonality and paleodiet in the Chiribaya polity of southern Peru. Journal of Archaeological Science, 34(3), 451-462.; Knudson, K. J. (2004). Tiwanaku resident…	999
Chiribaya Alta	Chiribaya Alta	Ilo Valley	South Coast	Late Intermediate Period	1162	839	1162	839	NA	NA	#N/A	#N/A	-17.6426	-71.3091	282	Burial 722	2406	#N/A	#N/A	#N/A	#N/A	-12.35	19.7	#N/A	y	#N/A	205	7119.613738	7.119613738	Coastal	19.46	0.08	180.55	0.87	0.05	0	2.38	0.03	0.000102369	0.00000248	0.0000329	0.0000012	Tomczak, P. D. (2001). Prehistoric socio-economic relations and population organization in the Lower Osmore Valley of southern Peru. University of New Mexico, Albuquerque, NM.; Knudson, K. J., Aufderheide, A. E., & Buikstra, J. E. (2007). Seasonality and paleodiet in the Chiribaya polity of southern Peru. Journal of Archaeological Science, 34(3), 451-462.; Knudson, K. J. (2004). Tiwanaku resident…	997
Chiribaya Alta	Chiribaya Alta	Ilo Valley	South Coast	Late Intermediate Period	1162	839	1162	839	NA	NA	#N/A	#N/A	-17.6426	-71.3091	283	Burial 725	2479	#N/A	#N/A	#N/A	#N/A	-12.09	20.32	#N/A	y	#N/A	205	7119.613738	7.119613738	Coastal	19.46	0.08	180.55	0.87	0.05	0	2.38	0.03	0.000102567	0.00000247	0.000033	0.00000121	Tomczak, P. D. (2001). Prehistoric socio-economic relations and population organization in the Lower Osmore Valley of southern Peru. University of New Mexico, Albuquerque, NM.; Knudson, K. J., Aufderheide, A. E., & Buikstra, J. E. (2007). Seasonality and paleodiet in the Chiribaya polity of southern Peru. Journal of Archaeological Science, 34(3), 451-462.; Knudson, K. J. (2004). Tiwanaku resident…	998
Chiribaya Alta	Chiribaya Alta	Ilo Valley	South Coast	Late Intermediate Period	1162	839	1162	839	NA	NA	#N/A	#N/A	-17.6426	-71.3091	284	Burial 728	2728	#N/A	#N/A	#N/A	#N/A	-11.75	19.38	#N/A	y	#N/A	205	7119.613738	7.119613738	Coastal	19.46	0.08	180.55	0.87	0.05	0	2.37	0.03	0.000102332	0.00000247	0.0000328	0.00000121	Tomczak, P. D. (2001). Prehistoric socio-economic relations and population organization in the Lower Osmore Valley of southern Peru. University of New Mexico, Albuquerque, NM.; Knudson, K. J., Aufderheide, A. E., & Buikstra, J. E. (2007). Seasonality and paleodiet in the Chiribaya polity of southern Peru. Journal of Archaeological Science, 34(3), 451-462.; Knudson, K. J. (2004). Tiwanaku resident…	1002
Chiribaya Alta	Chiribaya Alta	Ilo Valley	South Coast	Late Intermediate Period	1162	839	1162	839	NA	NA	#N/A	#N/A	-17.6426	-71.3091	285	Burial 736	2614	#N/A	#N/A	#N/A	#N/A	-11.5	18.1	#N/A	y	#N/A	205	7119.613738	7.119613738	Coastal	19.46	0.08	180.55	0.87	0.05	0	2.38	0.03	0.000102812	0.00000249	0.0000328	0.00000122	Tomczak, P. D. (2001). Prehistoric socio-economic relations and population organization in the Lower Osmore Valley of southern Peru. University of New Mexico, Albuquerque, NM.; Knudson, K. J., Aufderheide, A. E., & Buikstra, J. E. (2007). Seasonality and paleodiet in the Chiribaya polity of southern Peru. Journal of Archaeological Science, 34(3), 451-462.; Knudson, K. J. (2004). Tiwanaku resident…	1001
Chiribaya Alta	Chiribaya Alta	Ilo Valley	South Coast	Late Intermediate Period	1162	839	1162	839	NA	NA	#N/A	#N/A	-17.6426	-71.3091	286	Burial 746	2975	#N/A	#N/A	#N/A	#N/A	-13.44	17.12	#N/A	y	#N/A	205	7119.613738	7.119613738	Coastal	19.46	0.08	180.55	0.87	0.05	0	2.37	0.03	0.000102784	0.00000249	0.000033	0.00000122	Tomczak, P. D. (2001). Prehistoric socio-economic relations and population organization in the Lower Osmore Valley of southern Peru. University of New Mexico, Albuquerque, NM.; Knudson, K. J., Aufderheide, A. E., & Buikstra, J. E. (2007). Seasonality and paleodiet in the Chiribaya polity of southern Peru. Journal of Archaeological Science, 34(3), 451-462.; Knudson, K. J. (2004). Tiwanaku resident…	1001
Chiribaya Alta	Chiribaya Alta	Ilo Valley	South Coast	Late Intermediate Period	1162	839	1162	839	NA	NA	#N/A	#N/A	-17.6426	-71.3091	287	Burial 751	3147	#N/A	#N/A	#N/A	#N/A	-11.47	18.81	#N/A	y	#N/A	205	7119.613738	7.119613738	Coastal	19.46	0.08	180.55	0.87	0.05	0	2.39	0.03	0.00010208	0.00000248	0.0000327	0.0000012	Tomczak, P. D. (2001). Prehistoric socio-economic relations and population organization in the Lower Osmore Valley of southern Peru. University of New Mexico, Albuquerque, NM.; Knudson, K. J., Aufderheide, A. E., & Buikstra, J. E. (2007). Seasonality and paleodiet in the Chiribaya polity of southern Peru. Journal of Archaeological Science, 34(3), 451-462.; Knudson, K. J. (2004). Tiwanaku resident…	1001
Chiribaya Alta	Chiribaya Alta	Ilo Valley	South Coast	Late Intermediate Period	1162	839	1162	839	NA	NA	#N/A	#N/A	-17.6426	-71.3091	288	Burial 760	3336	#N/A	#N/A	#N/A	#N/A	-11.4	18	#N/A	y	#N/A	205	7119.613738	7.119613738	Coastal	19.46	0.08	180.55	0.87	0.05	0	2.4	0.03	0.000103006	0.00000249	0.0000329	0.00000121	Tomczak, P. D. (2001). Prehistoric socio-economic relations and population organization in the Lower Osmore Valley of southern Peru. University of New Mexico, Albuquerque, NM.; Knudson, K. J., Aufderheide, A. E., & Buikstra, J. E. (2007). Seasonality and paleodiet in the Chiribaya polity of southern Peru. Journal of Archaeological Science, 34(3), 451-462.; Knudson, K. J. (2004). Tiwanaku resident…	1000
Chiribaya Alta	Chiribaya Alta	Ilo Valley	South Coast	Late Intermediate Period	1162	839	1162	839	NA	NA	#N/A	#N/A	-17.6426	-71.3091	289	Burial 805	#N/A	#N/A	#N/A	#N/A	#N/A	-11.7	20	#N/A	y	#N/A	205	7119.613738	7.119613738	Coastal	19.46	0.08	180.55	0.87	0.05	0	2.39	0.03	0.000101967	0.00000246	0.0000328	0.0000012	Tomczak, P. D. (2001). Prehistoric socio-economic relations and population organization in the Lower Osmore Valley of southern Peru. University of New Mexico, Albuquerque, NM.; Knudson, K. J., Aufderheide, A. E., & Buikstra, J. E. (2007). Seasonality and paleodiet in the Chiribaya polity of southern Peru. Journal of Archaeological Science, 34(3), 451-462.; Knudson, K. J. (2004). Tiwanaku resident…	999
Chiribaya Alta	Chiribaya Alta	Ilo Valley	South Coast	Late Intermediate Period	1162	839	1162	839	NA	NA	#N/A	#N/A	-17.6426	-71.3091	290	Burial 808	#N/A	#N/A	#N/A	#N/A	#N/A	-12.4	18.2	#N/A	y	#N/A	205	7119.613738	7.119613738	Coastal	19.46	0.08	180.55	0.87	0.05	0	2.39	0.03	0.000102087	0.00000246	0.0000326	0.00000123	Tomczak, P. D. (2001). Prehistoric socio-economic relations and population organization in the Lower Osmore Valley of southern Peru. University of New Mexico, Albuquerque, NM.; Knudson, K. J., Aufderheide, A. E., & Buikstra, J. E. (2007). Seasonality and paleodiet in the Chiribaya polity of southern Peru. Journal of Archaeological Science, 34(3), 451-462.; Knudson, K. J. (2004). Tiwanaku resident…	997
Chiribaya Alta	Chiribaya Alta	Ilo Valley	South Coast	Late Intermediate Period	1162	839	1162	839	NA	NA	#N/A	#N/A	-17.6426	-71.3091	291	Burial 901	2059	#N/A	#N/A	#N/A	#N/A	-18.52	12.62	#N/A	y	#N/A	205	7119.613738	7.119613738	Coastal	19.46	0.08	180.55	0.87	0.05	0	2.37	0.03	0.000102226	0.00000248	0.0000328	0.00000122	Tomczak, P. D. (2001). Prehistoric socio-economic relations and population organization in the Lower Osmore Valley of southern Peru. University of New Mexico, Albuquerque, NM.; Knudson, K. J., Aufderheide, A. E., & Buikstra, J. E. (2007). Seasonality and paleodiet in the Chiribaya polity of southern Peru. Journal of Archaeological Science, 34(3), 451-462.; Knudson, K. J. (2004). Tiwanaku resident…	1001
Chiribaya Alta	Chiribaya Alta	Ilo Valley	South Coast	Late Intermediate Period	1162	839	1162	839	NA	NA	#N/A	#N/A	-17.6426	-71.3091	292	Burial 907	2169	#N/A	#N/A	#N/A	#N/A	-13.05	19.67	#N/A	y	#N/A	205	7119.613738	7.119613738	Coastal	19.46	0.08	180.55	0.87	0.05	0	2.37	0.03	0.000102572	0.0000025	0.0000326	0.00000122	Tomczak, P. D. (2001). Prehistoric socio-economic relations and population organization in the Lower Osmore Valley of southern Peru. University of New Mexico, Albuquerque, NM.; Knudson, K. J., Aufderheide, A. E., & Buikstra, J. E. (2007). Seasonality and paleodiet in the Chiribaya polity of southern Peru. Journal of Archaeological Science, 34(3), 451-462.; Knudson, K. J. (2004). Tiwanaku resident…	1000
Chiribaya Alta	Chiribaya Alta	Ilo Valley	South Coast	Late Intermediate Period	1162	839	1162	839	NA	NA	#N/A	#N/A	-17.6426	-71.3091	293	Burial 902	2060	#N/A	#N/A	#N/A	#N/A	-14.9	16.7	#N/A	y	#N/A	205	7119.613738	7.119613738	Coastal	19.46	0.08	180.55	0.87	0.05	0	2.37	0.03	0.000102795	0.00000249	0.0000335	0.00000122	Tomczak, P. D. (2001). Prehistoric socio-economic relations and population organization in the Lower Osmore Valley of southern Peru. University of New Mexico, Albuquerque, NM.; Knudson, K. J., Aufderheide, A. E., & Buikstra, J. E. (2007). Seasonality and paleodiet in the Chiribaya polity of southern Peru. Journal of Archaeological Science, 34(3), 451-462.; Knudson, K. J. (2004). Tiwanaku resident…	1001
Chiribaya Alta	Chiribaya Alta	Ilo Valley	South Coast	Late Intermediate Period	1162	839	1162	839	NA	NA	#N/A	#N/A	-17.6426	-71.3091	294	Burial 904	2089	#N/A	#N/A	#N/A	#N/A	-17	14.1	#N/A	y	#N/A	205	7119.613738	7.119613738	Coastal	19.46	0.08	180.55	0.87	0.05	0	2.39	0.03	0.000102336	0.00000249	0.0000333	0.0000012	Tomczak, P. D. (2001). Prehistoric socio-economic relations and population organization in the Lower Osmore Valley of southern Peru. University of New Mexico, Albuquerque, NM.; Knudson, K. J., Aufderheide, A. E., & Buikstra, J. E. (2007). Seasonality and paleodiet in the Chiribaya polity of southern Peru. Journal of Archaeological Science, 34(3), 451-462.; Knudson, K. J. (2004). Tiwanaku resident…	1002
Chiribaya Baja	Chiribaya Baja	Ilo Vally	South Coast	Late Intermediate Period	1180	850	1180	850	NA	NA	#N/A	#N/A	-17.6219	-71.2799	295	Burial 103	10035	#N/A	#N/A	#N/A	#N/A	-18.33	11.81	#N/A	y	#N/A	142	10026.11951	10.02611951	Coastal	19.46	0.08	180.39	0.87	0.06	0	2.29	0.03	0.000101864	0.0000026	0.0000323	0.00000125	Tomczak, P. D. (2001). Prehistoric socio-economic relations and population organization in the Lower Osmore Valley of southern Peru. University of New Mexico, Albuquerque, NM.; Knudson, K. J. (2004). Tiwanaku residential mobility in the south central Andes: identifying archaeological human migration through strontium isotope analysis. The University of Wisconsin-Madison, Madison, WI.; Knudson, K.…	1015
Chiribaya Baja	Chiribaya Baja	Ilo Vally	South Coast	Late Intermediate Period	1180	850	1180	850	NA	NA	#N/A	#N/A	-17.6219	-71.2799	296	Burial 108	10051	#N/A	#N/A	#N/A	#N/A	-13.32	10.3	#N/A	y	#N/A	142	10026.11951	10.02611951	Coastal	19.46	0.08	180.39	0.87	0.06	0	2.27	0.03	0.000102189	0.00000257	0.0000327	0.00000127	Tomczak, P. D. (2001). Prehistoric socio-economic relations and population organization in the Lower Osmore Valley of southern Peru. University of New Mexico, Albuquerque, NM.; Knudson, K. J. (2004). Tiwanaku residential mobility in the south central Andes: identifying archaeological human migration through strontium isotope analysis. The University of Wisconsin-Madison, Madison, WI.; Knudson, K.…	1016
Chiribaya Baja	Chiribaya Baja	Ilo Vally	South Coast	Late Intermediate Period	1180	850	1180	850	NA	NA	#N/A	#N/A	-17.6219	-71.2799	297	Burial 109	10052	#N/A	#N/A	#N/A	#N/A	-15.78	11.84	#N/A	y	#N/A	142	10026.11951	10.02611951	Coastal	19.46	0.08	180.39	0.87	0.06	0	2.31	0.03	0.000101876	0.00000259	0.0000321	0.00000125	Tomczak, P. D. (2001). Prehistoric socio-economic relations and population organization in the Lower Osmore Valley of southern Peru. University of New Mexico, Albuquerque, NM.; Knudson, K. J. (2004). Tiwanaku residential mobility in the south central Andes: identifying archaeological human migration through strontium isotope analysis. The University of Wisconsin-Madison, Madison, WI.; Knudson, K.…	1015
Chiribaya Baja	Chiribaya Baja	Ilo Vally	South Coast	Late Intermediate Period	1180	850	1180	850	NA	NA	#N/A	#N/A	-17.6219	-71.2799	298	Burial 124	10133	#N/A	#N/A	#N/A	#N/A	-11.83	8.98	#N/A	y	#N/A	142	10026.11951	10.02611951	Coastal	19.46	0.08	180.39	0.87	0.06	0	2.3	0.03	0.000102373	0.0000026	0.000032	0.00000128	Tomczak, P. D. (2001). Prehistoric socio-economic relations and population organization in the Lower Osmore Valley of southern Peru. University of New Mexico, Albuquerque, NM.; Knudson, K. J. (2004). Tiwanaku residential mobility in the south central Andes: identifying archaeological human migration through strontium isotope analysis. The University of Wisconsin-Madison, Madison, WI.; Knudson, K.…	1013
Chiribaya Baja	Chiribaya Baja	Ilo Vally	South Coast	Late Intermediate Period	1180	850	1180	850	NA	NA	#N/A	#N/A	-17.6219	-71.2799	299	Burial 126	10144	#N/A	#N/A	#N/A	#N/A	-14.33	11.93	#N/A	y	#N/A	142	10026.11951	10.02611951	Coastal	19.46	0.08	180.39	0.87	0.06	0	2.27	0.03	0.000102157	0.00000258	0.0000326	0.00000126	Tomczak, P. D. (2001). Prehistoric socio-economic relations and population organization in the Lower Osmore Valley of southern Peru. University of New Mexico, Albuquerque, NM.; Knudson, K. J. (2004). Tiwanaku residential mobility in the south central Andes: identifying archaeological human migration through strontium isotope analysis. The University of Wisconsin-Madison, Madison, WI.; Knudson, K.…	1015
Chiribaya Baja	Chiribaya Baja	Ilo Vally	South Coast	Late Intermediate Period	1180	850	1180	850	NA	NA	#N/A	#N/A	-17.6219	-71.2799	300	Burial 131	10197	#N/A	#N/A	#N/A	#N/A	-13.9	13.29	#N/A	y	#N/A	142	10026.11951	10.02611951	Coastal	19.46	0.08	180.39	0.87	0.06	0	2.28	0.03	0.000101902	0.00000258	0.0000322	0.00000126	Tomczak, P. D. (2001). Prehistoric socio-economic relations and population organization in the Lower Osmore Valley of southern Peru. University of New Mexico, Albuquerque, NM.; Knudson, K. J. (2004). Tiwanaku residential mobility in the south central Andes: identifying archaeological human migration through strontium isotope analysis. The University of Wisconsin-Madison, Madison, WI.; Knudson, K.…	1014
Chiribaya Baja	Chiribaya Baja	Ilo Vally	South Coast	Late Intermediate Period	1180	850	1180	850	NA	NA	#N/A	#N/A	-17.6219	-71.2799	301	Burial 138	10224	#N/A	#N/A	#N/A	#N/A	-13.01	17.53	#N/A	y	#N/A	142	10026.11951	10.02611951	Coastal	19.46	0.08	180.39	0.87	0.06	0	2.27	0.03	0.000102232	0.00000257	0.0000322	0.00000126	Tomczak, P. D. (2001). Prehistoric socio-economic relations and population organization in the Lower Osmore Valley of southern Peru. University of New Mexico, Albuquerque, NM.; Knudson, K. J. (2004). Tiwanaku residential mobility in the south central Andes: identifying archaeological human migration through strontium isotope analysis. The University of Wisconsin-Madison, Madison, WI.; Knudson, K.…	1014
Chiribaya Baja	Chiribaya Baja	Ilo Vally	South Coast	Late Intermediate Period	1180	850	1180	850	NA	NA	#N/A	#N/A	-17.6219	-71.2799	302	Burial 134	10228	#N/A	#N/A	#N/A	#N/A	-11.1	10.46	#N/A	y	#N/A	142	10026.11951	10.02611951	Coastal	19.46	0.08	180.39	0.87	0.06	0	2.27	0.03	0.000101866	0.00000257	0.0000324	0.00000127	Tomczak, P. D. (2001). Prehistoric socio-economic relations and population organization in the Lower Osmore Valley of southern Peru. University of New Mexico, Albuquerque, NM.; Knudson, K. J. (2004). Tiwanaku residential mobility in the south central Andes: identifying archaeological human migration through strontium isotope analysis. The University of Wisconsin-Madison, Madison, WI.; Knudson, K.…	1016
Chiribaya Baja	Chiribaya Baja	Ilo Vally	South Coast	Late Intermediate Period	1180	850	1180	850	NA	NA	#N/A	#N/A	-17.6219	-71.2799	303	10238	10238	#N/A	#N/A	#N/A	#N/A	-18.47	12.62	#N/A	y	#N/A	142	10026.11951	10.02611951	Coastal	19.46	0.08	180.39	0.87	0.06	0	2.27	0.03	0.000101753	0.00000258	0.0000325	0.00000127	Tomczak, P. D. (2001). Prehistoric socio-economic relations and population organization in the Lower Osmore Valley of southern Peru. University of New Mexico, Albuquerque, NM.; Knudson, K. J. (2004). Tiwanaku residential mobility in the south central Andes: identifying archaeological human migration through strontium isotope analysis. The University of Wisconsin-Madison, Madison, WI.; Knudson, K.…	1014
Chiribaya Baja	Chiribaya Baja	Ilo Vally	South Coast	Late Intermediate Period	1180	850	1180	850	NA	NA	#N/A	#N/A	-17.6219	-71.2799	304	Burial 138	10255	#N/A	#N/A	#N/A	#N/A	-14.04	17.58	#N/A	y	#N/A	142	10026.11951	10.02611951	Coastal	19.46	0.08	180.39	0.87	0.06	0	2.26	0.03	0.000102244	0.00000258	0.0000323	0.00000127	Tomczak, P. D. (2001). Prehistoric socio-economic relations and population organization in the Lower Osmore Valley of southern Peru. University of New Mexico, Albuquerque, NM.; Knudson, K. J. (2004). Tiwanaku residential mobility in the south central Andes: identifying archaeological human migration through strontium isotope analysis. The University of Wisconsin-Madison, Madison, WI.; Knudson, K.…	1015
Chiribaya Baja	Chiribaya Baja	Ilo Vally	South Coast	Late Intermediate Period	1180	850	1180	850	NA	NA	#N/A	#N/A	-17.6219	-71.2799	305	Burial 139	10258	#N/A	#N/A	#N/A	#N/A	-12.59	18.57	#N/A	y	#N/A	142	10026.11951	10.02611951	Coastal	19.46	0.08	180.39	0.87	0.06	0	2.29	0.03	0.000101786	0.00000256	0.0000325	0.00000126	Tomczak, P. D. (2001). Prehistoric socio-economic relations and population organization in the Lower Osmore Valley of southern Peru. University of New Mexico, Albuquerque, NM.; Knudson, K. J. (2004). Tiwanaku residential mobility in the south central Andes: identifying archaeological human migration through strontium isotope analysis. The University of Wisconsin-Madison, Madison, WI.; Knudson, K.…	1012.5
Chiribaya Baja	Chiribaya Baja	Ilo Vally	South Coast	Late Intermediate Period	1180	850	1180	850	NA	NA	#N/A	#N/A	-17.6219	-71.2799	306	Burial 141	10270	#N/A	#N/A	#N/A	#N/A	-12.72	20.05	#N/A	y	#N/A	142	10026.11951	10.02611951	Coastal	19.46	0.08	180.39	0.87	0.06	0	2.3	0.03	0.000101788	0.00000259	0.0000324	0.00000127	Tomczak, P. D. (2001). Prehistoric socio-economic relations and population organization in the Lower Osmore Valley of southern Peru. University of New Mexico, Albuquerque, NM.; Knudson, K. J. (2004). Tiwanaku residential mobility in the south central Andes: identifying archaeological human migration through strontium isotope analysis. The University of Wisconsin-Madison, Madison, WI.; Knudson, K.…	1014
Chiribaya Baja	Chiribaya Baja	Ilo Vally	South Coast	Late Intermediate Period	1180	850	1180	850	NA	NA	#N/A	#N/A	-17.6219	-71.2799	307	Burial 142	10279	#N/A	#N/A	#N/A	#N/A	-15.24	17.45	#N/A	y	#N/A	142	10026.11951	10.02611951	Coastal	19.46	0.08	180.39	0.87	0.06	0	2.29	0.03	0.000102009	0.0000026	0.0000326	0.00000125	Tomczak, P. D. (2001). Prehistoric socio-economic relations and population organization in the Lower Osmore Valley of southern Peru. University of New Mexico, Albuquerque, NM.; Knudson, K. J. (2004). Tiwanaku residential mobility in the south central Andes: identifying archaeological human migration through strontium isotope analysis. The University of Wisconsin-Madison, Madison, WI.; Knudson, K.…	1014
Chiribaya Baja	Chiribaya Baja	Ilo Vally	South Coast	Late Intermediate Period	1180	850	1180	850	NA	NA	#N/A	#N/A	-17.6219	-71.2799	308	Burial 143	10281	#N/A	#N/A	#N/A	#N/A	-18.63	12.94	#N/A	y	#N/A	142	10026.11951	10.02611951	Coastal	19.46	0.08	180.39	0.87	0.06	0	2.28	0.03	0.000101826	0.00000258	0.0000327	0.00000124	Tomczak, P. D. (2001). Prehistoric socio-economic relations and population organization in the Lower Osmore Valley of southern Peru. University of New Mexico, Albuquerque, NM.; Knudson, K. J. (2004). Tiwanaku residential mobility in the south central Andes: identifying archaeological human migration through strontium isotope analysis. The University of Wisconsin-Madison, Madison, WI.; Knudson, K.…	1015
Chiribaya Baja	Chiribaya Baja	Ilo Vally	South Coast	Late Intermediate Period	1180	850	1180	850	NA	NA	#N/A	#N/A	-17.6219	-71.2799	309	Burial 145	10291	#N/A	#N/A	#N/A	#N/A	-18.16	13.89	#N/A	y	#N/A	142	10026.11951	10.02611951	Coastal	19.46	0.08	180.39	0.87	0.06	0	2.29	0.03	0.000101752	0.00000256	0.0000325	0.00000125	Tomczak, P. D. (2001). Prehistoric socio-economic relations and population organization in the Lower Osmore Valley of southern Peru. University of New Mexico, Albuquerque, NM.; Knudson, K. J. (2004). Tiwanaku residential mobility in the south central Andes: identifying archaeological human migration through strontium isotope analysis. The University of Wisconsin-Madison, Madison, WI.; Knudson, K.…	1014
Chiribaya Baja	Chiribaya Baja	Ilo Vally	South Coast	Late Intermediate Period	1180	850	1180	850	NA	NA	#N/A	#N/A	-17.6219	-71.2799	310	Burial 147	10304	#N/A	#N/A	#N/A	#N/A	-13.65	12.57	#N/A	y	#N/A	142	10026.11951	10.02611951	Coastal	19.46	0.08	180.39	0.87	0.06	0	2.31	0.03	0.000102178	0.00000259	0.0000328	0.00000126	Tomczak, P. D. (2001). Prehistoric socio-economic relations and population organization in the Lower Osmore Valley of southern Peru. University of New Mexico, Albuquerque, NM.; Knudson, K. J. (2004). Tiwanaku residential mobility in the south central Andes: identifying archaeological human migration through strontium isotope analysis. The University of Wisconsin-Madison, Madison, WI.; Knudson, K.…	1016
Chiribaya Baja	Chiribaya Baja	Ilo Vally	South Coast	Late Intermediate Period	1180	850	1180	850	NA	NA	#N/A	#N/A	-17.6219	-71.2799	311	Burial 158	10368	#N/A	#N/A	#N/A	#N/A	-18.04	12.79	#N/A	y	#N/A	142	10026.11951	10.02611951	Coastal	19.46	0.08	180.39	0.87	0.06	0	2.28	0.03	0.000102303	0.00000256	0.0000323	0.00000127	Tomczak, P. D. (2001). Prehistoric socio-economic relations and population organization in the Lower Osmore Valley of southern Peru. University of New Mexico, Albuquerque, NM.; Knudson, K. J. (2004). Tiwanaku residential mobility in the south central Andes: identifying archaeological human migration through strontium isotope analysis. The University of Wisconsin-Madison, Madison, WI.; Knudson, K.…	1014
Chiribaya Baja	Chiribaya Baja	Ilo Vally	South Coast	Late Intermediate Period	1180	850	1180	850	NA	NA	#N/A	#N/A	-17.6219	-71.2799	312	Burial 162	10402	#N/A	#N/A	#N/A	#N/A	-12.5	18.98	#N/A	y	#N/A	142	10026.11951	10.02611951	Coastal	19.46	0.08	180.39	0.87	0.06	0	2.28	0.03	0.000101735	0.00000258	0.0000326	0.00000126	Tomczak, P. D. (2001). Prehistoric socio-economic relations and population organization in the Lower Osmore Valley of southern Peru. University of New Mexico, Albuquerque, NM.; Knudson, K. J. (2004). Tiwanaku residential mobility in the south central Andes: identifying archaeological human migration through strontium isotope analysis. The University of Wisconsin-Madison, Madison, WI.; Knudson, K.…	1016
Chiribaya Baja	Chiribaya Baja	Ilo Vally	South Coast	Late Intermediate Period	1180	850	1180	850	NA	NA	#N/A	#N/A	-17.6219	-71.2799	313	Burial 164	10421	#N/A	#N/A	#N/A	#N/A	-11.83	21.3	#N/A	y	#N/A	142	10026.11951	10.02611951	Coastal	19.46	0.08	180.39	0.87	0.06	0	2.3	0.03	0.000102226	0.00000258	0.0000328	0.00000127	Tomczak, P. D. (2001). Prehistoric socio-economic relations and population organization in the Lower Osmore Valley of southern Peru. University of New Mexico, Albuquerque, NM.; Knudson, K. J. (2004). Tiwanaku residential mobility in the south central Andes: identifying archaeological human migration through strontium isotope analysis. The University of Wisconsin-Madison, Madison, WI.; Knudson, K.…	1014
Chiribaya Baja	Chiribaya Baja	Ilo Vally	South Coast	Late Intermediate Period	1180	850	1180	850	NA	NA	#N/A	#N/A	-17.6219	-71.2799	314	Burial 170	10455	#N/A	#N/A	#N/A	#N/A	-12.1	20.91	#N/A	y	#N/A	142	10026.11951	10.02611951	Coastal	19.46	0.08	180.39	0.87	0.06	0	2.29	0.03	0.0001017	0.00000258	0.0000327	0.00000125	Tomczak, P. D. (2001). Prehistoric socio-economic relations and population organization in the Lower Osmore Valley of southern Peru. University of New Mexico, Albuquerque, NM.; Knudson, K. J. (2004). Tiwanaku residential mobility in the south central Andes: identifying archaeological human migration through strontium isotope analysis. The University of Wisconsin-Madison, Madison, WI.; Knudson, K.…	1015
Chiribaya Baja	Chiribaya Baja	Ilo Vally	South Coast	Late Intermediate Period	1180	850	1180	850	NA	NA	#N/A	#N/A	-17.6219	-71.2799	315	Burial 174	10463	#N/A	#N/A	#N/A	#N/A	-13.48	13.49	#N/A	y	#N/A	142	10026.11951	10.02611951	Coastal	19.46	0.08	180.39	0.87	0.06	0	2.27	0.03	0.000101911	0.0000026	0.0000319	0.00000126	Tomczak, P. D. (2001). Prehistoric socio-economic relations and population organization in the Lower Osmore Valley of southern Peru. University of New Mexico, Albuquerque, NM.; Knudson, K. J. (2004). Tiwanaku residential mobility in the south central Andes: identifying archaeological human migration through strontium isotope analysis. The University of Wisconsin-Madison, Madison, WI.; Knudson, K.…	1013
Chiribaya Baja	Chiribaya Baja	Ilo Vally	South Coast	Late Intermediate Period	1180	850	1180	850	NA	NA	#N/A	#N/A	-17.6219	-71.2799	316	Burial 176	10488	#N/A	#N/A	#N/A	#N/A	-14.57	17.97	#N/A	y	#N/A	142	10026.11951	10.02611951	Coastal	19.45	0.08	180.39	0.87	0.06	0	2.27	0.03	0.000101984	0.00000257	0.0000323	0.00000126	Tomczak, P. D. (2001). Prehistoric socio-economic relations and population organization in the Lower Osmore Valley of southern Peru. University of New Mexico, Albuquerque, NM.; Knudson, K. J. (2004). Tiwanaku residential mobility in the south central Andes: identifying archaeological human migration through strontium isotope analysis. The University of Wisconsin-Madison, Madison, WI.; Knudson, K.…	1015
Chotuna-Chornancap	Chotuna-Chornacap Archaeological Complex	Lambayeque Valley	North Coast	Late Horizon	474	418	474	418	NA	NA	#N/A	#N/A	-6.7201	-79.9519	317	1	#N/A	#N/A	I	7--11	#N/A	-10.9	11.5	2.8	y	28.6	20	4717.520794	4.717520794	Coastal	20.71	2.33	72.83	0.49	0.01	0.02	2.01	0.01	0.000106781	0.00000293	0.0000313	0.00000113	Turner, B. L., Klaus, H. D., Livengood, S. V., Brown, L. E., Salda�a, F., & Wester, C. (2013). The variable roads to sacrifice: Isotopic investigations of human remains from Chotuna?Huaca de los Sacrificios, Lambayeque, Peru. American Journal of Physical Anthropology, 151(1), 22-37.	446
Chotuna-Chornancap	Chotuna-Chornacap Archaeological Complex	Lambayeque Valley	North Coast	Late Horizon	474	418	474	418	NA	NA	#N/A	#N/A	-6.7201	-79.9519	318	2	#N/A	#N/A	F	15--18	#N/A	-13.9	13.7	2.8	y	16.3	20	4717.520794	4.717520794	Coastal	20.71	2.34	72.83	0.49	0.01	0.02	2	0.01	0.000107079	0.00000294	0.000031	0.00000113	Turner, B. L., Klaus, H. D., Livengood, S. V., Brown, L. E., Salda�a, F., & Wester, C. (2013). The variable roads to sacrifice: Isotopic investigations of human remains from Chotuna?Huaca de los Sacrificios, Lambayeque, Peru. American Journal of Physical Anthropology, 151(1), 22-37.	446
Chotuna-Chornancap	Chotuna-Chornacap Archaeological Complex	Lambayeque Valley	North Coast	Late Horizon	474	418	474	418	NA	NA	#N/A	#N/A	-6.7201	-79.9519	319	6	#N/A	#N/A	M	20--30	#N/A	-9.4	14	2.8	y	10.5	20	4717.520794	4.717520794	Coastal	20.71	2.33	72.83	0.49	0.01	0.02	2	0.01	0.000106483	0.00000295	0.0000315	0.00000114	Turner, B. L., Klaus, H. D., Livengood, S. V., Brown, L. E., Salda�a, F., & Wester, C. (2013). The variable roads to sacrifice: Isotopic investigations of human remains from Chotuna?Huaca de los Sacrificios, Lambayeque, Peru. American Journal of Physical Anthropology, 151(1), 22-37.	446
Chotuna-Chornancap	Chotuna-Chornacap Archaeological Complex	Lambayeque Valley	North Coast	Late Horizon	474	418	474	418	NA	NA	#N/A	#N/A	-6.7201	-79.9519	320	7	#N/A	#N/A	M?	20--24	#N/A	-10.3	11.5	2.8	y	6.8	20	4717.520794	4.717520794	Coastal	20.71	2.33	72.83	0.49	0.01	0.02	2.01	0.01	0.000106692	0.00000295	0.0000311	0.00000113	Turner, B. L., Klaus, H. D., Livengood, S. V., Brown, L. E., Salda�a, F., & Wester, C. (2013). The variable roads to sacrifice: Isotopic investigations of human remains from Chotuna?Huaca de los Sacrificios, Lambayeque, Peru. American Journal of Physical Anthropology, 151(1), 22-37.	446
Chotuna-Chornancap	Chotuna-Chornacap Archaeological Complex	Lambayeque Valley	North Coast	Late Horizon	474	418	474	418	NA	NA	#N/A	#N/A	-6.7201	-79.9519	321	8	#N/A	#N/A	F	30--40	#N/A	-12	9.7	2.8	y	20.2	20	4717.520794	4.717520794	Coastal	20.71	2.33	72.83	0.49	0.01	0.02	2.01	0.01	0.000106862	0.00000293	0.000031	0.00000115	Turner, B. L., Klaus, H. D., Livengood, S. V., Brown, L. E., Salda�a, F., & Wester, C. (2013). The variable roads to sacrifice: Isotopic investigations of human remains from Chotuna?Huaca de los Sacrificios, Lambayeque, Peru. American Journal of Physical Anthropology, 151(1), 22-37.	445
Chotuna-Chornancap	Chotuna-Chornacap Archaeological Complex	Lambayeque Valley	North Coast	Late Horizon	474	418	474	418	NA	NA	#N/A	#N/A	-6.7201	-79.9519	322	10	#N/A	#N/A	I	6--8	#N/A	-12.4	8.9	2.8	y	13.3	20	4717.520794	4.717520794	Coastal	20.71	2.33	72.83	0.49	0.01	0.02	2	0.01	0.000107161	0.00000294	0.0000315	0.00000114	Turner, B. L., Klaus, H. D., Livengood, S. V., Brown, L. E., Salda�a, F., & Wester, C. (2013). The variable roads to sacrifice: Isotopic investigations of human remains from Chotuna?Huaca de los Sacrificios, Lambayeque, Peru. American Journal of Physical Anthropology, 151(1), 22-37.	446
Chotuna-Chornancap	Chotuna-Chornacap Archaeological Complex	Lambayeque Valley	North Coast	Late Horizon	474	418	474	418	NA	NA	#N/A	#N/A	-6.7201	-79.9519	323	11	#N/A	#N/A	I	8--10	#N/A	-12.5	11.4	2.8	y	24.9	20	4717.520794	4.717520794	Coastal	20.71	2.33	72.83	0.49	0.01	0.02	2	0.01	0.000106725	0.00000294	0.0000309	0.00000114	Turner, B. L., Klaus, H. D., Livengood, S. V., Brown, L. E., Salda�a, F., & Wester, C. (2013). The variable roads to sacrifice: Isotopic investigations of human remains from Chotuna?Huaca de los Sacrificios, Lambayeque, Peru. American Journal of Physical Anthropology, 151(1), 22-37.	446
Chotuna-Chornancap	Chotuna-Chornacap Archaeological Complex	Lambayeque Valley	North Coast	Late Horizon	474	418	474	418	NA	NA	#N/A	#N/A	-6.7201	-79.9519	324	12	#N/A	#N/A	I	14--18	#N/A	-12.8	10.1	2.9	y	#N/A	20	4717.520794	4.717520794	Coastal	20.71	2.33	72.83	0.49	0.01	0.02	2	0.01	0.000106823	0.00000295	0.0000314	0.00000115	Turner, B. L., Klaus, H. D., Livengood, S. V., Brown, L. E., Salda�a, F., & Wester, C. (2013). The variable roads to sacrifice: Isotopic investigations of human remains from Chotuna?Huaca de los Sacrificios, Lambayeque, Peru. American Journal of Physical Anthropology, 151(1), 22-37.	446
Chotuna-Chornancap	Chotuna-Chornacap Archaeological Complex	Lambayeque Valley	North Coast	Late Horizon	474	418	474	418	NA	NA	#N/A	#N/A	-6.7201	-79.9519	325	13	#N/A	#N/A	I	11--13	#N/A	-12.1	11.2	2.8	y	#N/A	20	4717.520794	4.717520794	Coastal	20.71	2.33	72.83	0.49	0.01	0.02	2.01	0.01	0.000107196	0.00000294	0.0000314	0.00000115	Turner, B. L., Klaus, H. D., Livengood, S. V., Brown, L. E., Salda�a, F., & Wester, C. (2013). The variable roads to sacrifice: Isotopic investigations of human remains from Chotuna?Huaca de los Sacrificios, Lambayeque, Peru. American Journal of Physical Anthropology, 151(1), 22-37.	447
Chotuna-Chornancap	Chotuna-Chornacap Archaeological Complex	Lambayeque Valley	North Coast	Late Horizon	474	418	474	418	NA	NA	#N/A	#N/A	-6.7201	-79.9519	326	14	#N/A	#N/A	I	5--7	#N/A	-11.5	11.6	2.8	y	#N/A	20	4717.520794	4.717520794	Coastal	20.71	2.33	72.83	0.49	0.01	0.02	2.01	0.01	0.000107166	0.00000298	0.0000312	0.00000115	Turner, B. L., Klaus, H. D., Livengood, S. V., Brown, L. E., Salda�a, F., & Wester, C. (2013). The variable roads to sacrifice: Isotopic investigations of human remains from Chotuna?Huaca de los Sacrificios, Lambayeque, Peru. American Journal of Physical Anthropology, 151(1), 22-37.	446
Chotuna-Chornancap	Chotuna-Chornacap Archaeological Complex	Lambayeque Valley	North Coast	Late Horizon	474	418	474	418	NA	NA	#N/A	#N/A	-6.7201	-79.9519	327	15	#N/A	#N/A	I	8--10	#N/A	-10.2	10.5	2.8	y	0.92	20	4717.520794	4.717520794	Coastal	20.71	2.33	72.83	0.49	0.01	0.02	2	0.01	0.000107161	0.00000292	0.0000312	0.00000114	Turner, B. L., Klaus, H. D., Livengood, S. V., Brown, L. E., Salda�a, F., & Wester, C. (2013). The variable roads to sacrifice: Isotopic investigations of human remains from Chotuna?Huaca de los Sacrificios, Lambayeque, Peru. American Journal of Physical Anthropology, 151(1), 22-37.	446
Chotuna-Chornancap	Chotuna-Chornacap Archaeological Complex	Lambayeque Valley	North Coast	Late Horizon	474	418	474	418	NA	NA	#N/A	#N/A	-6.7201	-79.9519	328	16	#N/A	#N/A	I	6--8	#N/A	-9.1	11.1	2.8	y	#N/A	20	4717.520794	4.717520794	Coastal	20.71	2.33	72.83	0.49	0.01	0.02	2	0.01	0.0001067	0.00000296	0.0000313	0.00000114	Turner, B. L., Klaus, H. D., Livengood, S. V., Brown, L. E., Salda�a, F., & Wester, C. (2013). The variable roads to sacrifice: Isotopic investigations of human remains from Chotuna?Huaca de los Sacrificios, Lambayeque, Peru. American Journal of Physical Anthropology, 151(1), 22-37.	446
Chotuna-Chornancap	Chotuna-Chornacap Archaeological Complex	Lambayeque Valley	North Coast	Late Horizon	474	418	474	418	NA	NA	#N/A	#N/A	-6.7201	-79.9519	329	19	#N/A	#N/A	M	18--25	#N/A	-9.2	11.9	2.8	y	#N/A	20	4717.520794	4.717520794	Coastal	20.71	2.33	72.83	0.49	0.01	0.02	2	0.01	0.00010676	0.00000294	0.0000313	0.00000114	Turner, B. L., Klaus, H. D., Livengood, S. V., Brown, L. E., Salda�a, F., & Wester, C. (2013). The variable roads to sacrifice: Isotopic investigations of human remains from Chotuna?Huaca de los Sacrificios, Lambayeque, Peru. American Journal of Physical Anthropology, 151(1), 22-37.	446
Chotuna-Chornancap	Chotuna-Chornacap Archaeological Complex	Lambayeque Valley	North Coast	Late Horizon	474	418	474	418	NA	NA	#N/A	#N/A	-6.7201	-79.9519	330	20	#N/A	#N/A	F	30--45	#N/A	-10	10.5	2.7	y	12.4	20	4717.520794	4.717520794	Coastal	20.71	2.33	72.83	0.49	0.01	0.02	1.99	0.01	0.000106905	0.00000295	0.0000311	0.00000114	Turner, B. L., Klaus, H. D., Livengood, S. V., Brown, L. E., Salda�a, F., & Wester, C. (2013). The variable roads to sacrifice: Isotopic investigations of human remains from Chotuna?Huaca de los Sacrificios, Lambayeque, Peru. American Journal of Physical Anthropology, 151(1), 22-37.	446
Chotuna-Chornancap	Chotuna-Chornacap Archaeological Complex	Lambayeque Valley	North Coast	Late Horizon	474	418	474	418	NA	NA	#N/A	#N/A	-6.7201	-79.9519	331	22	#N/A	#N/A	I	13--17	#N/A	-14.3	11.6	2.9	y	#N/A	20	4717.520794	4.717520794	Coastal	20.71	2.33	72.83	0.49	0.01	0.02	2.01	0.01	0.000107059	0.00000294	0.000031	0.00000116	Turner, B. L., Klaus, H. D., Livengood, S. V., Brown, L. E., Salda�a, F., & Wester, C. (2013). The variable roads to sacrifice: Isotopic investigations of human remains from Chotuna?Huaca de los Sacrificios, Lambayeque, Peru. American Journal of Physical Anthropology, 151(1), 22-37.	446
Chotuna-Chornancap	Chotuna-Chornacap Archaeological Complex	Lambayeque Valley	North Coast	Late Horizon	474	418	474	418	NA	NA	#N/A	#N/A	-6.7201	-79.9519	332	23	#N/A	#N/A	I	6--8	#N/A	-13.1	11.1	2.8	y	26.4	20	4717.520794	4.717520794	Coastal	20.71	2.34	72.83	0.49	0.01	0.02	2.01	0.01	0.000106697	0.00000295	0.0000318	0.00000114	Turner, B. L., Klaus, H. D., Livengood, S. V., Brown, L. E., Salda�a, F., & Wester, C. (2013). The variable roads to sacrifice: Isotopic investigations of human remains from Chotuna?Huaca de los Sacrificios, Lambayeque, Peru. American Journal of Physical Anthropology, 151(1), 22-37.	446
Chotuna-Chornancap	Chotuna-Chornacap Archaeological Complex	Lambayeque Valley	North Coast	Late Horizon	474	418	474	418	NA	NA	#N/A	#N/A	-6.7201	-79.9519	333	24	#N/A	#N/A	I	8--10	#N/A	-11.8	11.5	2.8	y	20.6	20	4717.520794	4.717520794	Coastal	20.71	2.33	72.83	0.49	0.01	0.02	2	0.01	0.000106594	0.00000296	0.0000312	0.00000114	Turner, B. L., Klaus, H. D., Livengood, S. V., Brown, L. E., Salda�a, F., & Wester, C. (2013). The variable roads to sacrifice: Isotopic investigations of human remains from Chotuna?Huaca de los Sacrificios, Lambayeque, Peru. American Journal of Physical Anthropology, 151(1), 22-37.	446
Chotuna-Chornancap	Chotuna-Chornacap Archaeological Complex	Lambayeque Valley	North Coast	Late Horizon	474	418	474	418	NA	NA	#N/A	#N/A	-6.7201	-79.9519	334	25	#N/A	#N/A	I	14--16	#N/A	-11.3	10.3	2.7	y	4.9	20	4717.520794	4.717520794	Coastal	20.71	2.33	72.83	0.49	0.01	0.02	2	0.01	0.000106457	0.00000296	0.0000314	0.00000115	Turner, B. L., Klaus, H. D., Livengood, S. V., Brown, L. E., Salda�a, F., & Wester, C. (2013). The variable roads to sacrifice: Isotopic investigations of human remains from Chotuna?Huaca de los Sacrificios, Lambayeque, Peru. American Journal of Physical Anthropology, 151(1), 22-37.	446
Chotuna-Chornancap	Chotuna-Chornacap Archaeological Complex	Lambayeque Valley	North Coast	Late Horizon	474	418	474	418	NA	NA	#N/A	#N/A	-6.7201	-79.9519	335	27	#N/A	#N/A	F	30--45	#N/A	-11.5	10.9	2.8	y	#N/A	20	4717.520794	4.717520794	Coastal	20.71	2.33	72.83	0.49	0.01	0.02	2	0.01	0.000107191	0.00000296	0.000031	0.00000114	Turner, B. L., Klaus, H. D., Livengood, S. V., Brown, L. E., Salda�a, F., & Wester, C. (2013). The variable roads to sacrifice: Isotopic investigations of human remains from Chotuna?Huaca de los Sacrificios, Lambayeque, Peru. American Journal of Physical Anthropology, 151(1), 22-37.	447
Chotuna-Chornancap	Chotuna-Chornacap Archaeological Complex	Lambayeque Valley	North Coast	Late Horizon	474	418	474	418	NA	NA	#N/A	#N/A	-6.7201	-79.9519	336	28	#N/A	#N/A	I	6--9	#N/A	-13.6	13.8	2.8	y	#N/A	20	4717.520794	4.717520794	Coastal	20.71	2.33	72.83	0.49	0.01	0.02	2	0.01	0.000106448	0.00000296	0.000031	0.00000114	Turner, B. L., Klaus, H. D., Livengood, S. V., Brown, L. E., Salda�a, F., & Wester, C. (2013). The variable roads to sacrifice: Isotopic investigations of human remains from Chotuna?Huaca de los Sacrificios, Lambayeque, Peru. American Journal of Physical Anthropology, 151(1), 22-37.	446
Chotuna-Chornancap	Chotuna-Chornacap Archaeological Complex	Lambayeque Valley	North Coast	Late Horizon	474	418	474	418	NA	NA	#N/A	#N/A	-6.7201	-79.9519	337	29	#N/A	#N/A	I/F?	10--15	#N/A	-13.3	11.6	3.1	y	#N/A	20	4717.520794	4.717520794	Coastal	20.71	2.33	72.83	0.49	0.01	0.02	2.01	0.01	0.000106819	0.00000292	0.0000314	0.00000114	Turner, B. L., Klaus, H. D., Livengood, S. V., Brown, L. E., Salda�a, F., & Wester, C. (2013). The variable roads to sacrifice: Isotopic investigations of human remains from Chotuna?Huaca de los Sacrificios, Lambayeque, Peru. American Journal of Physical Anthropology, 151(1), 22-37.	446
Chotuna-Chornancap	Chotuna-Chornacap Archaeological Complex	Lambayeque Valley	North Coast	Late Horizon	474	418	474	418	NA	NA	#N/A	#N/A	-6.7201	-79.9519	338	30	#N/A	#N/A	I	9--11	#N/A	-13.9	13.7	#N/A	y	#N/A	20	4717.520794	4.717520794	Coastal	20.71	2.33	72.83	0.49	0.01	0.02	2	0.01	0.000106822	0.00000296	0.0000311	0.00000114	Turner, B. L., Klaus, H. D., Livengood, S. V., Brown, L. E., Salda�a, F., & Wester, C. (2013). The variable roads to sacrifice: Isotopic investigations of human remains from Chotuna?Huaca de los Sacrificios, Lambayeque, Peru. American Journal of Physical Anthropology, 151(1), 22-37.	446
Chotuna-Chornancap	Chotuna-Chornacap Archaeological Complex	Lambayeque Valley	North Coast	Late Horizon	474	418	474	418	NA	NA	#N/A	#N/A	-6.7201	-79.9519	339	32	#N/A	#N/A	I	9--11	#N/A	-13.4	12.4	2.8	y	27.2	20	4717.520794	4.717520794	Coastal	20.71	2.33	72.83	0.49	0.01	0.02	2	0.01	0.000106369	0.00000294	0.000031	0.00000113	Turner, B. L., Klaus, H. D., Livengood, S. V., Brown, L. E., Salda�a, F., & Wester, C. (2013). The variable roads to sacrifice: Isotopic investigations of human remains from Chotuna?Huaca de los Sacrificios, Lambayeque, Peru. American Journal of Physical Anthropology, 151(1), 22-37.	446
Chotuna-Chornancap	Chotuna-Chornacap Archaeological Complex	Lambayeque Valley	North Coast	Late Horizon	474	418	474	418	NA	NA	#N/A	#N/A	-6.7201	-79.9519	340	33	#N/A	#N/A	F	30--40	#N/A	-13	12.5	2.8	y	25.5	20	4717.520794	4.717520794	Coastal	20.71	2.33	72.83	0.49	0.01	0.02	2	0.01	0.000106445	0.00000294	0.0000312	0.00000115	Turner, B. L., Klaus, H. D., Livengood, S. V., Brown, L. E., Salda�a, F., & Wester, C. (2013). The variable roads to sacrifice: Isotopic investigations of human remains from Chotuna?Huaca de los Sacrificios, Lambayeque, Peru. American Journal of Physical Anthropology, 151(1), 22-37.	446
ENAEX	ENAEX	#N/A	North Chile Coast	Early Intermediate Period	3449	1550	2050	1889	2060	30	2050	1889	-23.0695	-70.3591	341	Fardo	#N/A	#N/A	#N/A	#N/A	#N/A	-13.3	27.9	#N/A	y	#N/A	70	3119.852959	3.119852959	Coastal	18.84	0.04	180.69	0.65	0.04	0	3.33	0.03	0.0000798	0.00000328	0.0000241	0.000000991	Pestle, W. J., Torres-Rouff, C., Gallardo, F., Ballester, B., & Clarot, A. (2015). Mobility and exchange among marine hunter-gatherer and agropastoralist communities in the Formative Period Atacama Desert. Current Anthropology, 56(1), 121-133.	1986
ENAEX	ENAEX	#N/A	North Chile Coast	Early Intermediate Period	3449	1550	2703	2356	2480	30	2703	2356	-23.0695	-70.3591	342	Tumba 5	#N/A	#N/A	#N/A	#N/A	#N/A	-12.8	25	#N/A	y	#N/A	70	3119.852959	3.119852959	Coastal	18.82	0.04	175.55	0.67	0.08	0	3.63	0.03	0.000135228	0.00000494	0.0000432	0.00000152	Pestle, W. J., Torres-Rouff, C., Gallardo, F., Ballester, B., & Clarot, A. (2015). Mobility and exchange among marine hunter-gatherer and agropastoralist communities in the Formative Period Atacama Desert. Current Anthropology, 56(1), 121-133.	2539.5
Gualaguala 01	Gualaguala 01	#N/A	North Chile Coast	Early Intermediate Period	1703	1516	1703	1516	NA	NA	#N/A	#N/A	-22.7563	-70.2744	343	1-Jun	G-17	#N/A	#N/A	#N/A	#N/A	-11.8	24.4	3.2	y	#N/A	197	190.4319061	0.190431906	Coastal	18.9	0.04	179.29	0.65	0.06	0	3.38	0.03	0.000108031	0.00000321	0.0000287	0.00000104	Pestle, W. J., Torres-Rouff, C., Gallardo, F., Ballester, B., & Clarot, A. (2015). Mobility and exchange among marine hunter-gatherer and agropastoralist communities in the Formative Period Atacama Desert. Current Anthropology, 56(1), 121-133.	1610
Gualaguala 01	Gualaguala 01	#N/A	North Chile Coast	Early Intermediate Period	1703	1516	1703	1516	NA	NA	#N/A	#N/A	-22.7563	-70.2744	344	1-Sep	G-23	#N/A	#N/A	#N/A	#N/A	-10.9	27.1	3.2	y	#N/A	197	190.4319061	0.190431906	Coastal	18.9	0.04	179.29	0.65	0.06	0	3.37	0.03	0.000108366	0.00000323	0.0000285	0.00000105	Pestle, W. J., Torres-Rouff, C., Gallardo, F., Ballester, B., & Clarot, A. (2015). Mobility and exchange among marine hunter-gatherer and agropastoralist communities in the Formative Period Atacama Desert. Current Anthropology, 56(1), 121-133.	1608
Gualaguala 01	Gualaguala 01	#N/A	North Chile Coast	Early Intermediate Period	1703	1516	1703	1516	NA	NA	#N/A	#N/A	-22.7563	-70.2744	345	1-Nov	G-18	#N/A	#N/A	#N/A	#N/A	-12	24.6	3.1	y	#N/A	197	190.4319061	0.190431906	Coastal	18.9	0.04	179.29	0.65	0.06	0	3.35	0.03	0.000108335	0.00000321	0.0000283	0.00000104	Pestle, W. J., Torres-Rouff, C., Gallardo, F., Ballester, B., & Clarot, A. (2015). Mobility and exchange among marine hunter-gatherer and agropastoralist communities in the Formative Period Atacama Desert. Current Anthropology, 56(1), 121-133.	1609
Gualaguala 01	Gualaguala 01	#N/A	North Chile Coast	Early Intermediate Period	1703	1516	1703	1516	NA	NA	#N/A	#N/A	-22.7563	-70.2744	346	14-01	G-14	#N/A	#N/A	#N/A	#N/A	-11.9	23.7	3.1	y	#N/A	197	190.4319061	0.190431906	Coastal	18.9	0.04	179.29	0.65	0.06	0	3.38	0.03	0.000108231	0.00000322	0.000029	0.00000105	Pestle, W. J., Torres-Rouff, C., Gallardo, F., Ballester, B., & Clarot, A. (2015). Mobility and exchange among marine hunter-gatherer and agropastoralist communities in the Formative Period Atacama Desert. Current Anthropology, 56(1), 121-133.	1610
Gualaguala 01	Gualaguala 01	#N/A	North Chile Coast	Early Intermediate Period	1703	1516	1703	1516	NA	NA	#N/A	#N/A	-22.7563	-70.2744	347	16-01	G-15	#N/A	#N/A	#N/A	#N/A	-11.6	24.1	3.2	y	#N/A	197	190.4319061	0.190431906	Coastal	18.9	0.04	179.29	0.65	0.06	0	3.37	0.03	0.000107826	0.00000321	0.0000287	0.00000105	Pestle, W. J., Torres-Rouff, C., Gallardo, F., Ballester, B., & Clarot, A. (2015). Mobility and exchange among marine hunter-gatherer and agropastoralist communities in the Formative Period Atacama Desert. Current Anthropology, 56(1), 121-133.	1612
Gualaguala 01	Gualaguala 01	#N/A	North Chile Coast	Early Intermediate Period	1703	1516	1703	1516	NA	NA	#N/A	#N/A	-22.7563	-70.2744	348	1-Jul	G-16	#N/A	#N/A	#N/A	#N/A	-12	25.7	3.2	y	#N/A	197	190.4319061	0.190431906	Coastal	18.9	0.04	179.29	0.65	0.06	0	3.36	0.03	0.000108394	0.00000323	0.0000288	0.00000104	Pestle, W. J., Torres-Rouff, C., Gallardo, F., Ballester, B., & Clarot, A. (2015). Mobility and exchange among marine hunter-gatherer and agropastoralist communities in the Formative Period Atacama Desert. Current Anthropology, 56(1), 121-133.	1610
Gualaguala 01	Gualaguala 01	#N/A	North Chile Coast	Early Intermediate Period	1703	1516	1703	1516	NA	NA	#N/A	#N/A	-22.7563	-70.2744	349	C5-01	G-19	#N/A	#N/A	#N/A	#N/A	-11.3	24.9	3.3	y	#N/A	197	190.4319061	0.190431906	Coastal	18.9	0.04	179.29	0.65	0.06	0	3.38	0.03	0.000107826	0.00000322	0.0000289	0.00000106	Pestle, W. J., Torres-Rouff, C., Gallardo, F., Ballester, B., & Clarot, A. (2015). Mobility and exchange among marine hunter-gatherer and agropastoralist communities in the Formative Period Atacama Desert. Current Anthropology, 56(1), 121-133.	1609
Gualaguala 01	Gualaguala 01	#N/A	North Chile Coast	Early Intermediate Period	1703	1516	1703	1516	NA	NA	#N/A	#N/A	-22.7563	-70.2744	350	F2-01	G-20	#N/A	#N/A	#N/A	#N/A	-12.9	22	3.2	y	#N/A	197	190.4319061	0.190431906	Coastal	18.9	0.04	179.29	0.65	0.06	0	3.37	0.03	0.000107829	0.00000321	0.0000287	0.00000104	Pestle, W. J., Torres-Rouff, C., Gallardo, F., Ballester, B., & Clarot, A. (2015). Mobility and exchange among marine hunter-gatherer and agropastoralist communities in the Formative Period Atacama Desert. Current Anthropology, 56(1), 121-133.	1609
Gualaguala 01	Gualaguala 01	#N/A	North Chile Coast	Early Intermediate Period	1703	1516	1703	1516	NA	NA	#N/A	#N/A	-22.7563	-70.2744	351	H1-01	G-22	#N/A	#N/A	#N/A	#N/A	-10.8	22.8	3.2	y	#N/A	197	190.4319061	0.190431906	Coastal	18.9	0.04	179.29	0.65	0.06	0	3.37	0.03	0.000108132	0.00000323	0.0000286	0.00000105	Pestle, W. J., Torres-Rouff, C., Gallardo, F., Ballester, B., & Clarot, A. (2015). Mobility and exchange among marine hunter-gatherer and agropastoralist communities in the Formative Period Atacama Desert. Current Anthropology, 56(1), 121-133.	1610
Gualaguala 01	Gualaguala 01	#N/A	North Chile Coast	Early Intermediate Period	1703	1516	1703	1516	NA	NA	#N/A	#N/A	-22.7563	-70.2744	352	H6-01	G-21	#N/A	#N/A	#N/A	#N/A	-11.3	23.7	3.2	y	#N/A	197	190.4319061	0.190431906	Coastal	18.9	0.04	179.29	0.65	0.06	0	3.38	0.03	0.000108887	0.00000322	0.0000284	0.00000106	Pestle, W. J., Torres-Rouff, C., Gallardo, F., Ballester, B., & Clarot, A. (2015). Mobility and exchange among marine hunter-gatherer and agropastoralist communities in the Formative Period Atacama Desert. Current Anthropology, 56(1), 121-133.	1611
Gualaguala 04	Gualaguala 04	#N/A	North Chile Coast	Early Intermediate Period	1728	1177	1728	1177	NA	NA	#N/A	#N/A	-22.7775	-70.2943	353	1-Mar	F-116	#N/A	#N/A	#N/A	#N/A	-11.3	23.2	3.1	y	#N/A	80	1633.317325	1.633317325	Coastal	18.87	0.04	181.09	0.65	0.09	0	3.7	0.02	0.000122449	0.00000385	0.0000328	0.00000128	Pestle, W. J., Torres-Rouff, C., Gallardo, F., Ballester, B., & Clarot, A. (2015). Mobility and exchange among marine hunter-gatherer and agropastoralist communities in the Formative Period Atacama Desert. Current Anthropology, 56(1), 121-133.	1452
Gualaguala 04	Gualaguala 04	#N/A	North Chile Coast	Early Intermediate Period	1728	1177	1728	1177	NA	NA	#N/A	#N/A	-22.7775	-70.2943	354	D3-01	F-115	#N/A	#N/A	#N/A	#N/A	-11.3	24.7	3.2	y	#N/A	80	1633.317325	1.633317325	Coastal	18.87	0.04	181.09	0.65	0.09	0	3.73	0.02	0.000122874	0.00000381	0.0000332	0.0000013	Pestle, W. J., Torres-Rouff, C., Gallardo, F., Ballester, B., & Clarot, A. (2015). Mobility and exchange among marine hunter-gatherer and agropastoralist communities in the Formative Period Atacama Desert. Current Anthropology, 56(1), 121-133.	1455
Gualaguala 04	Gualaguala 04	#N/A	North Chile Coast	Early Intermediate Period	1728	1177	1728	1177	NA	NA	#N/A	#N/A	-22.7775	-70.2943	355	D5-01	G-1	#N/A	#N/A	#N/A	#N/A	-11.2	21.6	3.2	y	#N/A	80	1633.317325	1.633317325	Coastal	18.87	0.04	181.09	0.65	0.09	0	3.72	0.02	0.000122315	0.00000385	0.0000329	0.00000128	Pestle, W. J., Torres-Rouff, C., Gallardo, F., Ballester, B., & Clarot, A. (2015). Mobility and exchange among marine hunter-gatherer and agropastoralist communities in the Formative Period Atacama Desert. Current Anthropology, 56(1), 121-133.	1450
Gualaguala 04	Gualaguala 04	#N/A	North Chile Coast	Early Intermediate Period	1728	1177	1728	1177	NA	NA	#N/A	#N/A	-22.7775	-70.2943	356	E5-01	G-3	#N/A	#N/A	#N/A	#N/A	-11	24.3	3.2	y	#N/A	80	1633.317325	1.633317325	Coastal	18.86	0.04	181.09	0.65	0.09	0	3.72	0.02	0.000122634	0.00000384	0.0000333	0.00000128	Pestle, W. J., Torres-Rouff, C., Gallardo, F., Ballester, B., & Clarot, A. (2015). Mobility and exchange among marine hunter-gatherer and agropastoralist communities in the Formative Period Atacama Desert. Current Anthropology, 56(1), 121-133.	1452
Gualaguala 04	Gualaguala 04	#N/A	North Chile Coast	Early Intermediate Period	1728	1177	1728	1177	NA	NA	#N/A	#N/A	-22.7775	-70.2943	357	E5-03	G-8	#N/A	#N/A	#N/A	#N/A	-12.3	24	3.2	y	#N/A	80	1633.317325	1.633317325	Coastal	18.86	0.04	181.09	0.65	0.09	0	3.71	0.02	0.000121926	0.00000385	0.0000332	0.00000128	Pestle, W. J., Torres-Rouff, C., Gallardo, F., Ballester, B., & Clarot, A. (2015). Mobility and exchange among marine hunter-gatherer and agropastoralist communities in the Formative Period Atacama Desert. Current Anthropology, 56(1), 121-133.	1446
Gualaguala 04	Gualaguala 04	#N/A	North Chile Coast	Early Intermediate Period	1728	1177	1728	1177	NA	NA	#N/A	#N/A	-22.7775	-70.2943	358	E5-04	G-7	#N/A	#N/A	#N/A	#N/A	-12.6	24.7	3.1	y	#N/A	80	1633.317325	1.633317325	Coastal	18.87	0.04	181.09	0.65	0.09	0	3.68	0.02	0.000122548	0.00000383	0.0000328	0.00000127	Pestle, W. J., Torres-Rouff, C., Gallardo, F., Ballester, B., & Clarot, A. (2015). Mobility and exchange among marine hunter-gatherer and agropastoralist communities in the Formative Period Atacama Desert. Current Anthropology, 56(1), 121-133.	1453
Gualaguala 04	Gualaguala 04	#N/A	North Chile Coast	Early Intermediate Period	1728	1177	1728	1177	NA	NA	#N/A	#N/A	-22.7775	-70.2943	359	F5-01	F-113	#N/A	#N/A	#N/A	#N/A	-10.7	23.8	3.2	y	#N/A	80	1633.317325	1.633317325	Coastal	18.86	0.04	181.09	0.65	0.09	0	3.73	0.02	0.000122324	0.00000384	0.000033	0.00000128	Pestle, W. J., Torres-Rouff, C., Gallardo, F., Ballester, B., & Clarot, A. (2015). Mobility and exchange among marine hunter-gatherer and agropastoralist communities in the Formative Period Atacama Desert. Current Anthropology, 56(1), 121-133.	1449
Gualaguala 04	Gualaguala 04	#N/A	North Chile Coast	Early Intermediate Period	1728	1177	1728	1177	NA	NA	#N/A	#N/A	-22.7775	-70.2943	360	F5-03	F-114	#N/A	#N/A	#N/A	#N/A	-12.2	23.9	3.2	y	#N/A	80	1633.317325	1.633317325	Coastal	18.87	0.04	181.09	0.65	0.09	0	3.68	0.02	0.00012254	0.00000384	0.0000331	0.00000129	Pestle, W. J., Torres-Rouff, C., Gallardo, F., Ballester, B., & Clarot, A. (2015). Mobility and exchange among marine hunter-gatherer and agropastoralist communities in the Formative Period Atacama Desert. Current Anthropology, 56(1), 121-133.	1452
Gualaguala 04	Gualaguala 04	#N/A	North Chile Coast	Early Intermediate Period	1728	1177	1728	1177	NA	NA	#N/A	#N/A	-22.7775	-70.2943	361	F6-02	F-112	#N/A	#N/A	#N/A	#N/A	-13.2	23.9	3.2	y	#N/A	80	1633.317325	1.633317325	Coastal	18.87	0.04	181.09	0.65	0.09	0	3.69	0.02	0.000122622	0.00000381	0.0000332	0.00000127	Pestle, W. J., Torres-Rouff, C., Gallardo, F., Ballester, B., & Clarot, A. (2015). Mobility and exchange among marine hunter-gatherer and agropastoralist communities in the Formative Period Atacama Desert. Current Anthropology, 56(1), 121-133.	1452.5
Gualaguala 04	Gualaguala 04	#N/A	North Chile Coast	Early Intermediate Period	1728	1177	1728	1177	NA	NA	#N/A	#N/A	-22.7775	-70.2943	362	G3-01	G-5	#N/A	#N/A	#N/A	#N/A	-11	22.6	3.2	y	#N/A	80	1633.317325	1.633317325	Coastal	18.86	0.04	181.09	0.65	0.09	0	3.71	0.02	0.000122822	0.00000384	0.0000331	0.00000129	Pestle, W. J., Torres-Rouff, C., Gallardo, F., Ballester, B., & Clarot, A. (2015). Mobility and exchange among marine hunter-gatherer and agropastoralist communities in the Formative Period Atacama Desert. Current Anthropology, 56(1), 121-133.	1452
Huaca Gallinazo	Huaca Gallinazo	Lower Viru Valley	North Coast	Early Intermediate Period	2149	1350	2149	1350	NA	NA	#N/A	#N/A	-8.443	-78.8773	363	1	AIS-312	#N/A	F	30--35	#N/A	-11.41	8.7	3.19	y	#N/A	12	3940.959284	3.940959284	Coastal	19.48	1.34	100.05	0.75	0.06	0.01	1.92	0.01	0.000116148	0.00000346	0.0000355	0.00000114	Hyland, C., Millaire, J. F., & Szpak, P. (2021). Migration and maize in the Vir� Valley: Understanding life histories through multi?tissue carbon, nitrogen, sulfur, and strontium isotope analyses. American Journal of Physical Anthropology.	1747
Huaca Santa Clara EIP	Huaca Santa Clara	Lower Viru Valley	North Coast	Early Intermediate Period	2149	1350	2149	1350	NA	NA	#N/A	#N/A	-8.421	-78.7669	364	7	AIS-547	#N/A	F?	20--25	#N/A	-10.99	9	3.34	y	#N/A	64	14393.54446	14.39354446	Coastal	19.48	1.34	100.05	0.75	0.06	0.01	1.92	0.01	0.000116496	0.00000346	0.0000353	0.00000114	Hyland, C., Millaire, J. F., & Szpak, P. (2021). Migration and maize in the Vir� Valley: Understanding life histories through multi?tissue carbon, nitrogen, sulfur, and strontium isotope analyses. American Journal of Physical Anthropology.	1750
Huaca Santa Clara EIP	Huaca Santa Clara	Lower Viru Valley	North Coast	Early Intermediate Period	2149	1350	2149	1350	NA	NA	#N/A	#N/A	-8.421	-78.7669	365	8	AIS-551	#N/A	M	30--35	#N/A	-12.69	10	3.23	y	#N/A	64	14393.54446	14.39354446	Coastal	19.48	1.34	100.05	0.75	0.06	0.01	1.9	0.01	0.000116514	0.00000347	0.000035	0.00000115	Hyland, C., Millaire, J. F., & Szpak, P. (2021). Migration and maize in the Vir� Valley: Understanding life histories through multi?tissue carbon, nitrogen, sulfur, and strontium isotope analyses. American Journal of Physical Anthropology.	1750
Huaca Santa Clara EIP	Huaca Santa Clara	Lower Viru Valley	North Coast	Early Intermediate Period	2149	1350	2149	1350	NA	NA	#N/A	#N/A	-8.421	-78.7669	366	9	AIS-555	#N/A	F	20--25	#N/A	-11.56	9.3	3.24	y	#N/A	64	14393.54446	14.39354446	Coastal	19.48	1.34	100.05	0.75	0.06	0.01	1.92	0.01	0.000116326	0.00000348	0.0000351	0.00000115	Hyland, C., Millaire, J. F., & Szpak, P. (2021). Migration and maize in the Vir� Valley: Understanding life histories through multi?tissue carbon, nitrogen, sulfur, and strontium isotope analyses. American Journal of Physical Anthropology.	1754
Huaca Santa Clara EIP	Huaca Santa Clara	Lower Viru Valley	North Coast	Early Intermediate Period	2149	1350	2149	1350	NA	NA	#N/A	#N/A	-8.421	-78.7669	367	13	AIS-569	#N/A	F?	45--50	#N/A	-13.39	9.6	3.31	y	#N/A	64	14393.54446	14.39354446	Coastal	19.48	1.34	100.05	0.75	0.06	0.01	1.92	0.01	0.000116514	0.00000347	0.0000352	0.00000113	Hyland, C., Millaire, J. F., & Szpak, P. (2021). Migration and maize in the Vir� Valley: Understanding life histories through multi?tissue carbon, nitrogen, sulfur, and strontium isotope analyses. American Journal of Physical Anthropology.	1743
Huaca Santa Clara EIP	Huaca Santa Clara	Lower Viru Valley	North Coast	Early Intermediate Period	2149	1350	2149	1350	NA	NA	#N/A	#N/A	-8.421	-78.7669	368	14	AIS-573	#N/A	M	35--40	#N/A	-12.23	10.8	3.31	y	#N/A	64	14393.54446	14.39354446	Coastal	19.48	1.34	100.05	0.75	0.06	0.01	1.91	0.01	0.000115875	0.00000347	0.0000353	0.00000116	Hyland, C., Millaire, J. F., & Szpak, P. (2021). Migration and maize in the Vir� Valley: Understanding life histories through multi?tissue carbon, nitrogen, sulfur, and strontium isotope analyses. American Journal of Physical Anthropology.	1754
Huaca Santa Clara MH	Huaca Santa Clara	Lower Viru Valley	North Coast	Middle Horizon	1350	950	1350	950	NA	NA	#N/A	#N/A	-8.421	-78.7669	369	4	AIS-537	#N/A	I	12 yrs +- 21 months	#N/A	-12.42	9	3.13	y	#N/A	64	14393.54446	14.39354446	Coastal	19.48	1.35	100.56	0.75	0.05	0.02	1.92	0.01	0.000110063	0.0000035	0.0000356	0.00000147	Hyland, C., Millaire, J. F., & Szpak, P. (2021). Migration and maize in the Vir� Valley: Understanding life histories through multi?tissue carbon, nitrogen, sulfur, and strontium isotope analyses. American Journal of Physical Anthropology.	1149
Huaca Santa Clara MH	Huaca Santa Clara	Lower Viru Valley	North Coast	Middle Horizon	1350	950	1350	950	NA	NA	#N/A	#N/A	-8.421	-78.7669	370	5	AIS-541	#N/A	I	7 years +- 20 months	#N/A	-17.58	9	3.27	y	#N/A	64	14393.54446	14.39354446	Coastal	19.48	1.35	100.56	0.75	0.05	0.02	1.93	0.01	0.000109612	0.00000347	0.0000357	0.00000145	Hyland, C., Millaire, J. F., & Szpak, P. (2021). Migration and maize in the Vir� Valley: Understanding life histories through multi?tissue carbon, nitrogen, sulfur, and strontium isotope analyses. American Journal of Physical Anthropology.	1154
Huaca Santa Clara MH	Huaca Santa Clara	Lower Viru Valley	North Coast	Middle Horizon	1350	950	1350	950	NA	NA	#N/A	#N/A	-8.421	-78.7669	371	6	AIS-544	#N/A	I	10 years +- 14 months	#N/A	-13.36	11	3.41	y	#N/A	64	14393.54446	14.39354446	Coastal	19.48	1.35	100.56	0.75	0.05	0.02	1.93	0.01	0.000110068	0.00000353	0.0000357	0.00000147	Hyland, C., Millaire, J. F., & Szpak, P. (2021). Migration and maize in the Vir� Valley: Understanding life histories through multi?tissue carbon, nitrogen, sulfur, and strontium isotope analyses. American Journal of Physical Anthropology.	1152
Huaca Santa Clara MH	Huaca Santa Clara	Lower Viru Valley	North Coast	Middle Horizon	1350	950	1350	950	NA	NA	#N/A	#N/A	-8.421	-78.7669	372	10	AIS-560	#N/A	I	7 years +- 20 months	#N/A	-13.07	8.9	3.25	y	#N/A	64	14393.54446	14.39354446	Coastal	19.48	1.35	100.56	0.75	0.05	0.02	1.9	0.01	0.000109789	0.00000353	0.0000359	0.00000145	Hyland, C., Millaire, J. F., & Szpak, P. (2021). Migration and maize in the Vir� Valley: Understanding life histories through multi?tissue carbon, nitrogen, sulfur, and strontium isotope analyses. American Journal of Physical Anthropology.	1145
Huaca Santa Clara MH	Huaca Santa Clara	Lower Viru Valley	North Coast	Middle Horizon	1350	950	1350	950	NA	NA	#N/A	#N/A	-8.421	-78.7669	373	11	AIS-565	#N/A	I	12 years +- 21 months	#N/A	-10.66	11.4	3.19	y	#N/A	64	14393.54446	14.39354446	Coastal	19.48	1.35	100.56	0.75	0.05	0.02	1.94	0.01	0.000110252	0.00000351	0.0000359	0.00000145	Hyland, C., Millaire, J. F., & Szpak, P. (2021). Migration and maize in the Vir� Valley: Understanding life histories through multi?tissue carbon, nitrogen, sulfur, and strontium isotope analyses. American Journal of Physical Anthropology.	1152
La Cruz	La Cruz	Ilo Valley	South Coast	Middle Horizon	1350	950	1350	950	NA	NA	#N/A	#N/A	-17.6269	-71.2649	374	Burial 7	1023	#N/A	#N/A	#N/A	#N/A	-12.04	17.34	#N/A	y	#N/A	341	11653.77352	11.65377352	Coastal	19.42	0.08	180.49	0.87	0.05	0	1.91	0.03	0.000109722	0.0000035	0.0000353	0.00000147	Tomczak, P. D. (2001). Prehistoric socio-economic relations and population organization in the Lower Osmore Valley of southern Peru. Ph.D. Dissertation. University of New Mexico, Albuquerque, NM.; Knudson, K. J. (2004). Tiwanaku residential mobility in the south central Andes: identifying archaeological human migration through strontium isotope analysis. Ph.D. Dissertation. The University of Wisc…	1148
La Cruz	La Cruz	Ilo Valley	South Coast	Middle Horizon	1350	950	1350	950	NA	NA	#N/A	#N/A	-17.6269	-71.2649	375	Burial 12	1067	#N/A	#N/A	#N/A	#N/A	-12.11	18.1	#N/A	y	#N/A	341	11653.77352	11.65377352	Coastal	19.42	0.08	180.49	0.87	0.05	0	1.89	0.03	0.00011049	0.00000351	0.0000355	0.00000145	Tomczak, P. D. (2001). Prehistoric socio-economic relations and population organization in the Lower Osmore Valley of southern Peru. Ph.D. Dissertation. University of New Mexico, Albuquerque, NM.; Knudson, K. J. (2004). Tiwanaku residential mobility in the south central Andes: identifying archaeological human migration through strontium isotope analysis. Ph.D. Dissertation. The University of Wisc…	1152
La Cruz	La Cruz	Ilo Valley	South Coast	Middle Horizon	1350	950	1350	950	NA	NA	#N/A	#N/A	-17.6269	-71.2649	376	Burial 20	1081	#N/A	#N/A	#N/A	#N/A	-10.81	19.69	#N/A	y	#N/A	341	11653.77352	11.65377352	Coastal	19.42	0.08	180.49	0.87	0.05	0	1.9	0.03	0.00010992	0.00000351	0.0000357	0.00000145	Tomczak, P. D. (2001). Prehistoric socio-economic relations and population organization in the Lower Osmore Valley of southern Peru. Ph.D. Dissertation. University of New Mexico, Albuquerque, NM.; Knudson, K. J. (2004). Tiwanaku residential mobility in the south central Andes: identifying archaeological human migration through strontium isotope analysis. Ph.D. Dissertation. The University of Wisc…	1148
La Cruz	La Cruz	Ilo Valley	South Coast	Middle Horizon	1350	950	1350	950	NA	NA	#N/A	#N/A	-17.6269	-71.2649	377	Burial 23	1106	#N/A	#N/A	#N/A	#N/A	-11.8	21.88	#N/A	y	#N/A	341	11653.77352	11.65377352	Coastal	19.42	0.08	180.49	0.87	0.05	0	1.89	0.03	0.000109229	0.00000354	0.0000357	0.00000147	Tomczak, P. D. (2001). Prehistoric socio-economic relations and population organization in the Lower Osmore Valley of southern Peru. Ph.D. Dissertation. University of New Mexico, Albuquerque, NM.; Knudson, K. J. (2004). Tiwanaku residential mobility in the south central Andes: identifying archaeological human migration through strontium isotope analysis. Ph.D. Dissertation. The University of Wisc…	1147
La Cruz	La Cruz	Ilo Valley	South Coast	Middle Horizon	1350	950	1350	950	NA	NA	#N/A	#N/A	-17.6269	-71.2649	378	Burial 3	#N/A	#N/A	#N/A	#N/A	#N/A	-11.98	23	#N/A	y	#N/A	341	11653.77352	11.65377352	Coastal	19.42	0.08	180.49	0.87	0.05	0	1.92	0.03	0.000110009	0.00000351	0.0000354	0.00000146	Tomczak, P. D. (2001). Prehistoric socio-economic relations and population organization in the Lower Osmore Valley of southern Peru. Ph.D. Dissertation. University of New Mexico, Albuquerque, NM.; Knudson, K. J. (2004). Tiwanaku residential mobility in the south central Andes: identifying archaeological human migration through strontium isotope analysis. Ph.D. Dissertation. The University of Wisc…	1149
La Cruz	La Cruz	Ilo Valley	South Coast	Middle Horizon	1350	950	1350	950	NA	NA	#N/A	#N/A	-17.6269	-71.2649	379	Burial 6	#N/A	#N/A	#N/A	#N/A	#N/A	-13.41	18.66	#N/A	y	#N/A	341	11653.77352	11.65377352	Coastal	19.42	0.08	180.49	0.87	0.05	0	1.9	0.03	0.000110394	0.00000348	0.0000352	0.00000144	Tomczak, P. D. (2001). Prehistoric socio-economic relations and population organization in the Lower Osmore Valley of southern Peru. Ph.D. Dissertation. University of New Mexico, Albuquerque, NM.; Knudson, K. J. (2004). Tiwanaku residential mobility in the south central Andes: identifying archaeological human migration through strontium isotope analysis. Ph.D. Dissertation. The University of Wisc…	1150
La Cruz	La Cruz	Ilo Valley	South Coast	Middle Horizon	1350	950	1350	950	NA	NA	#N/A	#N/A	-17.6269	-71.2649	380	Burial 2	#N/A	#N/A	#N/A	#N/A	#N/A	-11.75	23.28	#N/A	y	#N/A	341	11653.77352	11.65377352	Coastal	19.42	0.08	180.49	0.87	0.05	0	1.9	0.03	0.000110699	0.00000351	0.0000363	0.00000146	Tomczak, P. D. (2001). Prehistoric socio-economic relations and population organization in the Lower Osmore Valley of southern Peru. Ph.D. Dissertation. University of New Mexico, Albuquerque, NM.; Knudson, K. J. (2004). Tiwanaku residential mobility in the south central Andes: identifying archaeological human migration through strontium isotope analysis. Ph.D. Dissertation. The University of Wisc…	1150
La Cruz	La Cruz	Ilo Valley	South Coast	Middle Horizon	1350	950	1350	950	NA	NA	#N/A	#N/A	-17.6269	-71.2649	381	Burial B2	#N/A	#N/A	#N/A	#N/A	#N/A	-11.6	23.38	#N/A	y	#N/A	341	11653.77352	11.65377352	Coastal	19.42	0.08	180.49	0.87	0.05	0	1.86	0.03	0.000110129	0.0000035	0.0000359	0.00000147	Tomczak, P. D. (2001). Prehistoric socio-economic relations and population organization in the Lower Osmore Valley of southern Peru. Ph.D. Dissertation. University of New Mexico, Albuquerque, NM.; Knudson, K. J. (2004). Tiwanaku residential mobility in the south central Andes: identifying archaeological human migration through strontium isotope analysis. Ph.D. Dissertation. The University of Wisc…	1154.5
La Cruz	La Cruz	Ilo Valley	South Coast	Middle Horizon	1350	950	1350	950	NA	NA	#N/A	#N/A	-17.6269	-71.2649	382	1121	1121	#N/A	#N/A	#N/A	#N/A	-12.54	6.7	#N/A	y	#N/A	341	11653.77352	11.65377352	Coastal	19.42	0.08	180.49	0.87	0.05	0	1.89	0.03	0.000109851	0.00000352	0.0000357	0.00000144	Tomczak, P. D. (2001). Prehistoric socio-economic relations and population organization in the Lower Osmore Valley of southern Peru. Ph.D. Dissertation. University of New Mexico, Albuquerque, NM.; Knudson, K. J. (2004). Tiwanaku residential mobility in the south central Andes: identifying archaeological human migration through strontium isotope analysis. Ph.D. Dissertation. The University of Wisc…	1153
La Cruz	La Cruz	Ilo Valley	South Coast	Middle Horizon	1350	950	1350	950	NA	NA	#N/A	#N/A	-17.6269	-71.2649	383	Burial 2	1002	#N/A	#N/A	#N/A	#N/A	-18.6	12.1	#N/A	y	#N/A	341	11653.77352	11.65377352	Coastal	19.42	0.08	180.49	0.87	0.05	0	1.91	0.03	0.000110049	0.00000349	0.0000356	0.00000146	Tomczak, P. D. (2001). Prehistoric socio-economic relations and population organization in the Lower Osmore Valley of southern Peru. Ph.D. Dissertation. University of New Mexico, Albuquerque, NM.; Knudson, K. J. (2004). Tiwanaku residential mobility in the south central Andes: identifying archaeological human migration through strontium isotope analysis. Ph.D. Dissertation. The University of Wisc…	1154
La Cruz	La Cruz	Ilo Valley	South Coast	Middle Horizon	1350	950	1350	950	NA	NA	#N/A	#N/A	-17.6269	-71.2649	384	Burial 6	1020	#N/A	#N/A	#N/A	#N/A	-12.54	18.8	#N/A	y	#N/A	341	11653.77352	11.65377352	Coastal	19.42	0.08	180.49	0.87	0.05	0	1.86	0.03	0.000110466	0.00000351	0.0000355	0.00000146	Tomczak, P. D. (2001). Prehistoric socio-economic relations and population organization in the Lower Osmore Valley of southern Peru. Ph.D. Dissertation. University of New Mexico, Albuquerque, NM.; Knudson, K. J. (2004). Tiwanaku residential mobility in the south central Andes: identifying archaeological human migration through strontium isotope analysis. Ph.D. Dissertation. The University of Wisc…	1151
La Cruz	La Cruz	Ilo Valley	South Coast	Middle Horizon	1350	950	1350	950	NA	NA	#N/A	#N/A	-17.6269	-71.2649	385	Burial 11	64	#N/A	#N/A	#N/A	#N/A	-14.16	19.7	#N/A	y	#N/A	341	11653.77352	11.65377352	Coastal	19.42	0.08	180.49	0.87	0.05	0	1.86	0.03	0.000109866	0.0000035	0.0000357	0.00000145	Tomczak, P. D. (2001). Prehistoric socio-economic relations and population organization in the Lower Osmore Valley of southern Peru. Ph.D. Dissertation. University of New Mexico, Albuquerque, NM.; Knudson, K. J. (2004). Tiwanaku residential mobility in the south central Andes: identifying archaeological human migration through strontium isotope analysis. Ph.D. Dissertation. The University of Wisc…	1148
La Cruz	La Cruz	Ilo Valley	South Coast	Middle Horizon	1350	950	1350	950	NA	NA	#N/A	#N/A	-17.6269	-71.2649	386	Burial IO	38	#N/A	#N/A	#N/A	#N/A	-13.08	23.4	#N/A	y	#N/A	341	11653.77352	11.65377352	Coastal	19.42	0.08	180.49	0.87	0.05	0	1.89	0.03	0.000110306	0.00000349	0.0000355	0.00000145	Tomczak, P. D. (2001). Prehistoric socio-economic relations and population organization in the Lower Osmore Valley of southern Peru. Ph.D. Dissertation. University of New Mexico, Albuquerque, NM.; Knudson, K. J. (2004). Tiwanaku residential mobility in the south central Andes: identifying archaeological human migration through strontium isotope analysis. Ph.D. Dissertation. The University of Wisc…	1150
La Cruz	La Cruz	Ilo Valley	South Coast	Middle Horizon	1350	950	1350	950	NA	NA	#N/A	#N/A	-17.6269	-71.2649	387	Burial 9	27	#N/A	#N/A	#N/A	#N/A	-16.04	16.8	#N/A	y	#N/A	341	11653.77352	11.65377352	Coastal	19.42	0.08	180.49	0.87	0.05	0	1.92	0.03	0.000111002	0.0000035	0.0000359	0.00000144	Tomczak, P. D. (2001). Prehistoric socio-economic relations and population organization in the Lower Osmore Valley of southern Peru. Ph.D. Dissertation. University of New Mexico, Albuquerque, NM.; Knudson, K. J. (2004). Tiwanaku residential mobility in the south central Andes: identifying archaeological human migration through strontium isotope analysis. Ph.D. Dissertation. The University of Wisc…	1151
La Cruz	La Cruz	Ilo Valley	South Coast	Middle Horizon	1350	950	1350	950	NA	NA	#N/A	#N/A	-17.6269	-71.2649	388	Burial 17	1075	#N/A	#N/A	#N/A	#N/A	-12.27	18.4	#N/A	y	#N/A	341	11653.77352	11.65377352	Coastal	19.42	0.08	180.49	0.87	0.05	0	1.89	0.03	0.000110164	0.00000353	0.0000358	0.00000143	Tomczak, P. D. (2001). Prehistoric socio-economic relations and population organization in the Lower Osmore Valley of southern Peru. Ph.D. Dissertation. University of New Mexico, Albuquerque, NM.; Knudson, K. J. (2004). Tiwanaku residential mobility in the south central Andes: identifying archaeological human migration through strontium isotope analysis. Ph.D. Dissertation. The University of Wisc…	1151
La Cruz	La Cruz	Ilo Valley	South Coast	Middle Horizon	1350	950	1350	950	NA	NA	#N/A	#N/A	-17.6269	-71.2649	389	Burial I	1000	#N/A	#N/A	#N/A	#N/A	-13.2	17.45	#N/A	y	#N/A	341	11653.77352	11.65377352	Coastal	19.42	0.08	180.49	0.87	0.05	0	1.88	0.03	0.0001094	0.00000349	0.0000361	0.00000145	Tomczak, P. D. (2001). Prehistoric socio-economic relations and population organization in the Lower Osmore Valley of southern Peru. Ph.D. Dissertation. University of New Mexico, Albuquerque, NM.; Knudson, K. J. (2004). Tiwanaku residential mobility in the south central Andes: identifying archaeological human migration through strontium isotope analysis. Ph.D. Dissertation. The University of Wisc…	1150
Lluta-54	Lluta-54	Arica	North Chile Coast	Late Intermediate Period	627	510	627	510	NA	NA	#N/A	#N/A	-18.3957	-70.2947	390	T3	T3	#N/A	M	YA	#N/A	-16.2	11.6	3.4	y	#N/A	70	4517.078288	4.517078288	Coastal	19.52	0.08	181.78	0.87	0.06	0	2.62	0.02	0.000239411	0.00000279	0.0000448	0.0000011	Alfonso-Durruty, M. P., Gayo, E. M., Standen, V., Castro, V., Latorre, C., Santoro, C. M., et al. (2019). Dietary diversity in the Atacama desert during the Late intermediate period of northern Chile. Quaternary Science Reviews, 214, 54-67.	568
Lluta-54	Lluta-54	Arica	North Chile Coast	Late Intermediate Period	627	510	627	510	NA	NA	#N/A	#N/A	-18.3957	-70.2947	391	T4	T4	#N/A	M	MA	#N/A	-11.5	22.3	3.4	y	#N/A	70	4517.078288	4.517078288	Coastal	19.52	0.08	181.78	0.87	0.06	0	2.62	0.02	0.000238691	0.00000281	0.0000443	0.00000109	Alfonso-Durruty, M. P., Gayo, E. M., Standen, V., Castro, V., Latorre, C., Santoro, C. M., et al. (2019). Dietary diversity in the Atacama desert during the Late intermediate period of northern Chile. Quaternary Science Reviews, 214, 54-67.	569
Lluta-54	Lluta-54	Arica	North Chile Coast	Late Intermediate Period	627	510	627	510	NA	NA	#N/A	#N/A	-18.3957	-70.2947	392	T9	T9	#N/A	F	YA	#N/A	-10.4	21.1	3.6	y	#N/A	70	4517.078288	4.517078288	Coastal	19.52	0.08	181.78	0.87	0.06	0	2.62	0.02	0.000239261	0.00000281	0.0000445	0.00000109	Alfonso-Durruty, M. P., Gayo, E. M., Standen, V., Castro, V., Latorre, C., Santoro, C. M., et al. (2019). Dietary diversity in the Atacama desert during the Late intermediate period of northern Chile. Quaternary Science Reviews, 214, 54-67.	568
Lluta-54	Lluta-54	Arica	North Chile Coast	Late Intermediate Period	627	510	627	510	NA	NA	#N/A	#N/A	-18.3957	-70.2947	393	T11	T11	#N/A	M	MA	#N/A	-11.1	20.1	3.3	y	#N/A	70	4517.078288	4.517078288	Coastal	19.52	0.08	181.78	0.87	0.06	0	2.62	0.02	0.000238705	0.00000281	0.0000444	0.00000108	Alfonso-Durruty, M. P., Gayo, E. M., Standen, V., Castro, V., Latorre, C., Santoro, C. M., et al. (2019). Dietary diversity in the Atacama desert during the Late intermediate period of northern Chile. Quaternary Science Reviews, 214, 54-67.	568
Lluta-54	Lluta-54	Arica	North Chile Coast	Late Intermediate Period	627	510	627	510	NA	NA	#N/A	#N/A	-18.3957	-70.2947	394	T17	T17	#N/A	M	Adole	#N/A	-10.8	20.3	3.4	y	#N/A	70	4517.078288	4.517078288	Coastal	19.52	0.08	181.78	0.87	0.06	0	2.63	0.02	0.000238997	0.00000282	0.0000444	0.00000108	Alfonso-Durruty, M. P., Gayo, E. M., Standen, V., Castro, V., Latorre, C., Santoro, C. M., et al. (2019). Dietary diversity in the Atacama desert during the Late intermediate period of northern Chile. Quaternary Science Reviews, 214, 54-67.	568
Lluta-54	Lluta-54	Arica	North Chile Coast	Late Intermediate Period	627	510	627	510	NA	NA	#N/A	#N/A	-18.3957	-70.2947	395	T20	T20	#N/A	F	Adole	#N/A	-11.2	21	3.5	y	#N/A	70	4517.078288	4.517078288	Coastal	19.52	0.08	181.78	0.87	0.06	0	2.63	0.02	0.000239172	0.00000281	0.0000444	0.00000108	Alfonso-Durruty, M. P., Gayo, E. M., Standen, V., Castro, V., Latorre, C., Santoro, C. M., et al. (2019). Dietary diversity in the Atacama desert during the Late intermediate period of northern Chile. Quaternary Science Reviews, 214, 54-67.	569
Lluta-54	Lluta-54	Arica	North Chile Coast	Late Intermediate Period	627	510	627	510	NA	NA	#N/A	#N/A	-18.3957	-70.2947	396	T21	T21	#N/A	M	MA	#N/A	-8.9	19.5	3.4	y	#N/A	70	4517.078288	4.517078288	Coastal	19.52	0.08	181.78	0.87	0.06	0	2.63	0.02	0.000238892	0.00000282	0.0000445	0.00000109	Alfonso-Durruty, M. P., Gayo, E. M., Standen, V., Castro, V., Latorre, C., Santoro, C. M., et al. (2019). Dietary diversity in the Atacama desert during the Late intermediate period of northern Chile. Quaternary Science Reviews, 214, 54-67.	569
Lluta-54	Lluta-54	Arica	North Chile Coast	Late Intermediate Period	627	510	627	510	NA	NA	#N/A	#N/A	-18.3957	-70.2947	397	T32	T32	#N/A	F	MA	#N/A	-13.4	19.5	3.2	y	#N/A	70	4517.078288	4.517078288	Coastal	19.52	0.08	181.78	0.87	0.06	0	2.63	0.02	0.000239002	0.00000278	0.0000446	0.00000108	Alfonso-Durruty, M. P., Gayo, E. M., Standen, V., Castro, V., Latorre, C., Santoro, C. M., et al. (2019). Dietary diversity in the Atacama desert during the Late intermediate period of northern Chile. Quaternary Science Reviews, 214, 54-67.	568
Lluta-54	Lluta-54	Arica	North Chile Coast	Late Intermediate Period	627	510	627	510	NA	NA	#N/A	#N/A	-18.3957	-70.2947	398	T32C1	T32C1	#N/A	F	MA	#N/A	-12.5	19.3	3.3	y	#N/A	70	4517.078288	4.517078288	Coastal	19.52	0.08	181.78	0.87	0.06	0	2.61	0.02	0.000238719	0.00000283	0.0000443	0.00000109	Alfonso-Durruty, M. P., Gayo, E. M., Standen, V., Castro, V., Latorre, C., Santoro, C. M., et al. (2019). Dietary diversity in the Atacama desert during the Late intermediate period of northern Chile. Quaternary Science Reviews, 214, 54-67.	569
Lluta-54	Lluta-54	Arica	North Chile Coast	Late Intermediate Period	627	510	627	510	NA	NA	#N/A	#N/A	-18.3957	-70.2947	399	T33	T33	#N/A	M	MA	#N/A	-8.7	20	3.3	y	#N/A	70	4517.078288	4.517078288	Coastal	19.52	0.08	181.78	0.87	0.06	0	2.6	0.02	0.000238948	0.0000028	0.0000446	0.00000109	Alfonso-Durruty, M. P., Gayo, E. M., Standen, V., Castro, V., Latorre, C., Santoro, C. M., et al. (2019). Dietary diversity in the Atacama desert during the Late intermediate period of northern Chile. Quaternary Science Reviews, 214, 54-67.	567
Michilla 02	Michilla 02	#N/A	North Chile Coast	Early Intermediate Period	1749	1475	1749	1475	NA	NA	#N/A	#N/A	-22.7047	-70.2738	400	MCHN-02-02-01	F-96	#N/A	#N/A	#N/A	#N/A	-13	24.6	3.2	y	#N/A	35	262.6194929	0.262619493	Coastal	18.89	0.04	179.18	0.66	0.06	0	3.33	0.03	0.000109096	0.0000033	0.0000294	0.00000107	Pestle, W. J., Torres-Rouff, C., Gallardo, F., Ballester, B., & Clarot, A. (2015). Mobility and exchange among marine hunter-gatherer and agropastoralist communities in the Formative Period Atacama Desert. Current Anthropology, 56(1), 121-133.	1612
Michilla 02	Michilla 02	#N/A	North Chile Coast	Early Intermediate Period	1749	1475	1749	1475	NA	NA	#N/A	#N/A	-22.7047	-70.2738	401	MCHN-02-02-02	F-99	#N/A	#N/A	#N/A	#N/A	-11.4	23.9	3.1	y	#N/A	35	262.6194929	0.262619493	Coastal	18.89	0.04	179.18	0.66	0.06	0	3.3	0.03	0.000109609	0.0000033	0.0000295	0.00000106	Pestle, W. J., Torres-Rouff, C., Gallardo, F., Ballester, B., & Clarot, A. (2015). Mobility and exchange among marine hunter-gatherer and agropastoralist communities in the Formative Period Atacama Desert. Current Anthropology, 56(1), 121-133.	1613
Michilla 02	Michilla 02	#N/A	North Chile Coast	Early Intermediate Period	1749	1475	1749	1475	NA	NA	#N/A	#N/A	-22.7047	-70.2738	402	MCHN-02-05-01	F-109	#N/A	#N/A	#N/A	#N/A	-11.4	24.1	3.5	y	#N/A	35	262.6194929	0.262619493	Coastal	18.89	0.04	179.18	0.66	0.06	0	3.3	0.03	0.00010903	0.0000033	0.0000297	0.00000108	Pestle, W. J., Torres-Rouff, C., Gallardo, F., Ballester, B., & Clarot, A. (2015). Mobility and exchange among marine hunter-gatherer and agropastoralist communities in the Formative Period Atacama Desert. Current Anthropology, 56(1), 121-133.	1610
Michilla 02	Michilla 02	#N/A	North Chile Coast	Early Intermediate Period	1749	1475	1749	1475	NA	NA	#N/A	#N/A	-22.7047	-70.2738	403	MCHN-02-07-01	F-103	#N/A	#N/A	#N/A	#N/A	-11.4	23.6	3.1	y	#N/A	35	262.6194929	0.262619493	Coastal	18.89	0.04	179.18	0.66	0.06	0	3.3	0.03	0.000109267	0.00000332	0.0000299	0.00000107	Pestle, W. J., Torres-Rouff, C., Gallardo, F., Ballester, B., & Clarot, A. (2015). Mobility and exchange among marine hunter-gatherer and agropastoralist communities in the Formative Period Atacama Desert. Current Anthropology, 56(1), 121-133.	1614
Michilla 02	Michilla 02	#N/A	North Chile Coast	Early Intermediate Period	1749	1475	1749	1475	NA	NA	#N/A	#N/A	-22.7047	-70.2738	404	MCHN-02-07-01A	F-97	#N/A	#N/A	#N/A	#N/A	-11.5	23.7	3.3	y	#N/A	35	262.6194929	0.262619493	Coastal	18.89	0.04	179.18	0.66	0.06	0	3.31	0.03	0.000109675	0.0000033	0.0000297	0.00000108	Pestle, W. J., Torres-Rouff, C., Gallardo, F., Ballester, B., & Clarot, A. (2015). Mobility and exchange among marine hunter-gatherer and agropastoralist communities in the Formative Period Atacama Desert. Current Anthropology, 56(1), 121-133.	1612
Michilla 02	Michilla 02	#N/A	North Chile Coast	Early Intermediate Period	1749	1475	1749	1475	NA	NA	#N/A	#N/A	-22.7047	-70.2738	405	MCHN-02-19-01	F-105	#N/A	#N/A	#N/A	#N/A	-11.5	23.6	3.3	y	#N/A	35	262.6194929	0.262619493	Coastal	18.89	0.04	179.18	0.66	0.06	0	3.31	0.03	0.000109077	0.0000033	0.0000299	0.00000108	Pestle, W. J., Torres-Rouff, C., Gallardo, F., Ballester, B., & Clarot, A. (2015). Mobility and exchange among marine hunter-gatherer and agropastoralist communities in the Formative Period Atacama Desert. Current Anthropology, 56(1), 121-133.	1611
Michilla 02	Michilla 02	#N/A	North Chile Coast	Early Intermediate Period	1749	1475	1749	1475	NA	NA	#N/A	#N/A	-22.7047	-70.2738	406	MCHN-02-20-01	F-106	#N/A	#N/A	#N/A	#N/A	-10.8	24.6	3.2	y	#N/A	35	262.6194929	0.262619493	Coastal	18.89	0.04	179.18	0.66	0.06	0	3.29	0.03	0.000108805	0.0000033	0.0000299	0.00000106	Pestle, W. J., Torres-Rouff, C., Gallardo, F., Ballester, B., & Clarot, A. (2015). Mobility and exchange among marine hunter-gatherer and agropastoralist communities in the Formative Period Atacama Desert. Current Anthropology, 56(1), 121-133.	1612
Michilla 02	Michilla 02	#N/A	North Chile Coast	Early Intermediate Period	1749	1475	1749	1475	NA	NA	#N/A	#N/A	-22.7047	-70.2738	407	MCHN-02-22-01	F-92	#N/A	#N/A	#N/A	#N/A	-11	23.1	3.2	y	#N/A	35	262.6194929	0.262619493	Coastal	18.89	0.04	179.18	0.66	0.06	0	3.33	0.03	0.000108708	0.0000033	0.0000296	0.00000106	Pestle, W. J., Torres-Rouff, C., Gallardo, F., Ballester, B., & Clarot, A. (2015). Mobility and exchange among marine hunter-gatherer and agropastoralist communities in the Formative Period Atacama Desert. Current Anthropology, 56(1), 121-133.	1613
Michilla 02	Michilla 02	#N/A	North Chile Coast	Early Intermediate Period	1749	1475	1749	1475	NA	NA	#N/A	#N/A	-22.7047	-70.2738	408	MCHN-02-25-01	F-110	#N/A	#N/A	#N/A	#N/A	-11.4	23.1	3.2	y	#N/A	35	262.6194929	0.262619493	Coastal	18.89	0.04	179.18	0.66	0.06	0	3.32	0.03	0.00010942	0.0000033	0.0000297	0.00000107	Pestle, W. J., Torres-Rouff, C., Gallardo, F., Ballester, B., & Clarot, A. (2015). Mobility and exchange among marine hunter-gatherer and agropastoralist communities in the Formative Period Atacama Desert. Current Anthropology, 56(1), 121-133.	1612
Michilla 02	Michilla 02	#N/A	North Chile Coast	Early Intermediate Period	1749	1475	1749	1475	NA	NA	#N/A	#N/A	-22.7047	-70.2738	409	MCHN-02-31-01	F-94	#N/A	#N/A	#N/A	#N/A	-11.7	25.9	3.2	y	#N/A	35	262.6194929	0.262619493	Coastal	18.89	0.04	179.18	0.66	0.06	0	3.29	0.03	0.000109458	0.00000331	0.0000298	0.00000108	Pestle, W. J., Torres-Rouff, C., Gallardo, F., Ballester, B., & Clarot, A. (2015). Mobility and exchange among marine hunter-gatherer and agropastoralist communities in the Formative Period Atacama Desert. Current Anthropology, 56(1), 121-133.	1611
Michilla 02	Michilla 02	#N/A	North Chile Coast	Early Intermediate Period	1749	1475	1749	1475	NA	NA	#N/A	#N/A	-22.7047	-70.2738	410	MCHN-02-33-01	F-101	#N/A	#N/A	#N/A	#N/A	-12.1	26.7	3.3	y	#N/A	35	262.6194929	0.262619493	Coastal	18.89	0.04	179.18	0.66	0.06	0	3.32	0.03	0.000109696	0.0000033	0.0000296	0.00000107	Pestle, W. J., Torres-Rouff, C., Gallardo, F., Ballester, B., & Clarot, A. (2015). Mobility and exchange among marine hunter-gatherer and agropastoralist communities in the Formative Period Atacama Desert. Current Anthropology, 56(1), 121-133.	1611
Michilla 02	Michilla 02	#N/A	North Chile Coast	Early Intermediate Period	1749	1475	1749	1475	NA	NA	#N/A	#N/A	-22.7047	-70.2738	411	MCHN-02-A2-01	F-107	#N/A	#N/A	#N/A	#N/A	-11.4	25.8	3.2	y	#N/A	35	262.6194929	0.262619493	Coastal	18.89	0.04	179.18	0.66	0.06	0	3.32	0.03	0.000110016	0.00000331	0.0000292	0.00000108	Pestle, W. J., Torres-Rouff, C., Gallardo, F., Ballester, B., & Clarot, A. (2015). Mobility and exchange among marine hunter-gatherer and agropastoralist communities in the Formative Period Atacama Desert. Current Anthropology, 56(1), 121-133.	1612
Michilla 02	Michilla 02	#N/A	North Chile Coast	Early Intermediate Period	1749	1475	1749	1475	NA	NA	#N/A	#N/A	-22.7047	-70.2738	412	MCHN-02-B2-01	F-995	#N/A	#N/A	#N/A	#N/A	-11.9	26.2	3.6	y	#N/A	35	262.6194929	0.262619493	Coastal	18.89	0.04	179.18	0.66	0.06	0	3.31	0.03	0.000109305	0.00000329	0.0000296	0.00000107	Pestle, W. J., Torres-Rouff, C., Gallardo, F., Ballester, B., & Clarot, A. (2015). Mobility and exchange among marine hunter-gatherer and agropastoralist communities in the Formative Period Atacama Desert. Current Anthropology, 56(1), 121-133.	1614
Morro 1	Morro 1	Arica, Chile	North Chile Coast	Preceramic	6226	1600	6226	1600	NA	NA	#N/A	#N/A	-18.4801	-70.3245	413	M1 T4	#N/A	#N/A	M	Young	#N/A	-11.1	23.4	3.4	y	#N/A	131	1124.145842	1.124145842	Coastal	19.34	0.08	161.91	0.89	0.07	0	11.93	0.03	0.000116982	0.00000347	0.0000535	0.00000188	King, C. L., Millard, A. R., Gr�cke, D. R., Standen, V. G., Arriaza, B. T., & Halcrow, S. E. (2018). Marine resource reliance in the human populations of the Atacama Desert, northern Chile�A view from prehistory. Quaternary Science Reviews, 182, 163-174.	3921.5
Morro 1	Morro 1	Arica, Chile	North Chile Coast	Preceramic	6226	1600	6226	1600	NA	NA	#N/A	#N/A	-18.4801	-70.3245	414	M1 T6	#N/A	#N/A	I	#N/A	#N/A	-11.2	23.1	3.5	y	#N/A	131	1124.145842	1.124145842	Coastal	19.34	0.08	161.91	0.89	0.07	0	12.02	0.03	0.0001171	0.00000343	0.0000534	0.00000187	King, C. L., Millard, A. R., Gr�cke, D. R., Standen, V. G., Arriaza, B. T., & Halcrow, S. E. (2018). Marine resource reliance in the human populations of the Atacama Desert, northern Chile�A view from prehistory. Quaternary Science Reviews, 182, 163-174.	3902
Morro 1	Morro 1	Arica, Chile	North Chile Coast	Preceramic	6226	1600	6226	1600	NA	NA	#N/A	#N/A	-18.4801	-70.3245	415	M1 T10A	#N/A	#N/A	M	Middle	#N/A	-11.5	24.3	3.4	y	#N/A	131	1124.145842	1.124145842	Coastal	19.34	0.08	161.91	0.89	0.07	0	12.02	0.03	0.000117056	0.00000342	0.0000544	0.00000188	King, C. L., Millard, A. R., Gr�cke, D. R., Standen, V. G., Arriaza, B. T., & Halcrow, S. E. (2018). Marine resource reliance in the human populations of the Atacama Desert, northern Chile�A view from prehistory. Quaternary Science Reviews, 182, 163-174.	3973.5
Morro 1	Morro 1	Arica, Chile	North Chile Coast	Preceramic	6226	1600	6226	1600	NA	NA	#N/A	#N/A	-18.4801	-70.3245	416	M1 T12	#N/A	#N/A	M	Young	#N/A	-11.3	24	3.4	y	#N/A	131	1124.145842	1.124145842	Coastal	19.34	0.08	161.91	0.89	0.07	0	11.97	0.03	0.000117476	0.00000343	0.0000534	0.00000191	King, C. L., Millard, A. R., Gr�cke, D. R., Standen, V. G., Arriaza, B. T., & Halcrow, S. E. (2018). Marine resource reliance in the human populations of the Atacama Desert, northern Chile�A view from prehistory. Quaternary Science Reviews, 182, 163-174.	3956
Morro 1	Morro 1	Arica, Chile	North Chile Coast	Preceramic	6226	1600	6226	1600	NA	NA	#N/A	#N/A	-18.4801	-70.3245	417	M1 T23c13	#N/A	#N/A	F	Young	#N/A	-13.8	25.5	3.5	y	#N/A	131	1124.145842	1.124145842	Coastal	19.34	0.08	161.91	0.89	0.07	0	11.95	0.03	0.000117902	0.00000344	0.0000536	0.00000189	King, C. L., Millard, A. R., Gr�cke, D. R., Standen, V. G., Arriaza, B. T., & Halcrow, S. E. (2018). Marine resource reliance in the human populations of the Atacama Desert, northern Chile�A view from prehistory. Quaternary Science Reviews, 182, 163-174.	3948
Pacatnamu EIP	Pacatnamu	Jequetepeque Valley	North Coast	Early Intermediate Period	1500	1200	1500	1200	NA	NA	#N/A	#N/A	-7.3196	-79.5835	418	EIa	#N/A	#N/A	#N/A	#N/A	#N/A	NA	11.6	99	y	#N/A	41	2928.335922	2.928335922	Coastal	20.6	2.26	77.45	0.49	0.04	0.04	1.81	0.01	0.000133851	0.00000427	0.0000318	0.00000128	White, C. D., Nelson, A. J., Longstaffe, F. J., Grupe, G., & Jung, A. (2009). Landscape bioarchaeology at Pacatnamu, Peru: inferring mobility from ?13C and ?15N values of hair. Journal of Archaeological Science, 36(7), 1527-1537.; Verano, J. W., & DeNiro, M. J. (1993). Locals or foreigners? Morphological, biometric and isotopic approaches to the question of group affinity in human skeletal remain…	1348
Pacatnamu EIP	Pacatnamu	Jequetepeque Valley	North Coast	Early Intermediate Period	1500	1200	1500	1200	NA	NA	#N/A	#N/A	-7.3196	-79.5835	419	EIc	#N/A	#N/A	#N/A	#N/A	#N/A	NA	10.5	99	y	#N/A	41	2928.335922	2.928335922	Coastal	20.6	2.26	77.45	0.49	0.04	0.04	1.81	0.01	0.000133717	0.00000426	0.0000321	0.00000127	White, C. D., Nelson, A. J., Longstaffe, F. J., Grupe, G., & Jung, A. (2009). Landscape bioarchaeology at Pacatnamu, Peru: inferring mobility from ?13C and ?15N values of hair. Journal of Archaeological Science, 36(7), 1527-1537.; Verano, J. W., & DeNiro, M. J. (1993). Locals or foreigners? Morphological, biometric and isotopic approaches to the question of group affinity in human skeletal remain…	1351
Pacatnamu G1	Pacatnamu	Jequetepeque Valley	North Coast	Late Intermediate Period	900	550	900	550	NA	NA	#N/A	#N/A	-7.3196	-79.5835	420	T1C3B1	#N/A	#N/A	#N/A	#N/A	#N/A	-12.3	10.8	3.2	y	22.9	41	2928.335922	2.928335922	Coastal	20.71	2.3	73.65	0.48	0.04	0.05	2.06	0.01	0.000183566	0.00000222	0.000059	0.000000975	Verano, J. W., & DeNiro, M. J. (1993). Locals or foreigners? Morphological, biometric and isotopic approaches to the question of group affinity in human skeletal remains recovered from unusual archaeological contexts. In M. K. Sandford (Ed.), Investigations of ancient human tissue: chemical analysis in anthropology (pp. 361-386). Langhorne, PA: Gordon and Breach Science Publishers.	723
Pacatnamu G1	Pacatnamu	Jequetepeque Valley	North Coast	Late Intermediate Period	900	550	900	550	NA	NA	#N/A	#N/A	-7.3196	-79.5835	421	T1C3B2	#N/A	#N/A	#N/A	#N/A	#N/A	-9.6	13.4	3.2	y	17.2	41	2928.335922	2.928335922	Coastal	20.71	2.3	73.65	0.48	0.04	0.05	2.03	0.01	0.00018313	0.00000225	0.0000592	0.000000962	Verano, J. W., & DeNiro, M. J. (1993). Locals or foreigners? Morphological, biometric and isotopic approaches to the question of group affinity in human skeletal remains recovered from unusual archaeological contexts. In M. K. Sandford (Ed.), Investigations of ancient human tissue: chemical analysis in anthropology (pp. 361-386). Langhorne, PA: Gordon and Breach Science Publishers.	722
Pacatnamu G1	Pacatnamu	Jequetepeque Valley	North Coast	Late Intermediate Period	900	550	900	550	NA	NA	#N/A	#N/A	-7.3196	-79.5835	422	T1C3B3	#N/A	#N/A	#N/A	#N/A	#N/A	-13.8	9.2	3.2	y	21.4	41	2928.335922	2.928335922	Coastal	20.71	2.3	73.65	0.48	0.04	0.05	2.03	0.01	0.000183305	0.00000224	0.0000592	0.000000963	Verano, J. W., & DeNiro, M. J. (1993). Locals or foreigners? Morphological, biometric and isotopic approaches to the question of group affinity in human skeletal remains recovered from unusual archaeological contexts. In M. K. Sandford (Ed.), Investigations of ancient human tissue: chemical analysis in anthropology (pp. 361-386). Langhorne, PA: Gordon and Breach Science Publishers.	726
Pacatnamu G1	Pacatnamu	Jequetepeque Valley	North Coast	Late Intermediate Period	900	550	900	550	NA	NA	#N/A	#N/A	-7.3196	-79.5835	423	T1C3B12	#N/A	#N/A	#N/A	#N/A	#N/A	-12.9	13.3	3.2	y	18.7	41	2928.335922	2.928335922	Coastal	20.71	2.3	73.65	0.48	0.04	0.05	2.05	0.01	0.000182734	0.00000225	0.0000594	0.000000961	Verano, J. W., & DeNiro, M. J. (1993). Locals or foreigners? Morphological, biometric and isotopic approaches to the question of group affinity in human skeletal remains recovered from unusual archaeological contexts. In M. K. Sandford (Ed.), Investigations of ancient human tissue: chemical analysis in anthropology (pp. 361-386). Langhorne, PA: Gordon and Breach Science Publishers.	724
Pacatnamu G2/3	Pacatnamu	Jequetepeque Valley	North Coast	Late Intermediate Period	900	550	900	550	NA	NA	#N/A	#N/A	-7.3196	-79.5835	424	T1C3B4	#N/A	#N/A	#N/A	#N/A	#N/A	-14.2	5.1	3.2	y	17	41	2928.335922	2.928335922	Coastal	20.71	2.3	73.65	0.48	0.04	0.05	2.05	0.01	0.00018248	0.00000224	0.0000594	0.000000976	Verano, J. W., & DeNiro, M. J. (1993). Locals or foreigners? Morphological, biometric and isotopic approaches to the question of group affinity in human skeletal remains recovered from unusual archaeological contexts. In M. K. Sandford (Ed.), Investigations of ancient human tissue: chemical analysis in anthropology (pp. 361-386). Langhorne, PA: Gordon and Breach Science Publishers.	723
Pacatnamu G2/3	Pacatnamu	Jequetepeque Valley	North Coast	Late Intermediate Period	900	550	900	550	NA	NA	#N/A	#N/A	-7.3196	-79.5835	425	T1C3B5	#N/A	#N/A	#N/A	#N/A	#N/A	-14.3	12.8	3.2	y	22.6	41	2928.335922	2.928335922	Coastal	20.71	2.3	73.65	0.48	0.04	0.05	2.04	0.01	0.000182068	0.00000223	0.0000586	0.000000965	Verano, J. W., & DeNiro, M. J. (1993). Locals or foreigners? Morphological, biometric and isotopic approaches to the question of group affinity in human skeletal remains recovered from unusual archaeological contexts. In M. K. Sandford (Ed.), Investigations of ancient human tissue: chemical analysis in anthropology (pp. 361-386). Langhorne, PA: Gordon and Breach Science Publishers.	726
Pacatnamu G2/3	Pacatnamu	Jequetepeque Valley	North Coast	Late Intermediate Period	900	550	900	550	NA	NA	#N/A	#N/A	-7.3196	-79.5835	426	T1C3B7	#N/A	#N/A	#N/A	#N/A	#N/A	-13	6	3.2	y	18.8	41	2928.335922	2.928335922	Coastal	20.71	2.3	73.65	0.48	0.04	0.05	2.02	0.01	0.000181685	0.00000222	0.000059	0.000000971	Verano, J. W., & DeNiro, M. J. (1993). Locals or foreigners? Morphological, biometric and isotopic approaches to the question of group affinity in human skeletal remains recovered from unusual archaeological contexts. In M. K. Sandford (Ed.), Investigations of ancient human tissue: chemical analysis in anthropology (pp. 361-386). Langhorne, PA: Gordon and Breach Science Publishers.	727
Pacatnamu G2/3	Pacatnamu	Jequetepeque Valley	North Coast	Late Intermediate Period	900	550	900	550	NA	NA	#N/A	#N/A	-7.3196	-79.5835	427	T1C3B9	#N/A	#N/A	#N/A	#N/A	#N/A	-11	6.6	3.2	y	19.6	41	2928.335922	2.928335922	Coastal	20.71	2.3	73.65	0.48	0.04	0.05	2.03	0.01	0.000181815	0.00000224	0.0000594	0.000000978	Verano, J. W., & DeNiro, M. J. (1993). Locals or foreigners? Morphological, biometric and isotopic approaches to the question of group affinity in human skeletal remains recovered from unusual archaeological contexts. In M. K. Sandford (Ed.), Investigations of ancient human tissue: chemical analysis in anthropology (pp. 361-386). Langhorne, PA: Gordon and Breach Science Publishers.	723
Pacatnamu G2/3	Pacatnamu	Jequetepeque Valley	North Coast	Late Intermediate Period	900	550	900	550	NA	NA	#N/A	#N/A	-7.3196	-79.5835	428	T1C3B10	#N/A	#N/A	#N/A	#N/A	#N/A	-12.4	7.5	3.2	y	22.5	41	2928.335922	2.928335922	Coastal	20.71	2.3	73.65	0.48	0.04	0.05	2.01	0.01	0.000183422	0.00000225	0.0000585	0.000000965	Verano, J. W., & DeNiro, M. J. (1993). Locals or foreigners? Morphological, biometric and isotopic approaches to the question of group affinity in human skeletal remains recovered from unusual archaeological contexts. In M. K. Sandford (Ed.), Investigations of ancient human tissue: chemical analysis in anthropology (pp. 361-386). Langhorne, PA: Gordon and Breach Science Publishers.	725
Pacatnamu G2/3	Pacatnamu	Jequetepeque Valley	North Coast	Late Intermediate Period	900	550	900	550	NA	NA	#N/A	#N/A	-7.3196	-79.5835	429	T1C3B11	#N/A	#N/A	#N/A	#N/A	#N/A	-12.3	9.7	3.2	y	19.5	41	2928.335922	2.928335922	Coastal	20.71	2.3	73.65	0.48	0.04	0.05	2.02	0.01	0.000182285	0.00000223	0.0000592	0.000000972	Verano, J. W., & DeNiro, M. J. (1993). Locals or foreigners? Morphological, biometric and isotopic approaches to the question of group affinity in human skeletal remains recovered from unusual archaeological contexts. In M. K. Sandford (Ed.), Investigations of ancient human tissue: chemical analysis in anthropology (pp. 361-386). Langhorne, PA: Gordon and Breach Science Publishers.	725
Pacatnamu G2/3	Pacatnamu	Jequetepeque Valley	North Coast	Late Intermediate Period	900	550	900	550	NA	NA	#N/A	#N/A	-7.3196	-79.5835	430	T1C3B13	#N/A	#N/A	#N/A	#N/A	#N/A	-11.5	10.7	3.2	y	14.4	41	2928.335922	2.928335922	Coastal	20.71	2.3	73.65	0.48	0.04	0.05	2.03	0.01	0.000183312	0.00000223	0.0000596	0.000000967	Verano, J. W., & DeNiro, M. J. (1993). Locals or foreigners? Morphological, biometric and isotopic approaches to the question of group affinity in human skeletal remains recovered from unusual archaeological contexts. In M. K. Sandford (Ed.), Investigations of ancient human tissue: chemical analysis in anthropology (pp. 361-386). Langhorne, PA: Gordon and Breach Science Publishers.	724
Pacatnamu G2/3	Pacatnamu	Jequetepeque Valley	North Coast	Late Intermediate Period	900	550	900	550	NA	NA	#N/A	#N/A	-7.3196	-79.5835	431	T1C3B14	#N/A	#N/A	#N/A	#N/A	#N/A	-13.4	5.7	3.2	y	21	41	2928.335922	2.928335922	Coastal	20.71	2.3	73.65	0.48	0.04	0.05	2.05	0.01	0.00018287	0.00000225	0.0000592	0.00000097	Verano, J. W., & DeNiro, M. J. (1993). Locals or foreigners? Morphological, biometric and isotopic approaches to the question of group affinity in human skeletal remains recovered from unusual archaeological contexts. In M. K. Sandford (Ed.), Investigations of ancient human tissue: chemical analysis in anthropology (pp. 361-386). Langhorne, PA: Gordon and Breach Science Publishers.	727
Pacatnamu G2/3	Pacatnamu	Jequetepeque Valley	North Coast	Late Intermediate Period	900	550	900	550	NA	NA	#N/A	#N/A	-7.3196	-79.5835	432	T1C3B15	#N/A	#N/A	#N/A	#N/A	#N/A	-13.2	8.2	3.2	y	23.7	41	2928.335922	2.928335922	Coastal	20.71	2.3	73.65	0.48	0.04	0.05	2.06	0.01	0.000182982	0.00000222	0.0000592	0.00000097	Verano, J. W., & DeNiro, M. J. (1993). Locals or foreigners? Morphological, biometric and isotopic approaches to the question of group affinity in human skeletal remains recovered from unusual archaeological contexts. In M. K. Sandford (Ed.), Investigations of ancient human tissue: chemical analysis in anthropology (pp. 361-386). Langhorne, PA: Gordon and Breach Science Publishers.	724
Pacatnamu LIP	Pacatnamu	Jequetepeque Valley	North Coast	Late Intermediate Period	850	580	850	580	NA	NA	#N/A	#N/A	-7.3196	-79.5835	433	S8-1	#N/A	#N/A	#N/A	#N/A	#N/A	-10.5	14.2	3.1	y	#N/A	41	2928.335922	2.928335922	Coastal	20.7	2.3	73.54	0.48	0.03	0.04	1.89	0.01	0.000185166	0.00000225	0.0000559	0.000000955	White, C. D., Nelson, A. J., Longstaffe, F. J., Grupe, G., & Jung, A. (2009). Landscape bioarchaeology at Pacatnamu, Peru: inferring mobility from ?13C and ?15N values of hair. Journal of Archaeological Science, 36(7), 1527-1537.; Verano, J. W., & DeNiro, M. J. (1993). Locals or foreigners? Morphological, biometric and isotopic approaches to the question of group affinity in human skeletal remain…	716
Pacatnamu LIP	Pacatnamu	Jequetepeque Valley	North Coast	Late Intermediate Period	850	580	850	580	NA	NA	#N/A	#N/A	-7.3196	-79.5835	434	S8-1	#N/A	#N/A	#N/A	#N/A	#N/A	-13.5	11.6	3.2	y	#N/A	41	2928.335922	2.928335922	Coastal	20.7	2.3	73.54	0.48	0.03	0.04	1.89	0.01	0.000185396	0.00000226	0.0000566	0.000000953	White, C. D., Nelson, A. J., Longstaffe, F. J., Grupe, G., & Jung, A. (2009). Landscape bioarchaeology at Pacatnamu, Peru: inferring mobility from ?13C and ?15N values of hair. Journal of Archaeological Science, 36(7), 1527-1537.; Verano, J. W., & DeNiro, M. J. (1993). Locals or foreigners? Morphological, biometric and isotopic approaches to the question of group affinity in human skeletal remain…	715
Pacatnamu LIP	Pacatnamu	Jequetepeque Valley	North Coast	Late Intermediate Period	850	580	850	580	NA	NA	#N/A	#N/A	-7.3196	-79.5835	435	S8-3	#N/A	#N/A	#N/A	#N/A	#N/A	-11.5	10.7	3.2	y	#N/A	41	2928.335922	2.928335922	Coastal	20.7	2.3	73.54	0.48	0.03	0.04	1.93	0.01	0.000186474	0.00000224	0.0000563	0.000000955	White, C. D., Nelson, A. J., Longstaffe, F. J., Grupe, G., & Jung, A. (2009). Landscape bioarchaeology at Pacatnamu, Peru: inferring mobility from ?13C and ?15N values of hair. Journal of Archaeological Science, 36(7), 1527-1537.; Verano, J. W., & DeNiro, M. J. (1993). Locals or foreigners? Morphological, biometric and isotopic approaches to the question of group affinity in human skeletal remain…	717
Pacatnamu LIP	Pacatnamu	Jequetepeque Valley	North Coast	Late Intermediate Period	850	580	850	580	NA	NA	#N/A	#N/A	-7.3196	-79.5835	436	S1-1	#N/A	#N/A	#N/A	#N/A	#N/A	-10.5	12.1	3.2	y	#N/A	41	2928.335922	2.928335922	Coastal	20.7	2.3	73.54	0.48	0.03	0.04	1.92	0.01	0.000185421	0.00000224	0.0000558	0.000000954	White, C. D., Nelson, A. J., Longstaffe, F. J., Grupe, G., & Jung, A. (2009). Landscape bioarchaeology at Pacatnamu, Peru: inferring mobility from ?13C and ?15N values of hair. Journal of Archaeological Science, 36(7), 1527-1537.; Verano, J. W., & DeNiro, M. J. (1993). Locals or foreigners? Morphological, biometric and isotopic approaches to the question of group affinity in human skeletal remain…	713
Pacatnamu LIP	Pacatnamu	Jequetepeque Valley	North Coast	Late Intermediate Period	850	580	850	580	NA	NA	#N/A	#N/A	-7.3196	-79.5835	437	S1-2	#N/A	#N/A	#N/A	#N/A	#N/A	-9.3	12.1	3.1	y	#N/A	41	2928.335922	2.928335922	Coastal	20.7	2.3	73.54	0.48	0.03	0.04	1.9	0.01	0.000185842	0.00000225	0.0000565	0.000000957	White, C. D., Nelson, A. J., Longstaffe, F. J., Grupe, G., & Jung, A. (2009). Landscape bioarchaeology at Pacatnamu, Peru: inferring mobility from ?13C and ?15N values of hair. Journal of Archaeological Science, 36(7), 1527-1537.; Verano, J. W., & DeNiro, M. J. (1993). Locals or foreigners? Morphological, biometric and isotopic approaches to the question of group affinity in human skeletal remain…	713
Pacatnamu LIP	Pacatnamu	Jequetepeque Valley	North Coast	Late Intermediate Period	850	580	850	580	NA	NA	#N/A	#N/A	-7.3196	-79.5835	438	S1-3	#N/A	#N/A	#N/A	#N/A	#N/A	-9.7	14.2	3.1	y	#N/A	41	2928.335922	2.928335922	Coastal	20.7	2.3	73.54	0.48	0.03	0.04	1.92	0.01	0.000185425	0.00000224	0.000056	0.000000953	White, C. D., Nelson, A. J., Longstaffe, F. J., Grupe, G., & Jung, A. (2009). Landscape bioarchaeology at Pacatnamu, Peru: inferring mobility from ?13C and ?15N values of hair. Journal of Archaeological Science, 36(7), 1527-1537.; Verano, J. W., & DeNiro, M. J. (1993). Locals or foreigners? Morphological, biometric and isotopic approaches to the question of group affinity in human skeletal remain…	715
Pacatnamu LIP	Pacatnamu	Jequetepeque Valley	North Coast	Late Intermediate Period	850	580	850	580	NA	NA	#N/A	#N/A	-7.3196	-79.5835	439	H31B1	#N/A	#N/A	#N/A	#N/A	#N/A	-12.4	11	3.3	y	#N/A	41	2928.335922	2.928335922	Coastal	20.7	2.3	73.54	0.48	0.03	0.04	1.93	0.01	0.00018488	0.00000224	0.0000561	0.000000949	White, C. D., Nelson, A. J., Longstaffe, F. J., Grupe, G., & Jung, A. (2009). Landscape bioarchaeology at Pacatnamu, Peru: inferring mobility from ?13C and ?15N values of hair. Journal of Archaeological Science, 36(7), 1527-1537.; Verano, J. W., & DeNiro, M. J. (1993). Locals or foreigners? Morphological, biometric and isotopic approaches to the question of group affinity in human skeletal remain…	716
Pacatnamu LIP	Pacatnamu	Jequetepeque Valley	North Coast	Late Intermediate Period	850	580	850	580	NA	NA	#N/A	#N/A	-7.3196	-79.5835	440	MII	#N/A	#N/A	#N/A	#N/A	#N/A	-11	13.6	99	y	#N/A	41	2928.335922	2.928335922	Coastal	20.7	2.3	73.54	0.48	0.03	0.04	1.93	0.01	0.000185345	0.00000222	0.0000562	0.000000947	White, C. D., Nelson, A. J., Longstaffe, F. J., Grupe, G., & Jung, A. (2009). Landscape bioarchaeology at Pacatnamu, Peru: inferring mobility from ?13C and ?15N values of hair. Journal of Archaeological Science, 36(7), 1527-1537.; Verano, J. W., & DeNiro, M. J. (1993). Locals or foreigners? Morphological, biometric and isotopic approaches to the question of group affinity in human skeletal remain…	714
Pacatnamu LIP	Pacatnamu	Jequetepeque Valley	North Coast	Late Intermediate Period	850	580	850	580	NA	NA	#N/A	#N/A	-7.3196	-79.5835	441	H31B12	#N/A	#N/A	#N/A	#N/A	#N/A	-10.4	11.7	3.3	y	#N/A	41	2928.335922	2.928335922	Coastal	20.7	2.3	73.54	0.48	0.03	0.04	1.94	0.01	0.000184752	0.00000224	0.0000558	0.000000955	White, C. D., Nelson, A. J., Longstaffe, F. J., Grupe, G., & Jung, A. (2009). Landscape bioarchaeology at Pacatnamu, Peru: inferring mobility from ?13C and ?15N values of hair. Journal of Archaeological Science, 36(7), 1527-1537.; Verano, J. W., & DeNiro, M. J. (1993). Locals or foreigners? Morphological, biometric and isotopic approaches to the question of group affinity in human skeletal remain…	714
Pacatnamu LIP	Pacatnamu	Jequetepeque Valley	North Coast	Late Intermediate Period	850	580	850	580	NA	NA	#N/A	#N/A	-7.3196	-79.5835	442	C1B1	#N/A	#N/A	#N/A	#N/A	#N/A	-13	11.5	3.2	y	#N/A	41	2928.335922	2.928335922	Coastal	20.7	2.3	73.54	0.48	0.03	0.04	1.92	0.01	0.000185549	0.00000225	0.0000557	0.000000949	White, C. D., Nelson, A. J., Longstaffe, F. J., Grupe, G., & Jung, A. (2009). Landscape bioarchaeology at Pacatnamu, Peru: inferring mobility from ?13C and ?15N values of hair. Journal of Archaeological Science, 36(7), 1527-1537.; Verano, J. W., & DeNiro, M. J. (1993). Locals or foreigners? Morphological, biometric and isotopic approaches to the question of group affinity in human skeletal remain…	714
Pacatnamu LIP	Pacatnamu	Jequetepeque Valley	North Coast	Late Intermediate Period	850	580	850	580	NA	NA	#N/A	#N/A	-7.3196	-79.5835	443	H1M1B2	#N/A	#N/A	#N/A	#N/A	#N/A	-11	8.2	3.3	y	#N/A	41	2928.335922	2.928335922	Coastal	20.7	2.3	73.54	0.48	0.03	0.04	1.93	0.01	0.000185972	0.00000224	0.0000565	0.000000945	White, C. D., Nelson, A. J., Longstaffe, F. J., Grupe, G., & Jung, A. (2009). Landscape bioarchaeology at Pacatnamu, Peru: inferring mobility from ?13C and ?15N values of hair. Journal of Archaeological Science, 36(7), 1527-1537.; Verano, J. W., & DeNiro, M. J. (1993). Locals or foreigners? Morphological, biometric and isotopic approaches to the question of group affinity in human skeletal remain…	715
Pacatnamu MHLIP	Pacatnamu	Jequetepeque Valley	North Coast	Middle Horizon - Late Intermediate Period	1050	850	1050	850	NA	NA	#N/A	#N/A	-7.3196	-79.5835	444	S2-4	#N/A	#N/A	#N/A	#N/A	#N/A	-11.7	10.6	3.2	y	#N/A	41	2928.335922	2.928335922	Coastal	20.69	2.33	75.14	0.49	0.04	0.07	1.33	0.01	0.000104217	0.000002	0.0000341	0.000000896	White, C. D., Nelson, A. J., Longstaffe, F. J., Grupe, G., & Jung, A. (2009). Landscape bioarchaeology at Pacatnamu, Peru: inferring mobility from ?13C and ?15N values of hair. Journal of Archaeological Science, 36(7), 1527-1537.	950
Pacatnamu MHLIP	Pacatnamu	Jequetepeque Valley	North Coast	Middle Horizon - Late Intermediate Period	1050	850	1050	850	NA	NA	#N/A	#N/A	-7.3196	-79.5835	445	S2-2	#N/A	#N/A	#N/A	#N/A	#N/A	-12.6	9.2	3.2	y	#N/A	41	2928.335922	2.928335922	Coastal	20.69	2.33	75.14	0.49	0.04	0.07	1.33	0.01	0.000104403	0.00000202	0.0000342	0.000000893	White, C. D., Nelson, A. J., Longstaffe, F. J., Grupe, G., & Jung, A. (2009). Landscape bioarchaeology at Pacatnamu, Peru: inferring mobility from ?13C and ?15N values of hair. Journal of Archaeological Science, 36(7), 1527-1537.	950
Pacatnamu MHLIP	Pacatnamu	Jequetepeque Valley	North Coast	Middle Horizon - Late Intermediate Period	1050	850	1050	850	NA	NA	#N/A	#N/A	-7.3196	-79.5835	446	S2-3	#N/A	#N/A	#N/A	#N/A	#N/A	-11.4	11	3.1	y	#N/A	41	2928.335922	2.928335922	Coastal	20.69	2.33	75.14	0.49	0.04	0.07	1.34	0.01	0.000103903	0.00000201	0.0000341	0.000000881	White, C. D., Nelson, A. J., Longstaffe, F. J., Grupe, G., & Jung, A. (2009). Landscape bioarchaeology at Pacatnamu, Peru: inferring mobility from ?13C and ?15N values of hair. Journal of Archaeological Science, 36(7), 1527-1537.	950
Pacatnamu MHLIP	Pacatnamu	Jequetepeque Valley	North Coast	Middle Horizon - Late Intermediate Period	1050	850	1050	850	NA	NA	#N/A	#N/A	-7.3196	-79.5835	447	S2-1	#N/A	#N/A	#N/A	#N/A	#N/A	-11.8	11.7	3.2	y	#N/A	41	2928.335922	2.928335922	Coastal	20.69	2.33	75.14	0.49	0.04	0.07	1.33	0.01	0.000104494	0.00000202	0.0000338	0.000000873	White, C. D., Nelson, A. J., Longstaffe, F. J., Grupe, G., & Jung, A. (2009). Landscape bioarchaeology at Pacatnamu, Peru: inferring mobility from ?13C and ?15N values of hair. Journal of Archaeological Science, 36(7), 1527-1537.	948
Pacatnamu MHLIP	Pacatnamu	Jequetepeque Valley	North Coast	Middle Horizon - Late Intermediate Period	1050	850	1050	850	NA	NA	#N/A	#N/A	-7.3196	-79.5835	448	S2-5	#N/A	#N/A	#N/A	#N/A	#N/A	-11.2	7.3	3.2	y	#N/A	41	2928.335922	2.928335922	Coastal	20.69	2.33	75.14	0.49	0.04	0.07	1.33	0.01	0.000104709	0.00000201	0.0000342	0.000000889	White, C. D., Nelson, A. J., Longstaffe, F. J., Grupe, G., & Jung, A. (2009). Landscape bioarchaeology at Pacatnamu, Peru: inferring mobility from ?13C and ?15N values of hair. Journal of Archaeological Science, 36(7), 1527-1537.	949
Pacatnamu MHLIP	Pacatnamu	Jequetepeque Valley	North Coast	Middle Horizon - Late Intermediate Period	1050	850	1050	850	NA	NA	#N/A	#N/A	-7.3196	-79.5835	449	H2B1	#N/A	#N/A	#N/A	#N/A	#N/A	-11	10.8	3.3	y	#N/A	41	2928.335922	2.928335922	Coastal	20.69	2.33	75.14	0.49	0.04	0.07	1.33	0.01	0.000103085	0.00000201	0.000034	0.000000892	White, C. D., Nelson, A. J., Longstaffe, F. J., Grupe, G., & Jung, A. (2009). Landscape bioarchaeology at Pacatnamu, Peru: inferring mobility from ?13C and ?15N values of hair. Journal of Archaeological Science, 36(7), 1527-1537.	951
Pacatnamu MHLIP	Pacatnamu	Jequetepeque Valley	North Coast	Middle Horizon - Late Intermediate Period	1050	850	1050	850	NA	NA	#N/A	#N/A	-7.3196	-79.5835	450	H20B1	#N/A	#N/A	#N/A	#N/A	#N/A	-13	10.7	3.2	y	#N/A	41	2928.335922	2.928335922	Coastal	20.69	2.33	75.14	0.49	0.04	0.07	1.34	0.01	0.000104391	0.00000202	0.000034	0.00000088	White, C. D., Nelson, A. J., Longstaffe, F. J., Grupe, G., & Jung, A. (2009). Landscape bioarchaeology at Pacatnamu, Peru: inferring mobility from ?13C and ?15N values of hair. Journal of Archaeological Science, 36(7), 1527-1537.	951
Pacatnamu MHLIP	Pacatnamu	Jequetepeque Valley	North Coast	Middle Horizon - Late Intermediate Period	1050	850	1050	850	NA	NA	#N/A	#N/A	-7.3196	-79.5835	451	H31B11	#N/A	#N/A	#N/A	#N/A	#N/A	-12.4	11	3.3	y	#N/A	41	2928.335922	2.928335922	Coastal	20.69	2.33	75.14	0.49	0.04	0.07	1.33	0.01	0.000104311	0.00000202	0.0000342	0.000000891	White, C. D., Nelson, A. J., Longstaffe, F. J., Grupe, G., & Jung, A. (2009). Landscape bioarchaeology at Pacatnamu, Peru: inferring mobility from ?13C and ?15N values of hair. Journal of Archaeological Science, 36(7), 1527-1537.	950
Paloma	Paloma	Chilca Valley	Central Coast	Preceramic	6077	5802	6077	5802	NA	NA	#N/A	#N/A	-12.5015	-76.7505	452	39	PAL06	#N/A	F	Adult	#N/A	-15.2	15.2	3.4	y	#N/A	19	5347.142463	5.347142463	Coastal	18.31	0.71	124.22	1.08	0.04	0.01	1.97	0.01	0.0000596	0.00000131	0.0000279	0.000000421	Beresford-Jones, D. G., Pomeroy, E., Alday, C., Benfer, R., Quilter, J., O'Connell, T. C., & Lightfoot, E. (2021). Diet and Lifestyle in the First Villages of the Middle Preceramic: Insights from Stable Isotope and Osteological Analyses of Human Remains from Paloma, Chilca I, La Yerba III, and Morro I. Latin American Antiquity, 1-19.	5938
Paloma	Paloma	Chilca Valley	Central Coast	Preceramic	6077	5802	6077	5802	NA	NA	6914	6204	-12.5015	-76.7505	453	84	PAL10	#N/A	F	Adult	#N/A	-13	17.5	3.4	y	#N/A	19	5347.142463	5.347142463	Coastal	18.31	0.71	124.22	1.08	0.04	0.01	1.96	0.01	0.0000594	0.00000132	0.0000277	0.000000418	Beresford-Jones, D. G., Pomeroy, E., Alday, C., Benfer, R., Quilter, J., O'Connell, T. C., & Lightfoot, E. (2021). Diet and Lifestyle in the First Villages of the Middle Preceramic: Insights from Stable Isotope and Osteological Analyses of Human Remains from Paloma, Chilca I, La Yerba III, and Morro I. Latin American Antiquity, 1-19.	5937
Paloma	Paloma	Chilca Valley	Central Coast	Preceramic	7000	5000	5918	5721	5111	33	5918	5721	-12.5015	-76.7505	454	110	PAL13	#N/A	F	Adult	#N/A	-17.6	9.9	3.2	y	#N/A	19	5347.142463	5.347142463	Coastal	18.33	0.7	124.01	1.08	0.03	0.02	1.85	0.01	0.00011794	0.00000168	0.0000335	0.000000493	Beresford-Jones, D. G., Pomeroy, E., Alday, C., Benfer, R., Quilter, J., O'Connell, T. C., & Lightfoot, E. (2021). Diet and Lifestyle in the First Villages of the Middle Preceramic: Insights from Stable Isotope and Osteological Analyses of Human Remains from Paloma, Chilca I, La Yerba III, and Morro I. Latin American Antiquity, 1-19.	5786
Paloma	Paloma	Chilca Valley	Central Coast	Preceramic	6077	5802	6077	5802	NA	NA	#N/A	#N/A	-12.5015	-76.7505	455	117	PAL14	#N/A	#N/A	Adult	#N/A	-12.6	17.7	3.2	y	#N/A	19	5347.142463	5.347142463	Coastal	18.31	0.71	124.22	1.08	0.04	0.01	1.96	0.01	0.0000596	0.00000131	0.0000277	0.000000423	Beresford-Jones, D. G., Pomeroy, E., Alday, C., Benfer, R., Quilter, J., O'Connell, T. C., & Lightfoot, E. (2021). Diet and Lifestyle in the First Villages of the Middle Preceramic: Insights from Stable Isotope and Osteological Analyses of Human Remains from Paloma, Chilca I, La Yerba III, and Morro I. Latin American Antiquity, 1-19.	5941
Paloma	Paloma	Chilca Valley	Central Coast	Preceramic	6077	5802	6077	5802	NA	NA	#N/A	#N/A	-12.5015	-76.7505	456	212	PAL21	#N/A	#N/A	Adult	#N/A	-14.5	16.6	3.5	y	#N/A	19	5347.142463	5.347142463	Coastal	18.31	0.71	124.22	1.08	0.04	0.01	1.96	0.01	0.0000597	0.00000131	0.0000279	0.000000427	Beresford-Jones, D. G., Pomeroy, E., Alday, C., Benfer, R., Quilter, J., O'Connell, T. C., & Lightfoot, E. (2021). Diet and Lifestyle in the First Villages of the Middle Preceramic: Insights from Stable Isotope and Osteological Analyses of Human Remains from Paloma, Chilca I, La Yerba III, and Morro I. Latin American Antiquity, 1-19.	5940
Paloma	Paloma	Chilca Valley	Central Coast	Preceramic	6077	5802	6077	5802	NA	NA	#N/A	#N/A	-12.5015	-76.7505	457	229	PAL27	#N/A	#N/A	Adult	#N/A	-13	16.4	3.3	y	#N/A	19	5347.142463	5.347142463	Coastal	18.31	0.71	124.22	1.08	0.04	0.01	1.96	0.01	0.0000597	0.00000132	0.0000278	0.000000418	Beresford-Jones, D. G., Pomeroy, E., Alday, C., Benfer, R., Quilter, J., O'Connell, T. C., & Lightfoot, E. (2021). Diet and Lifestyle in the First Villages of the Middle Preceramic: Insights from Stable Isotope and Osteological Analyses of Human Remains from Paloma, Chilca I, La Yerba III, and Morro I. Latin American Antiquity, 1-19.	5940
Paloma	Paloma	Chilca Valley	Central Coast	Preceramic	6077	5802	6077	5802	NA	NA	#N/A	#N/A	-12.5015	-76.7505	458	238	PAL28	#N/A	#N/A	Adult	#N/A	-13	17.9	3.3	y	#N/A	19	5347.142463	5.347142463	Coastal	18.31	0.71	124.22	1.08	0.04	0.01	1.96	0.01	0.0000592	0.00000131	0.0000275	0.000000423	Beresford-Jones, D. G., Pomeroy, E., Alday, C., Benfer, R., Quilter, J., O'Connell, T. C., & Lightfoot, E. (2021). Diet and Lifestyle in the First Villages of the Middle Preceramic: Insights from Stable Isotope and Osteological Analyses of Human Remains from Paloma, Chilca I, La Yerba III, and Morro I. Latin American Antiquity, 1-19.	5939
Paloma MH	Paloma	Chilca Valley	Central Coast	Middle Horizon	1350	950	1171	965	1224	33	1171	965	-12.5015	-76.7505	459	2	PAL01	#N/A	M	Adult	#N/A	-11.9	14.9	3.2	y	#N/A	19	5347.142463	5.347142463	Coastal	18.56	0.67	146.67	1.05	0.04	0.02	1.74	0.01	0.0000666	0.00000318	0.0000269	0.00000131	Beresford-Jones, D. G., Pomeroy, E., Alday, C., Benfer, R., Quilter, J., O'Connell, T. C., & Lightfoot, E. (2021). Diet and Lifestyle in the First Villages of the Middle Preceramic: Insights from Stable Isotope and Osteological Analyses of Human Remains from Paloma, Chilca I, La Yerba III, and Morro I. Latin American Antiquity, 1-19.	1101
Punta Blanca	Punta Blanca	#N/A	North Chile Coast	Early Intermediate Period	3449	1550	2013	1843	2040	30	2013	1843	-22.202	-70.2079	460	Sector sur, C2, T2	#N/A	#N/A	#N/A	#N/A	#N/A	-12.4	25.3	#N/A	y	#N/A	277	1539.510481	1.539510481	Coastal	19.22	0.04	184.64	0.61	0.04	0	2.29	0.01	0.0000806	0.00000332	0.0000243	0.00000101	Pestle, W. J., Torres-Rouff, C., Gallardo, F., Ballester, B., & Clarot, A. (2015). Mobility and exchange among marine hunter-gatherer and agropastoralist communities in the Formative Period Atacama Desert. Current Anthropology, 56(1), 121-133.	1957
Punta Blanca	Punta Blanca	#N/A	North Chile Coast	Early Intermediate Period	3449	1550	2757	2493	2600	30	2757	2493	-22.202	-70.2079	461	Cuad 14, 15, 19 y 20, Tumba 11	#N/A	#N/A	#N/A	#N/A	#N/A	-12.3	25.2	#N/A	y	#N/A	277	1539.510481	1.539510481	Coastal	19.19	0.04	179.28	0.63	0.06	0	2.59	0.02	0.000168125	0.000006	0.0000403	0.00000141	Pestle, W. J., Torres-Rouff, C., Gallardo, F., Ballester, B., & Clarot, A. (2015). Mobility and exchange among marine hunter-gatherer and agropastoralist communities in the Formative Period Atacama Desert. Current Anthropology, 56(1), 121-133.	2583
Puruchuco-Huaquerones	Puruchuco-Huaquerones	Rimac Valley	Central Coast	Late Horizon	474	418	474	418	NA	NA	#N/A	#N/A	-12.0482	-76.9825	462	S16T00023	#N/A	#N/A	I	15--18	#N/A	-11.1	12.2	3.2	y	22	261	14914.10751	14.91410751	Coastal	14.72	2.63	91.11	0.65	0.01	0.03	1.2	0	0.000106632	0.00000294	0.000031	0.00000116	Williams, J. S., & Murphy, M. S. (2013). Living and dying as subjects of the Inca Empire: Adult diet and health at Puruchuco-Huaquerones, Peru. Journal of Anthropological Archaeology, 32(2), 165-179.; Williams, J. S., & Katzenberg, M. A. (2012). Seasonal fluctuations in diet and death during the late horizon: a stable isotopic analysis of hair and nail from the central coast of Peru. Journal of A…	446
Puruchuco-Huaquerones	Puruchuco-Huaquerones	Rimac Valley	Central Coast	Late Horizon	474	418	474	418	NA	NA	#N/A	#N/A	-12.0482	-76.9825	463	S15Unit4-1	#N/A	#N/A	I	Adult	#N/A	-11	10.6	3.2	y	18.1	261	14914.10751	14.91410751	Coastal	14.72	2.63	91.11	0.65	0.01	0.03	1.2	0	0.000106483	0.00000295	0.0000313	0.00000114	Williams, J. S., & Murphy, M. S. (2013). Living and dying as subjects of the Inca Empire: Adult diet and health at Puruchuco-Huaquerones, Peru. Journal of Anthropological Archaeology, 32(2), 165-179.; Williams, J. S., & Katzenberg, M. A. (2012). Seasonal fluctuations in diet and death during the late horizon: a stable isotopic analysis of hair and nail from the central coast of Peru. Journal of A…	446
Puruchuco-Huaquerones	Puruchuco-Huaquerones	Rimac Valley	Central Coast	Late Horizon	474	418	474	418	NA	NA	#N/A	#N/A	-12.0482	-76.9825	464	207T00136	#N/A	#N/A	F	20--35	#N/A	-10.1	12.2	3.2	y	18.6	261	14914.10751	14.91410751	Coastal	14.72	2.63	91.11	0.65	0.01	0.03	1.2	0	0.000107132	0.00000294	0.0000312	0.00000114	Williams, J. S., & Murphy, M. S. (2013). Living and dying as subjects of the Inca Empire: Adult diet and health at Puruchuco-Huaquerones, Peru. Journal of Anthropological Archaeology, 32(2), 165-179.; Williams, J. S., & Katzenberg, M. A. (2012). Seasonal fluctuations in diet and death during the late horizon: a stable isotopic analysis of hair and nail from the central coast of Peru. Journal of A…	446
Puruchuco-Huaquerones	Puruchuco-Huaquerones	Rimac Valley	Central Coast	Late Horizon	474	418	474	418	NA	NA	#N/A	#N/A	-12.0482	-76.9825	465	S07T00145-A	#N/A	#N/A	F	20--35	#N/A	-11.5	9.8	3.2	y	20.5	261	14914.10751	14.91410751	Coastal	14.72	2.63	91.11	0.65	0.01	0.03	1.19	0	0.000107221	0.00000294	0.0000315	0.00000113	Williams, J. S., & Murphy, M. S. (2013). Living and dying as subjects of the Inca Empire: Adult diet and health at Puruchuco-Huaquerones, Peru. Journal of Anthropological Archaeology, 32(2), 165-179.; Williams, J. S., & Katzenberg, M. A. (2012). Seasonal fluctuations in diet and death during the late horizon: a stable isotopic analysis of hair and nail from the central coast of Peru. Journal of A…	446
Puruchuco-Huaquerones	Puruchuco-Huaquerones	Rimac Valley	Central Coast	Late Horizon	474	418	474	418	NA	NA	#N/A	#N/A	-12.0482	-76.9825	466	S07T00163	#N/A	#N/A	F	20--35	#N/A	-10.3	11.9	3.2	y	16.7	261	14914.10751	14.91410751	Coastal	14.72	2.63	91.11	0.65	0.01	0.03	1.2	0	0.000106394	0.00000294	0.0000309	0.00000113	Williams, J. S., & Murphy, M. S. (2013). Living and dying as subjects of the Inca Empire: Adult diet and health at Puruchuco-Huaquerones, Peru. Journal of Anthropological Archaeology, 32(2), 165-179.; Williams, J. S., & Katzenberg, M. A. (2012). Seasonal fluctuations in diet and death during the late horizon: a stable isotopic analysis of hair and nail from the central coast of Peru. Journal of A…	446
Puruchuco-Huaquerones	Puruchuco-Huaquerones	Rimac Valley	Central Coast	Late Horizon	474	418	474	418	NA	NA	#N/A	#N/A	-12.0482	-76.9825	467	S07T00174	#N/A	#N/A	F	20--35	#N/A	-11	10.5	3.4	y	14.2	261	14914.10751	14.91410751	Coastal	14.72	2.63	91.11	0.65	0.01	0.03	1.2	0	0.000106702	0.00000296	0.0000315	0.00000113	Williams, J. S., & Murphy, M. S. (2013). Living and dying as subjects of the Inca Empire: Adult diet and health at Puruchuco-Huaquerones, Peru. Journal of Anthropological Archaeology, 32(2), 165-179.; Williams, J. S., & Katzenberg, M. A. (2012). Seasonal fluctuations in diet and death during the late horizon: a stable isotopic analysis of hair and nail from the central coast of Peru. Journal of A…	446
Puruchuco-Huaquerones	Puruchuco-Huaquerones	Rimac Valley	Central Coast	Late Horizon	474	418	474	418	NA	NA	#N/A	#N/A	-12.0482	-76.9825	468	S08T00219	#N/A	#N/A	F	20--35	#N/A	-10.2	10.6	3.2	y	11.7	261	14914.10751	14.91410751	Coastal	14.72	2.63	91.11	0.65	0.01	0.03	1.2	0	0.000106415	0.00000296	0.0000308	0.00000114	Williams, J. S., & Murphy, M. S. (2013). Living and dying as subjects of the Inca Empire: Adult diet and health at Puruchuco-Huaquerones, Peru. Journal of Anthropological Archaeology, 32(2), 165-179.; Williams, J. S., & Katzenberg, M. A. (2012). Seasonal fluctuations in diet and death during the late horizon: a stable isotopic analysis of hair and nail from the central coast of Peru. Journal of A…	446
Puruchuco-Huaquerones	Puruchuco-Huaquerones	Rimac Valley	Central Coast	Late Horizon	474	418	474	418	NA	NA	#N/A	#N/A	-12.0482	-76.9825	469	S15T00074	#N/A	#N/A	F	20--35	#N/A	-12.7	10.8	3.2	y	19.5	261	14914.10751	14.91410751	Coastal	14.72	2.63	91.11	0.65	0.01	0.03	1.19	0	0.000106863	0.00000296	0.0000311	0.00000115	Williams, J. S., & Murphy, M. S. (2013). Living and dying as subjects of the Inca Empire: Adult diet and health at Puruchuco-Huaquerones, Peru. Journal of Anthropological Archaeology, 32(2), 165-179.; Williams, J. S., & Katzenberg, M. A. (2012). Seasonal fluctuations in diet and death during the late horizon: a stable isotopic analysis of hair and nail from the central coast of Peru. Journal of A…	446
Puruchuco-Huaquerones	Puruchuco-Huaquerones	Rimac Valley	Central Coast	Late Horizon	474	418	474	418	NA	NA	#N/A	#N/A	-12.0482	-76.9825	470	S16T00005	#N/A	#N/A	F	20--35	#N/A	-12.9	9	3.2	y	16.9	261	14914.10751	14.91410751	Coastal	14.72	2.63	91.11	0.65	0.01	0.03	1.19	0	0.000107217	0.00000298	0.0000314	0.00000114	Williams, J. S., & Murphy, M. S. (2013). Living and dying as subjects of the Inca Empire: Adult diet and health at Puruchuco-Huaquerones, Peru. Journal of Anthropological Archaeology, 32(2), 165-179.; Williams, J. S., & Katzenberg, M. A. (2012). Seasonal fluctuations in diet and death during the late horizon: a stable isotopic analysis of hair and nail from the central coast of Peru. Journal of A…	446
Puruchuco-Huaquerones	Puruchuco-Huaquerones	Rimac Valley	Central Coast	Late Horizon	474	418	474	418	NA	NA	#N/A	#N/A	-12.0482	-76.9825	471	S03Unit1-3	#N/A	#N/A	F	35--50	#N/A	-12.2	9.5	3.4	y	16.3	261	14914.10751	14.91410751	Coastal	14.72	2.63	91.11	0.65	0.01	0.03	1.2	0	0.00010672	0.00000297	0.0000309	0.00000112	Williams, J. S., & Murphy, M. S. (2013). Living and dying as subjects of the Inca Empire: Adult diet and health at Puruchuco-Huaquerones, Peru. Journal of Anthropological Archaeology, 32(2), 165-179.; Williams, J. S., & Katzenberg, M. A. (2012). Seasonal fluctuations in diet and death during the late horizon: a stable isotopic analysis of hair and nail from the central coast of Peru. Journal of A…	446
Puruchuco-Huaquerones	Puruchuco-Huaquerones	Rimac Valley	Central Coast	Late Horizon	474	418	474	418	NA	NA	#N/A	#N/A	-12.0482	-76.9825	472	S05T00023	#N/A	#N/A	F	35--50	#N/A	-10.3	14.1	3.2	y	23.6	261	14914.10751	14.91410751	Coastal	14.72	2.63	91.11	0.65	0.01	0.03	1.19	0	0.0001067	0.00000293	0.0000312	0.00000114	Williams, J. S., & Murphy, M. S. (2013). Living and dying as subjects of the Inca Empire: Adult diet and health at Puruchuco-Huaquerones, Peru. Journal of Anthropological Archaeology, 32(2), 165-179.; Williams, J. S., & Katzenberg, M. A. (2012). Seasonal fluctuations in diet and death during the late horizon: a stable isotopic analysis of hair and nail from the central coast of Peru. Journal of A…	446
Puruchuco-Huaquerones	Puruchuco-Huaquerones	Rimac Valley	Central Coast	Late Horizon	474	418	474	418	NA	NA	#N/A	#N/A	-12.0482	-76.9825	473	S05T00044	#N/A	#N/A	F	35--50	#N/A	-12	10.8	3.3	y	24.2	261	14914.10751	14.91410751	Coastal	14.72	2.63	91.11	0.65	0.01	0.03	1.2	0	0.000106796	0.00000295	0.0000315	0.00000115	Williams, J. S., & Murphy, M. S. (2013). Living and dying as subjects of the Inca Empire: Adult diet and health at Puruchuco-Huaquerones, Peru. Journal of Anthropological Archaeology, 32(2), 165-179.; Williams, J. S., & Katzenberg, M. A. (2012). Seasonal fluctuations in diet and death during the late horizon: a stable isotopic analysis of hair and nail from the central coast of Peru. Journal of A…	446
Puruchuco-Huaquerones	Puruchuco-Huaquerones	Rimac Valley	Central Coast	Late Horizon	474	418	474	418	NA	NA	#N/A	#N/A	-12.0482	-76.9825	474	S07T00146-C	#N/A	#N/A	F	35--50	#N/A	-11.8	8.4	3.3	y	18.1	261	14914.10751	14.91410751	Coastal	14.72	2.63	91.11	0.65	0.01	0.03	1.2	0	0.000106482	0.00000297	0.0000315	0.00000114	Williams, J. S., & Murphy, M. S. (2013). Living and dying as subjects of the Inca Empire: Adult diet and health at Puruchuco-Huaquerones, Peru. Journal of Anthropological Archaeology, 32(2), 165-179.; Williams, J. S., & Katzenberg, M. A. (2012). Seasonal fluctuations in diet and death during the late horizon: a stable isotopic analysis of hair and nail from the central coast of Peru. Journal of A…	446
Puruchuco-Huaquerones	Puruchuco-Huaquerones	Rimac Valley	Central Coast	Late Horizon	474	418	474	418	NA	NA	#N/A	#N/A	-12.0482	-76.9825	475	S15Unit4-B	#N/A	#N/A	F	35--50	#N/A	-12.3	10.4	3.2	y	20.1	261	14914.10751	14.91410751	Coastal	14.72	2.63	91.11	0.65	0.01	0.03	1.2	0	0.000106967	0.00000295	0.0000313	0.00000114	Williams, J. S., & Murphy, M. S. (2013). Living and dying as subjects of the Inca Empire: Adult diet and health at Puruchuco-Huaquerones, Peru. Journal of Anthropological Archaeology, 32(2), 165-179.; Williams, J. S., & Katzenberg, M. A. (2012). Seasonal fluctuations in diet and death during the late horizon: a stable isotopic analysis of hair and nail from the central coast of Peru. Journal of A…	446
Puruchuco-Huaquerones	Puruchuco-Huaquerones	Rimac Valley	Central Coast	Late Horizon	474	418	474	418	NA	NA	#N/A	#N/A	-12.0482	-76.9825	476	S15T00020	#N/A	#N/A	F	35--50	#N/A	-10.4	11	3.3	y	20.1	261	14914.10751	14.91410751	Coastal	14.72	2.63	91.11	0.65	0.01	0.03	1.19	0	0.000106461	0.00000297	0.0000314	0.00000115	Williams, J. S., & Murphy, M. S. (2013). Living and dying as subjects of the Inca Empire: Adult diet and health at Puruchuco-Huaquerones, Peru. Journal of Anthropological Archaeology, 32(2), 165-179.; Williams, J. S., & Katzenberg, M. A. (2012). Seasonal fluctuations in diet and death during the late horizon: a stable isotopic analysis of hair and nail from the central coast of Peru. Journal of A…	446
Puruchuco-Huaquerones	Puruchuco-Huaquerones	Rimac Valley	Central Coast	Late Horizon	474	418	474	418	NA	NA	#N/A	#N/A	-12.0482	-76.9825	477	S15T00052	#N/A	#N/A	F	35--50	#N/A	-12.5	9.3	3.2	y	16.9	261	14914.10751	14.91410751	Coastal	14.72	2.63	91.11	0.65	0.01	0.03	1.2	0	0.000106577	0.00000293	0.0000316	0.00000115	Williams, J. S., & Murphy, M. S. (2013). Living and dying as subjects of the Inca Empire: Adult diet and health at Puruchuco-Huaquerones, Peru. Journal of Anthropological Archaeology, 32(2), 165-179.; Williams, J. S., & Katzenberg, M. A. (2012). Seasonal fluctuations in diet and death during the late horizon: a stable isotopic analysis of hair and nail from the central coast of Peru. Journal of A…	446
Puruchuco-Huaquerones	Puruchuco-Huaquerones	Rimac Valley	Central Coast	Late Horizon	474	418	474	418	NA	NA	#N/A	#N/A	-12.0482	-76.9825	478	S15T00084-A	#N/A	#N/A	F	35--50	#N/A	-11.3	10.8	3.2	y	18.9	261	14914.10751	14.91410751	Coastal	14.72	2.63	91.11	0.65	0.01	0.03	1.2	0	0.000107126	0.00000295	0.0000311	0.00000113	Williams, J. S., & Murphy, M. S. (2013). Living and dying as subjects of the Inca Empire: Adult diet and health at Puruchuco-Huaquerones, Peru. Journal of Anthropological Archaeology, 32(2), 165-179.; Williams, J. S., & Katzenberg, M. A. (2012). Seasonal fluctuations in diet and death during the late horizon: a stable isotopic analysis of hair and nail from the central coast of Peru. Journal of A…	446
Puruchuco-Huaquerones	Puruchuco-Huaquerones	Rimac Valley	Central Coast	Late Horizon	474	418	474	418	NA	NA	#N/A	#N/A	-12.0482	-76.9825	479	S16T00038	#N/A	#N/A	F	35--50	#N/A	-12.4	8.8	3.2	y	16.2	261	14914.10751	14.91410751	Coastal	14.72	2.63	91.11	0.65	0.01	0.03	1.2	0	0.000106619	0.00000294	0.000031	0.00000114	Williams, J. S., & Murphy, M. S. (2013). Living and dying as subjects of the Inca Empire: Adult diet and health at Puruchuco-Huaquerones, Peru. Journal of Anthropological Archaeology, 32(2), 165-179.; Williams, J. S., & Katzenberg, M. A. (2012). Seasonal fluctuations in diet and death during the late horizon: a stable isotopic analysis of hair and nail from the central coast of Peru. Journal of A…	446
Puruchuco-Huaquerones	Puruchuco-Huaquerones	Rimac Valley	Central Coast	Late Horizon	474	418	474	418	NA	NA	#N/A	#N/A	-12.0482	-76.9825	480	S16T00056-A	#N/A	#N/A	F	35--50	#N/A	-13	9.4	3.2	y	0.6	261	14914.10751	14.91410751	Coastal	14.72	2.63	91.11	0.65	0.01	0.03	1.2	0	0.000106566	0.00000295	0.0000313	0.00000115	Williams, J. S., & Murphy, M. S. (2013). Living and dying as subjects of the Inca Empire: Adult diet and health at Puruchuco-Huaquerones, Peru. Journal of Anthropological Archaeology, 32(2), 165-179.; Williams, J. S., & Katzenberg, M. A. (2012). Seasonal fluctuations in diet and death during the late horizon: a stable isotopic analysis of hair and nail from the central coast of Peru. Journal of A…	446
Puruchuco-Huaquerones	Puruchuco-Huaquerones	Rimac Valley	Central Coast	Late Horizon	474	418	474	418	NA	NA	#N/A	#N/A	-12.0482	-76.9825	481	S07T00053	#N/A	#N/A	F	50+	#N/A	-11.7	10.3	3.2	y	19.6	261	14914.10751	14.91410751	Coastal	14.72	2.63	91.11	0.65	0.01	0.03	1.21	0	0.00010673	0.00000294	0.0000316	0.00000115	Williams, J. S., & Murphy, M. S. (2013). Living and dying as subjects of the Inca Empire: Adult diet and health at Puruchuco-Huaquerones, Peru. Journal of Anthropological Archaeology, 32(2), 165-179.; Williams, J. S., & Katzenberg, M. A. (2012). Seasonal fluctuations in diet and death during the late horizon: a stable isotopic analysis of hair and nail from the central coast of Peru. Journal of A…	446
Puruchuco-Huaquerones	Puruchuco-Huaquerones	Rimac Valley	Central Coast	Late Horizon	474	418	474	418	NA	NA	#N/A	#N/A	-12.0482	-76.9825	482	S07T00156	#N/A	#N/A	F	50+	#N/A	-11.3	11.3	3.3	y	14.3	261	14914.10751	14.91410751	Coastal	14.72	2.63	91.11	0.65	0.01	0.03	1.2	0	0.000107018	0.00000295	0.0000309	0.00000115	Williams, J. S., & Murphy, M. S. (2013). Living and dying as subjects of the Inca Empire: Adult diet and health at Puruchuco-Huaquerones, Peru. Journal of Anthropological Archaeology, 32(2), 165-179.; Williams, J. S., & Katzenberg, M. A. (2012). Seasonal fluctuations in diet and death during the late horizon: a stable isotopic analysis of hair and nail from the central coast of Peru. Journal of A…	446
Puruchuco-Huaquerones	Puruchuco-Huaquerones	Rimac Valley	Central Coast	Late Horizon	474	418	474	418	NA	NA	#N/A	#N/A	-12.0482	-76.9825	483	S15T00058	#N/A	#N/A	F	50+	#N/A	-9.9	11.4	3.2	y	1	261	14914.10751	14.91410751	Coastal	14.72	2.63	91.11	0.65	0.01	0.03	1.2	0	0.000107015	0.00000295	0.0000313	0.00000115	Williams, J. S., & Murphy, M. S. (2013). Living and dying as subjects of the Inca Empire: Adult diet and health at Puruchuco-Huaquerones, Peru. Journal of Anthropological Archaeology, 32(2), 165-179.; Williams, J. S., & Katzenberg, M. A. (2012). Seasonal fluctuations in diet and death during the late horizon: a stable isotopic analysis of hair and nail from the central coast of Peru. Journal of A…	446
Puruchuco-Huaquerones	Puruchuco-Huaquerones	Rimac Valley	Central Coast	Late Horizon	474	418	474	418	NA	NA	#N/A	#N/A	-12.0482	-76.9825	484	S16T00019-C	#N/A	#N/A	F	50+	#N/A	-11.2	9.7	3.2	y	19.2	261	14914.10751	14.91410751	Coastal	14.72	2.63	91.11	0.65	0.01	0.03	1.2	0	0.000107165	0.00000296	0.0000312	0.00000113	Williams, J. S., & Murphy, M. S. (2013). Living and dying as subjects of the Inca Empire: Adult diet and health at Puruchuco-Huaquerones, Peru. Journal of Anthropological Archaeology, 32(2), 165-179.; Williams, J. S., & Katzenberg, M. A. (2012). Seasonal fluctuations in diet and death during the late horizon: a stable isotopic analysis of hair and nail from the central coast of Peru. Journal of A…	446
Puruchuco-Huaquerones	Puruchuco-Huaquerones	Rimac Valley	Central Coast	Late Horizon	474	418	474	418	NA	NA	#N/A	#N/A	-12.0482	-76.9825	485	S15T00064	#N/A	#N/A	F	Adult	#N/A	-12.6	9.2	3.2	y	17.6	261	14914.10751	14.91410751	Coastal	14.72	2.63	91.11	0.65	0.01	0.03	1.19	0	0.0001069	0.00000294	0.0000311	0.00000113	Williams, J. S., & Murphy, M. S. (2013). Living and dying as subjects of the Inca Empire: Adult diet and health at Puruchuco-Huaquerones, Peru. Journal of Anthropological Archaeology, 32(2), 165-179.; Williams, J. S., & Katzenberg, M. A. (2012). Seasonal fluctuations in diet and death during the late horizon: a stable isotopic analysis of hair and nail from the central coast of Peru. Journal of A…	446
Puruchuco-Huaquerones	Puruchuco-Huaquerones	Rimac Valley	Central Coast	Late Horizon	474	418	474	418	NA	NA	#N/A	#N/A	-12.0482	-76.9825	486	S03T00051	#N/A	#N/A	M	20--35	#N/A	-13.7	9.3	3.2	y	17.7	261	14914.10751	14.91410751	Coastal	14.72	2.63	91.11	0.65	0.01	0.03	1.2	0	0.000106945	0.00000295	0.000031	0.00000113	Williams, J. S., & Murphy, M. S. (2013). Living and dying as subjects of the Inca Empire: Adult diet and health at Puruchuco-Huaquerones, Peru. Journal of Anthropological Archaeology, 32(2), 165-179.; Williams, J. S., & Katzenberg, M. A. (2012). Seasonal fluctuations in diet and death during the late horizon: a stable isotopic analysis of hair and nail from the central coast of Peru. Journal of A…	446
Puruchuco-Huaquerones	Puruchuco-Huaquerones	Rimac Valley	Central Coast	Late Horizon	474	418	474	418	NA	NA	#N/A	#N/A	-12.0482	-76.9825	487	S08T00175	#N/A	#N/A	M	20--35	#N/A	-10.5	9.6	3.3	y	17.5	261	14914.10751	14.91410751	Coastal	14.72	2.63	91.11	0.65	0.01	0.03	1.2	0	0.000106979	0.00000294	0.0000308	0.00000116	Williams, J. S., & Murphy, M. S. (2013). Living and dying as subjects of the Inca Empire: Adult diet and health at Puruchuco-Huaquerones, Peru. Journal of Anthropological Archaeology, 32(2), 165-179.; Williams, J. S., & Katzenberg, M. A. (2012). Seasonal fluctuations in diet and death during the late horizon: a stable isotopic analysis of hair and nail from the central coast of Peru. Journal of A…	446
Puruchuco-Huaquerones	Puruchuco-Huaquerones	Rimac Valley	Central Coast	Late Horizon	474	418	474	418	NA	NA	#N/A	#N/A	-12.0482	-76.9825	488	S08T00179	#N/A	#N/A	M	20--35	#N/A	-11.2	8	3.3	y	20.3	261	14914.10751	14.91410751	Coastal	14.72	2.63	91.11	0.65	0.01	0.03	1.19	0	0.000106671	0.00000294	0.0000311	0.00000115	Williams, J. S., & Murphy, M. S. (2013). Living and dying as subjects of the Inca Empire: Adult diet and health at Puruchuco-Huaquerones, Peru. Journal of Anthropological Archaeology, 32(2), 165-179.; Williams, J. S., & Katzenberg, M. A. (2012). Seasonal fluctuations in diet and death during the late horizon: a stable isotopic analysis of hair and nail from the central coast of Peru. Journal of A…	446
Puruchuco-Huaquerones	Puruchuco-Huaquerones	Rimac Valley	Central Coast	Late Horizon	474	418	474	418	NA	NA	#N/A	#N/A	-12.0482	-76.9825	489	S09T00002	#N/A	#N/A	M	20--35	#N/A	-10.4	11.1	3.3	y	15.6	261	14914.10751	14.91410751	Coastal	14.72	2.63	91.11	0.65	0.01	0.03	1.21	0	0.000106433	0.00000296	0.0000312	0.00000114	Williams, J. S., & Murphy, M. S. (2013). Living and dying as subjects of the Inca Empire: Adult diet and health at Puruchuco-Huaquerones, Peru. Journal of Anthropological Archaeology, 32(2), 165-179.; Williams, J. S., & Katzenberg, M. A. (2012). Seasonal fluctuations in diet and death during the late horizon: a stable isotopic analysis of hair and nail from the central coast of Peru. Journal of A…	446
Puruchuco-Huaquerones	Puruchuco-Huaquerones	Rimac Valley	Central Coast	Late Horizon	474	418	474	418	NA	NA	#N/A	#N/A	-12.0482	-76.9825	490	S15T00062-A	#N/A	#N/A	M	20--35	#N/A	-10.5	11.7	3.2	y	10.2	261	14914.10751	14.91410751	Coastal	14.72	2.63	91.11	0.65	0.01	0.03	1.2	0	0.000106674	0.00000297	0.0000315	0.00000113	Williams, J. S., & Murphy, M. S. (2013). Living and dying as subjects of the Inca Empire: Adult diet and health at Puruchuco-Huaquerones, Peru. Journal of Anthropological Archaeology, 32(2), 165-179.; Williams, J. S., & Katzenberg, M. A. (2012). Seasonal fluctuations in diet and death during the late horizon: a stable isotopic analysis of hair and nail from the central coast of Peru. Journal of A…	446
Puruchuco-Huaquerones	Puruchuco-Huaquerones	Rimac Valley	Central Coast	Late Horizon	474	418	474	418	NA	NA	#N/A	#N/A	-12.0482	-76.9825	491	S16T00040-A	#N/A	#N/A	M	20--35	#N/A	-11.1	10	3.2	y	20.7	261	14914.10751	14.91410751	Coastal	14.72	2.63	91.11	0.65	0.01	0.03	1.19	0	0.000107004	0.00000296	0.0000314	0.00000114	Williams, J. S., & Murphy, M. S. (2013). Living and dying as subjects of the Inca Empire: Adult diet and health at Puruchuco-Huaquerones, Peru. Journal of Anthropological Archaeology, 32(2), 165-179.; Williams, J. S., & Katzenberg, M. A. (2012). Seasonal fluctuations in diet and death during the late horizon: a stable isotopic analysis of hair and nail from the central coast of Peru. Journal of A…	446
Puruchuco-Huaquerones	Puruchuco-Huaquerones	Rimac Valley	Central Coast	Late Horizon	474	418	474	418	NA	NA	#N/A	#N/A	-12.0482	-76.9825	492	S03Unit2	#N/A	#N/A	M	35--50	#N/A	-11.2	9.7	3.2	y	15.7	261	14914.10751	14.91410751	Coastal	14.72	2.63	91.11	0.65	0.01	0.03	1.2	0	0.000106355	0.00000296	0.0000315	0.00000113	Williams, J. S., & Murphy, M. S. (2013). Living and dying as subjects of the Inca Empire: Adult diet and health at Puruchuco-Huaquerones, Peru. Journal of Anthropological Archaeology, 32(2), 165-179.; Williams, J. S., & Katzenberg, M. A. (2012). Seasonal fluctuations in diet and death during the late horizon: a stable isotopic analysis of hair and nail from the central coast of Peru. Journal of A…	446
Puruchuco-Huaquerones	Puruchuco-Huaquerones	Rimac Valley	Central Coast	Late Horizon	474	418	474	418	NA	NA	#N/A	#N/A	-12.0482	-76.9825	493	S03T00043-B	#N/A	#N/A	M	35--50	#N/A	-10.9	11.3	3.3	y	15.7	261	14914.10751	14.91410751	Coastal	14.72	2.63	91.11	0.65	0.01	0.03	1.2	0	0.000106467	0.00000298	0.0000313	0.00000115	Williams, J. S., & Murphy, M. S. (2013). Living and dying as subjects of the Inca Empire: Adult diet and health at Puruchuco-Huaquerones, Peru. Journal of Anthropological Archaeology, 32(2), 165-179.; Williams, J. S., & Katzenberg, M. A. (2012). Seasonal fluctuations in diet and death during the late horizon: a stable isotopic analysis of hair and nail from the central coast of Peru. Journal of A…	446
Puruchuco-Huaquerones	Puruchuco-Huaquerones	Rimac Valley	Central Coast	Late Horizon	474	418	474	418	NA	NA	#N/A	#N/A	-12.0482	-76.9825	494	S03T00067	#N/A	#N/A	M	35--50	#N/A	-9.9	9.5	3.3	y	12.7	261	14914.10751	14.91410751	Coastal	14.72	2.63	91.11	0.65	0.01	0.03	1.2	0	0.000106651	0.00000295	0.0000307	0.00000114	Williams, J. S., & Murphy, M. S. (2013). Living and dying as subjects of the Inca Empire: Adult diet and health at Puruchuco-Huaquerones, Peru. Journal of Anthropological Archaeology, 32(2), 165-179.; Williams, J. S., & Katzenberg, M. A. (2012). Seasonal fluctuations in diet and death during the late horizon: a stable isotopic analysis of hair and nail from the central coast of Peru. Journal of A…	446
Puruchuco-Huaquerones	Puruchuco-Huaquerones	Rimac Valley	Central Coast	Late Horizon	474	418	474	418	NA	NA	#N/A	#N/A	-12.0482	-76.9825	495	S05T00093	#N/A	#N/A	M	Adult	#N/A	-10.4	10.6	3.2	y	16.3	261	14914.10751	14.91410751	Coastal	14.72	2.63	91.11	0.65	0.01	0.03	1.2	0	0.000106403	0.00000294	0.0000312	0.00000113	Williams, J. S., & Murphy, M. S. (2013). Living and dying as subjects of the Inca Empire: Adult diet and health at Puruchuco-Huaquerones, Peru. Journal of Anthropological Archaeology, 32(2), 165-179.; Williams, J. S., & Katzenberg, M. A. (2012). Seasonal fluctuations in diet and death during the late horizon: a stable isotopic analysis of hair and nail from the central coast of Peru. Journal of A…	446
Puruchuco-Huaquerones	Puruchuco-Huaquerones	Rimac Valley	Central Coast	Late Horizon	474	418	474	418	NA	NA	#N/A	#N/A	-12.0482	-76.9825	496	S05T00097	#N/A	#N/A	M	35--50	#N/A	-10.6	11	3.2	y	17.6	261	14914.10751	14.91410751	Coastal	14.72	2.63	91.11	0.65	0.01	0.03	1.2	0	0.000106809	0.00000296	0.0000313	0.00000114	Williams, J. S., & Murphy, M. S. (2013). Living and dying as subjects of the Inca Empire: Adult diet and health at Puruchuco-Huaquerones, Peru. Journal of Anthropological Archaeology, 32(2), 165-179.; Williams, J. S., & Katzenberg, M. A. (2012). Seasonal fluctuations in diet and death during the late horizon: a stable isotopic analysis of hair and nail from the central coast of Peru. Journal of A…	446
Puruchuco-Huaquerones	Puruchuco-Huaquerones	Rimac Valley	Central Coast	Late Horizon	474	418	474	418	NA	NA	#N/A	#N/A	-12.0482	-76.9825	497	S07T00121	#N/A	#N/A	M	35--50	#N/A	-8.5	11.4	3.3	y	19.8	261	14914.10751	14.91410751	Coastal	14.72	2.63	91.11	0.65	0.01	0.03	1.2	0	0.00010742	0.00000295	0.0000311	0.00000114	Williams, J. S., & Murphy, M. S. (2013). Living and dying as subjects of the Inca Empire: Adult diet and health at Puruchuco-Huaquerones, Peru. Journal of Anthropological Archaeology, 32(2), 165-179.; Williams, J. S., & Katzenberg, M. A. (2012). Seasonal fluctuations in diet and death during the late horizon: a stable isotopic analysis of hair and nail from the central coast of Peru. Journal of A…	446
Puruchuco-Huaquerones	Puruchuco-Huaquerones	Rimac Valley	Central Coast	Late Horizon	474	418	474	418	NA	NA	#N/A	#N/A	-12.0482	-76.9825	498	S07T00143	#N/A	#N/A	M	35--50	#N/A	-9.8	11.2	3.4	y	21.6	261	14914.10751	14.91410751	Coastal	14.72	2.63	91.11	0.65	0.01	0.03	1.2	0	0.000106513	0.00000296	0.0000314	0.00000113	Williams, J. S., & Murphy, M. S. (2013). Living and dying as subjects of the Inca Empire: Adult diet and health at Puruchuco-Huaquerones, Peru. Journal of Anthropological Archaeology, 32(2), 165-179.; Williams, J. S., & Katzenberg, M. A. (2012). Seasonal fluctuations in diet and death during the late horizon: a stable isotopic analysis of hair and nail from the central coast of Peru. Journal of A…	446
Puruchuco-Huaquerones	Puruchuco-Huaquerones	Rimac Valley	Central Coast	Late Horizon	474	418	474	418	NA	NA	#N/A	#N/A	-12.0482	-76.9825	499	S07T00171	#N/A	#N/A	M	35--50	#N/A	-10.1	10.8	3.2	y	19.5	261	14914.10751	14.91410751	Coastal	14.72	2.63	91.11	0.65	0.01	0.03	1.19	0	0.000106374	0.00000295	0.0000311	0.00000115	Williams, J. S., & Murphy, M. S. (2013). Living and dying as subjects of the Inca Empire: Adult diet and health at Puruchuco-Huaquerones, Peru. Journal of Anthropological Archaeology, 32(2), 165-179.; Williams, J. S., & Katzenberg, M. A. (2012). Seasonal fluctuations in diet and death during the late horizon: a stable isotopic analysis of hair and nail from the central coast of Peru. Journal of A…	446
Puruchuco-Huaquerones	Puruchuco-Huaquerones	Rimac Valley	Central Coast	Late Horizon	474	418	474	418	NA	NA	#N/A	#N/A	-12.0482	-76.9825	500	S08T00197-A	#N/A	#N/A	M	35--50	#N/A	-10.2	10.5	3.2	y	12.6	261	14914.10751	14.91410751	Coastal	14.72	2.63	91.11	0.65	0.01	0.03	1.2	0	0.000106764	0.00000296	0.0000312	0.00000115	Williams, J. S., & Murphy, M. S. (2013). Living and dying as subjects of the Inca Empire: Adult diet and health at Puruchuco-Huaquerones, Peru. Journal of Anthropological Archaeology, 32(2), 165-179.; Williams, J. S., & Katzenberg, M. A. (2012). Seasonal fluctuations in diet and death during the late horizon: a stable isotopic analysis of hair and nail from the central coast of Peru. Journal of A…	446
Puruchuco-Huaquerones	Puruchuco-Huaquerones	Rimac Valley	Central Coast	Late Horizon	474	418	474	418	NA	NA	#N/A	#N/A	-12.0482	-76.9825	501	S15T00040-B	#N/A	#N/A	M	35--50	#N/A	-10.1	11.5	3.3	y	16	261	14914.10751	14.91410751	Coastal	14.72	2.63	91.11	0.65	0.01	0.03	1.2	0	0.000107154	0.00000295	0.0000312	0.00000114	Williams, J. S., & Murphy, M. S. (2013). Living and dying as subjects of the Inca Empire: Adult diet and health at Puruchuco-Huaquerones, Peru. Journal of Anthropological Archaeology, 32(2), 165-179.; Williams, J. S., & Katzenberg, M. A. (2012). Seasonal fluctuations in diet and death during the late horizon: a stable isotopic analysis of hair and nail from the central coast of Peru. Journal of A…	446
Puruchuco-Huaquerones	Puruchuco-Huaquerones	Rimac Valley	Central Coast	Late Horizon	474	418	474	418	NA	NA	#N/A	#N/A	-12.0482	-76.9825	502	S15T00061-B1	#N/A	#N/A	M	35--50	#N/A	-11	10.9	3.3	y	8.9	261	14914.10751	14.91410751	Coastal	14.72	2.63	91.11	0.65	0.01	0.03	1.2	0	0.000106551	0.00000296	0.0000312	0.00000113	Williams, J. S., & Murphy, M. S. (2013). Living and dying as subjects of the Inca Empire: Adult diet and health at Puruchuco-Huaquerones, Peru. Journal of Anthropological Archaeology, 32(2), 165-179.; Williams, J. S., & Katzenberg, M. A. (2012). Seasonal fluctuations in diet and death during the late horizon: a stable isotopic analysis of hair and nail from the central coast of Peru. Journal of A…	446
Puruchuco-Huaquerones	Puruchuco-Huaquerones	Rimac Valley	Central Coast	Late Horizon	474	418	474	418	NA	NA	#N/A	#N/A	-12.0482	-76.9825	503	S15T00081-A	#N/A	#N/A	M	35--50	#N/A	-10.4	11.1	3.3	y	18	261	14914.10751	14.91410751	Coastal	14.72	2.63	91.11	0.65	0.01	0.03	1.2	0	0.000106474	0.00000297	0.0000313	0.00000112	Williams, J. S., & Murphy, M. S. (2013). Living and dying as subjects of the Inca Empire: Adult diet and health at Puruchuco-Huaquerones, Peru. Journal of Anthropological Archaeology, 32(2), 165-179.; Williams, J. S., & Katzenberg, M. A. (2012). Seasonal fluctuations in diet and death during the late horizon: a stable isotopic analysis of hair and nail from the central coast of Peru. Journal of A…	446
Puruchuco-Huaquerones	Puruchuco-Huaquerones	Rimac Valley	Central Coast	Late Horizon	474	418	474	418	NA	NA	#N/A	#N/A	-12.0482	-76.9825	504	S15T00085	#N/A	#N/A	M	35--50	#N/A	-11.9	11.4	3.2	y	9.1	261	14914.10751	14.91410751	Coastal	14.72	2.63	91.11	0.65	0.01	0.03	1.19	0	0.000106941	0.00000294	0.0000313	0.00000114	Williams, J. S., & Murphy, M. S. (2013). Living and dying as subjects of the Inca Empire: Adult diet and health at Puruchuco-Huaquerones, Peru. Journal of Anthropological Archaeology, 32(2), 165-179.; Williams, J. S., & Katzenberg, M. A. (2012). Seasonal fluctuations in diet and death during the late horizon: a stable isotopic analysis of hair and nail from the central coast of Peru. Journal of A…	446
Puruchuco-Huaquerones	Puruchuco-Huaquerones	Rimac Valley	Central Coast	Late Horizon	474	418	474	418	NA	NA	#N/A	#N/A	-12.0482	-76.9825	505	S16Unit4	#N/A	#N/A	M	35--50	#N/A	-11.2	11	3.2	y	1.4	261	14914.10751	14.91410751	Coastal	14.72	2.63	91.11	0.65	0.01	0.03	1.21	0	0.000106745	0.00000292	0.0000308	0.00000114	Williams, J. S., & Murphy, M. S. (2013). Living and dying as subjects of the Inca Empire: Adult diet and health at Puruchuco-Huaquerones, Peru. Journal of Anthropological Archaeology, 32(2), 165-179.; Williams, J. S., & Katzenberg, M. A. (2012). Seasonal fluctuations in diet and death during the late horizon: a stable isotopic analysis of hair and nail from the central coast of Peru. Journal of A…	446
Puruchuco-Huaquerones	Puruchuco-Huaquerones	Rimac Valley	Central Coast	Late Horizon	474	418	474	418	NA	NA	#N/A	#N/A	-12.0482	-76.9825	506	S03T00119-B	#N/A	#N/A	M	50+	#N/A	-12.1	12.9	3.2	y	17.1	261	14914.10751	14.91410751	Coastal	14.72	2.63	91.11	0.65	0.01	0.03	1.2	0	0.000106259	0.00000294	0.0000317	0.00000115	Williams, J. S., & Murphy, M. S. (2013). Living and dying as subjects of the Inca Empire: Adult diet and health at Puruchuco-Huaquerones, Peru. Journal of Anthropological Archaeology, 32(2), 165-179.; Williams, J. S., & Katzenberg, M. A. (2012). Seasonal fluctuations in diet and death during the late horizon: a stable isotopic analysis of hair and nail from the central coast of Peru. Journal of A…	446
Puruchuco-Huaquerones	Puruchuco-Huaquerones	Rimac Valley	Central Coast	Late Horizon	474	418	474	418	NA	NA	#N/A	#N/A	-12.0482	-76.9825	507	S16Unit3	#N/A	#N/A	M	50+	#N/A	-10.2	11.3	3.3	y	17.6	261	14914.10751	14.91410751	Coastal	14.72	2.63	91.11	0.65	0.01	0.03	1.2	0	0.000107333	0.00000297	0.0000311	0.00000114	Williams, J. S., & Murphy, M. S. (2013). Living and dying as subjects of the Inca Empire: Adult diet and health at Puruchuco-Huaquerones, Peru. Journal of Anthropological Archaeology, 32(2), 165-179.; Williams, J. S., & Katzenberg, M. A. (2012). Seasonal fluctuations in diet and death during the late horizon: a stable isotopic analysis of hair and nail from the central coast of Peru. Journal of A…	446
Puruchuco-Huaquerones	Puruchuco-Huaquerones	Rimac Valley	Central Coast	Late Horizon	474	418	474	418	NA	NA	#N/A	#N/A	-12.0482	-76.9825	508	3	#N/A	#N/A	#N/A	7--10	#N/A	-9.3	11.4	3.2	y	13.5	261	14914.10751	14.91410751	Coastal	14.72	2.63	91.11	0.65	0.01	0.03	1.2	0	0.000106227	0.00000294	0.0000311	0.00000114	Williams, J. S., & Murphy, M. S. (2013). Living and dying as subjects of the Inca Empire: Adult diet and health at Puruchuco-Huaquerones, Peru. Journal of Anthropological Archaeology, 32(2), 165-179.; Williams, J. S., & Katzenberg, M. A. (2012). Seasonal fluctuations in diet and death during the late horizon: a stable isotopic analysis of hair and nail from the central coast of Peru. Journal of A…	445
Puruchuco-Huaquerones	Puruchuco-Huaquerones	Rimac Valley	Central Coast	Late Horizon	474	418	474	418	NA	NA	#N/A	#N/A	-12.0482	-76.9825	509	38	#N/A	#N/A	#N/A	7.5--12.5	#N/A	-10.3	12.5	3.2	y	10.9	261	14914.10751	14.91410751	Coastal	14.72	2.63	91.11	0.65	0.01	0.03	1.2	0	0.00010696	0.00000297	0.000031	0.00000114	Williams, J. S., & Murphy, M. S. (2013). Living and dying as subjects of the Inca Empire: Adult diet and health at Puruchuco-Huaquerones, Peru. Journal of Anthropological Archaeology, 32(2), 165-179.; Williams, J. S., & Katzenberg, M. A. (2012). Seasonal fluctuations in diet and death during the late horizon: a stable isotopic analysis of hair and nail from the central coast of Peru. Journal of A…	446
Puruchuco-Huaquerones	Puruchuco-Huaquerones	Rimac Valley	Central Coast	Late Horizon	474	418	474	418	NA	NA	#N/A	#N/A	-12.0482	-76.9825	510	68	#N/A	#N/A	#N/A	8.5--13.5	#N/A	-11.1	11.6	3.3	y	17.2	261	14914.10751	14.91410751	Coastal	14.72	2.63	91.11	0.65	0.01	0.03	1.2	0	0.000106085	0.00000293	0.0000314	0.00000114	Williams, J. S., & Murphy, M. S. (2013). Living and dying as subjects of the Inca Empire: Adult diet and health at Puruchuco-Huaquerones, Peru. Journal of Anthropological Archaeology, 32(2), 165-179.; Williams, J. S., & Katzenberg, M. A. (2012). Seasonal fluctuations in diet and death during the late horizon: a stable isotopic analysis of hair and nail from the central coast of Peru. Journal of A…	446
Puruchuco-Huaquerones	Puruchuco-Huaquerones	Rimac Valley	Central Coast	Late Horizon	474	418	474	418	NA	NA	#N/A	#N/A	-12.0482	-76.9825	511	52	#N/A	#N/A	#N/A	12--18	#N/A	-12.6	10.8	3.3	y	20.6	261	14914.10751	14.91410751	Coastal	14.72	2.63	91.11	0.65	0.01	0.03	1.2	0	0.000106695	0.00000297	0.0000313	0.00000114	Williams, J. S., & Murphy, M. S. (2013). Living and dying as subjects of the Inca Empire: Adult diet and health at Puruchuco-Huaquerones, Peru. Journal of Anthropological Archaeology, 32(2), 165-179.; Williams, J. S., & Katzenberg, M. A. (2012). Seasonal fluctuations in diet and death during the late horizon: a stable isotopic analysis of hair and nail from the central coast of Peru. Journal of A…	446
Puruchuco-Huaquerones	Puruchuco-Huaquerones	Rimac Valley	Central Coast	Late Horizon	474	418	474	418	NA	NA	#N/A	#N/A	-12.0482	-76.9825	512	11	#N/A	#N/A	#N/A	15--18	#N/A	-11.1	12.2	3.2	y	22	261	14914.10751	14.91410751	Coastal	14.72	2.63	91.11	0.65	0.01	0.03	1.2	0	0.000106709	0.00000296	0.0000314	0.00000114	Williams, J. S., & Murphy, M. S. (2013). Living and dying as subjects of the Inca Empire: Adult diet and health at Puruchuco-Huaquerones, Peru. Journal of Anthropological Archaeology, 32(2), 165-179.; Williams, J. S., & Katzenberg, M. A. (2012). Seasonal fluctuations in diet and death during the late horizon: a stable isotopic analysis of hair and nail from the central coast of Peru. Journal of A…	446
Puruchuco-Huaquerones	Puruchuco-Huaquerones	Rimac Valley	Central Coast	Late Horizon	474	418	474	418	NA	NA	#N/A	#N/A	-12.0482	-76.9825	513	1	#N/A	#N/A	F	20--35	#N/A	-12.9	9	3.2	y	16.9	261	14914.10751	14.91410751	Coastal	14.72	2.63	91.11	0.65	0.01	0.03	1.2	0	0.000106495	0.00000294	0.0000316	0.00000116	Williams, J. S., & Murphy, M. S. (2013). Living and dying as subjects of the Inca Empire: Adult diet and health at Puruchuco-Huaquerones, Peru. Journal of Anthropological Archaeology, 32(2), 165-179.; Williams, J. S., & Katzenberg, M. A. (2012). Seasonal fluctuations in diet and death during the late horizon: a stable isotopic analysis of hair and nail from the central coast of Peru. Journal of A…	446
Puruchuco-Huaquerones	Puruchuco-Huaquerones	Rimac Valley	Central Coast	Late Horizon	474	418	474	418	NA	NA	#N/A	#N/A	-12.0482	-76.9825	514	12	#N/A	#N/A	F	20--35	#N/A	-10.3	11.9	3.2	y	16.7	261	14914.10751	14.91410751	Coastal	14.72	2.63	91.11	0.65	0.01	0.03	1.2	0	0.000106265	0.00000297	0.0000312	0.00000113	Williams, J. S., & Murphy, M. S. (2013). Living and dying as subjects of the Inca Empire: Adult diet and health at Puruchuco-Huaquerones, Peru. Journal of Anthropological Archaeology, 32(2), 165-179.; Williams, J. S., & Katzenberg, M. A. (2012). Seasonal fluctuations in diet and death during the late horizon: a stable isotopic analysis of hair and nail from the central coast of Peru. Journal of A…	445
Puruchuco-Huaquerones	Puruchuco-Huaquerones	Rimac Valley	Central Coast	Late Horizon	474	418	474	418	NA	NA	#N/A	#N/A	-12.0482	-76.9825	515	27	#N/A	#N/A	F	20--35	#N/A	-12.7	10.8	3.2	y	19.5	261	14914.10751	14.91410751	Coastal	14.72	2.63	91.11	0.65	0.01	0.03	1.2	0	0.000106893	0.00000294	0.000031	0.00000113	Williams, J. S., & Murphy, M. S. (2013). Living and dying as subjects of the Inca Empire: Adult diet and health at Puruchuco-Huaquerones, Peru. Journal of Anthropological Archaeology, 32(2), 165-179.; Williams, J. S., & Katzenberg, M. A. (2012). Seasonal fluctuations in diet and death during the late horizon: a stable isotopic analysis of hair and nail from the central coast of Peru. Journal of A…	446
Puruchuco-Huaquerones	Puruchuco-Huaquerones	Rimac Valley	Central Coast	Late Horizon	474	418	474	418	NA	NA	#N/A	#N/A	-12.0482	-76.9825	516	33	#N/A	#N/A	F	20--35	#N/A	-10.2	10.6	3.2	y	11.7	261	14914.10751	14.91410751	Coastal	14.72	2.63	91.11	0.65	0.01	0.03	1.2	0	0.000107075	0.00000297	0.0000313	0.00000115	Williams, J. S., & Murphy, M. S. (2013). Living and dying as subjects of the Inca Empire: Adult diet and health at Puruchuco-Huaquerones, Peru. Journal of Anthropological Archaeology, 32(2), 165-179.; Williams, J. S., & Katzenberg, M. A. (2012). Seasonal fluctuations in diet and death during the late horizon: a stable isotopic analysis of hair and nail from the central coast of Peru. Journal of A…	446
Puruchuco-Huaquerones	Puruchuco-Huaquerones	Rimac Valley	Central Coast	Late Horizon	474	418	474	418	NA	NA	#N/A	#N/A	-12.0482	-76.9825	517	2	#N/A	#N/A	F	35--50	#N/A	-12.5	9.3	3.2	y	16.9	261	14914.10751	14.91410751	Coastal	14.72	2.63	91.11	0.65	0.01	0.03	1.2	0	0.000106513	0.00000296	0.0000313	0.00000114	Williams, J. S., & Murphy, M. S. (2013). Living and dying as subjects of the Inca Empire: Adult diet and health at Puruchuco-Huaquerones, Peru. Journal of Anthropological Archaeology, 32(2), 165-179.; Williams, J. S., & Katzenberg, M. A. (2012). Seasonal fluctuations in diet and death during the late horizon: a stable isotopic analysis of hair and nail from the central coast of Peru. Journal of A…	446
Puruchuco-Huaquerones	Puruchuco-Huaquerones	Rimac Valley	Central Coast	Late Horizon	474	418	474	418	NA	NA	#N/A	#N/A	-12.0482	-76.9825	518	10	#N/A	#N/A	F	35--50	#N/A	-12.3	10.4	3.2	y	20.1	261	14914.10751	14.91410751	Coastal	14.72	2.63	91.11	0.65	0.01	0.03	1.21	0	0.000106567	0.00000294	0.000031	0.00000115	Williams, J. S., & Murphy, M. S. (2013). Living and dying as subjects of the Inca Empire: Adult diet and health at Puruchuco-Huaquerones, Peru. Journal of Anthropological Archaeology, 32(2), 165-179.; Williams, J. S., & Katzenberg, M. A. (2012). Seasonal fluctuations in diet and death during the late horizon: a stable isotopic analysis of hair and nail from the central coast of Peru. Journal of A…	446
Puruchuco-Huaquerones	Puruchuco-Huaquerones	Rimac Valley	Central Coast	Late Horizon	474	418	474	418	NA	NA	#N/A	#N/A	-12.0482	-76.9825	519	36	#N/A	#N/A	F	35--50	#N/A	-11.6	9.3	3.4	y	10.5	261	14914.10751	14.91410751	Coastal	14.72	2.63	91.11	0.65	0.01	0.03	1.2	0	0.000106594	0.00000294	0.0000314	0.00000113	Williams, J. S., & Murphy, M. S. (2013). Living and dying as subjects of the Inca Empire: Adult diet and health at Puruchuco-Huaquerones, Peru. Journal of Anthropological Archaeology, 32(2), 165-179.; Williams, J. S., & Katzenberg, M. A. (2012). Seasonal fluctuations in diet and death during the late horizon: a stable isotopic analysis of hair and nail from the central coast of Peru. Journal of A…	446
Puruchuco-Huaquerones	Puruchuco-Huaquerones	Rimac Valley	Central Coast	Late Horizon	474	418	474	418	NA	NA	#N/A	#N/A	-12.0482	-76.9825	520	39	#N/A	#N/A	F	35--50	#N/A	-11.3	10.8	3.2	y	18.9	261	14914.10751	14.91410751	Coastal	14.72	2.63	91.11	0.65	0.01	0.03	1.2	0	0.000106749	0.00000296	0.0000309	0.00000113	Williams, J. S., & Murphy, M. S. (2013). Living and dying as subjects of the Inca Empire: Adult diet and health at Puruchuco-Huaquerones, Peru. Journal of Anthropological Archaeology, 32(2), 165-179.; Williams, J. S., & Katzenberg, M. A. (2012). Seasonal fluctuations in diet and death during the late horizon: a stable isotopic analysis of hair and nail from the central coast of Peru. Journal of A…	446
Puruchuco-Huaquerones	Puruchuco-Huaquerones	Rimac Valley	Central Coast	Late Horizon	474	418	474	418	NA	NA	#N/A	#N/A	-12.0482	-76.9825	521	41	#N/A	#N/A	F	35--50	#N/A	-13	9.4	3.2	y	0.6	261	14914.10751	14.91410751	Coastal	14.72	2.63	91.11	0.65	0.01	0.03	1.2	0	0.000106703	0.00000295	0.0000311	0.00000113	Williams, J. S., & Murphy, M. S. (2013). Living and dying as subjects of the Inca Empire: Adult diet and health at Puruchuco-Huaquerones, Peru. Journal of Anthropological Archaeology, 32(2), 165-179.; Williams, J. S., & Katzenberg, M. A. (2012). Seasonal fluctuations in diet and death during the late horizon: a stable isotopic analysis of hair and nail from the central coast of Peru. Journal of A…	446
Puruchuco-Huaquerones	Puruchuco-Huaquerones	Rimac Valley	Central Coast	Late Horizon	474	418	474	418	NA	NA	#N/A	#N/A	-12.0482	-76.9825	522	49	#N/A	#N/A	F	35--50	#N/A	-10.3	14.1	3.2	y	23.6	261	14914.10751	14.91410751	Coastal	14.72	2.63	91.11	0.65	0.01	0.03	1.2	0	0.000106655	0.00000296	0.0000312	0.00000115	Williams, J. S., & Murphy, M. S. (2013). Living and dying as subjects of the Inca Empire: Adult diet and health at Puruchuco-Huaquerones, Peru. Journal of Anthropological Archaeology, 32(2), 165-179.; Williams, J. S., & Katzenberg, M. A. (2012). Seasonal fluctuations in diet and death during the late horizon: a stable isotopic analysis of hair and nail from the central coast of Peru. Journal of A…	446
Puruchuco-Huaquerones	Puruchuco-Huaquerones	Rimac Valley	Central Coast	Late Horizon	474	418	474	418	NA	NA	#N/A	#N/A	-12.0482	-76.9825	523	57	#N/A	#N/A	F	35--50	#N/A	-11.8	8.4	3.3	y	18.1	261	14914.10751	14.91410751	Coastal	14.72	2.63	91.11	0.65	0.01	0.03	1.2	0	0.000106931	0.00000294	0.000031	0.00000114	Williams, J. S., & Murphy, M. S. (2013). Living and dying as subjects of the Inca Empire: Adult diet and health at Puruchuco-Huaquerones, Peru. Journal of Anthropological Archaeology, 32(2), 165-179.; Williams, J. S., & Katzenberg, M. A. (2012). Seasonal fluctuations in diet and death during the late horizon: a stable isotopic analysis of hair and nail from the central coast of Peru. Journal of A…	446
Puruchuco-Huaquerones	Puruchuco-Huaquerones	Rimac Valley	Central Coast	Late Horizon	474	418	474	418	NA	NA	#N/A	#N/A	-12.0482	-76.9825	524	61	#N/A	#N/A	F	35--50	#N/A	-10.4	11	3.3	y	20.1	261	14914.10751	14.91410751	Coastal	14.72	2.63	91.11	0.65	0.01	0.03	1.19	0	0.000106765	0.00000296	0.0000312	0.00000113	Williams, J. S., & Murphy, M. S. (2013). Living and dying as subjects of the Inca Empire: Adult diet and health at Puruchuco-Huaquerones, Peru. Journal of Anthropological Archaeology, 32(2), 165-179.; Williams, J. S., & Katzenberg, M. A. (2012). Seasonal fluctuations in diet and death during the late horizon: a stable isotopic analysis of hair and nail from the central coast of Peru. Journal of A…	446
Puruchuco-Huaquerones	Puruchuco-Huaquerones	Rimac Valley	Central Coast	Late Horizon	474	418	474	418	NA	NA	#N/A	#N/A	-12.0482	-76.9825	525	67	#N/A	#N/A	F	35--50	#N/A	-12.2	9.5	3.4	y	16.3	261	14914.10751	14.91410751	Coastal	14.72	2.63	91.11	0.65	0.01	0.03	1.2	0	0.000106595	0.00000294	0.0000314	0.00000113	Williams, J. S., & Murphy, M. S. (2013). Living and dying as subjects of the Inca Empire: Adult diet and health at Puruchuco-Huaquerones, Peru. Journal of Anthropological Archaeology, 32(2), 165-179.; Williams, J. S., & Katzenberg, M. A. (2012). Seasonal fluctuations in diet and death during the late horizon: a stable isotopic analysis of hair and nail from the central coast of Peru. Journal of A…	446
Puruchuco-Huaquerones	Puruchuco-Huaquerones	Rimac Valley	Central Coast	Late Horizon	474	418	474	418	NA	NA	#N/A	#N/A	-12.0482	-76.9825	526	72	#N/A	#N/A	F	35--50	#N/A	-11	10.9	3.3	y	8.9	261	14914.10751	14.91410751	Coastal	14.72	2.63	91.11	0.65	0.01	0.03	1.2	0	0.000106431	0.00000292	0.0000313	0.00000114	Williams, J. S., & Murphy, M. S. (2013). Living and dying as subjects of the Inca Empire: Adult diet and health at Puruchuco-Huaquerones, Peru. Journal of Anthropological Archaeology, 32(2), 165-179.; Williams, J. S., & Katzenberg, M. A. (2012). Seasonal fluctuations in diet and death during the late horizon: a stable isotopic analysis of hair and nail from the central coast of Peru. Journal of A…	446
Puruchuco-Huaquerones	Puruchuco-Huaquerones	Rimac Valley	Central Coast	Late Horizon	474	418	474	418	NA	NA	#N/A	#N/A	-12.0482	-76.9825	527	5	#N/A	#N/A	F	50+	#N/A	-11.2	9.7	3.2	y	19.2	261	14914.10751	14.91410751	Coastal	14.72	2.63	91.11	0.65	0.01	0.03	1.2	0	0.000106429	0.00000294	0.0000316	0.00000115	Williams, J. S., & Murphy, M. S. (2013). Living and dying as subjects of the Inca Empire: Adult diet and health at Puruchuco-Huaquerones, Peru. Journal of Anthropological Archaeology, 32(2), 165-179.; Williams, J. S., & Katzenberg, M. A. (2012). Seasonal fluctuations in diet and death during the late horizon: a stable isotopic analysis of hair and nail from the central coast of Peru. Journal of A…	446
Puruchuco-Huaquerones	Puruchuco-Huaquerones	Rimac Valley	Central Coast	Late Horizon	474	418	474	418	NA	NA	#N/A	#N/A	-12.0482	-76.9825	528	14	#N/A	#N/A	F	50+	#N/A	-11.3	11.3	3.3	y	14.3	261	14914.10751	14.91410751	Coastal	14.72	2.63	91.11	0.65	0.01	0.03	1.19	0	0.000106175	0.00000295	0.0000314	0.00000114	Williams, J. S., & Murphy, M. S. (2013). Living and dying as subjects of the Inca Empire: Adult diet and health at Puruchuco-Huaquerones, Peru. Journal of Anthropological Archaeology, 32(2), 165-179.; Williams, J. S., & Katzenberg, M. A. (2012). Seasonal fluctuations in diet and death during the late horizon: a stable isotopic analysis of hair and nail from the central coast of Peru. Journal of A…	446
Puruchuco-Huaquerones	Puruchuco-Huaquerones	Rimac Valley	Central Coast	Late Horizon	474	418	474	418	NA	NA	#N/A	#N/A	-12.0482	-76.9825	529	19	#N/A	#N/A	F	50+	#N/A	-11.7	10.3	3.2	y	19.6	261	14914.10751	14.91410751	Coastal	14.72	2.63	91.11	0.65	0.01	0.03	1.21	0	0.000107449	0.00000295	0.0000313	0.00000114	Williams, J. S., & Murphy, M. S. (2013). Living and dying as subjects of the Inca Empire: Adult diet and health at Puruchuco-Huaquerones, Peru. Journal of Anthropological Archaeology, 32(2), 165-179.; Williams, J. S., & Katzenberg, M. A. (2012). Seasonal fluctuations in diet and death during the late horizon: a stable isotopic analysis of hair and nail from the central coast of Peru. Journal of A…	446
Puruchuco-Huaquerones	Puruchuco-Huaquerones	Rimac Valley	Central Coast	Late Horizon	474	418	474	418	NA	NA	#N/A	#N/A	-12.0482	-76.9825	530	28	#N/A	#N/A	F	50+	#N/A	-9.9	11.4	3.2	y	1	261	14914.10751	14.91410751	Coastal	14.72	2.63	91.11	0.65	0.01	0.03	1.2	0	0.000106391	0.00000294	0.0000313	0.00000113	Williams, J. S., & Murphy, M. S. (2013). Living and dying as subjects of the Inca Empire: Adult diet and health at Puruchuco-Huaquerones, Peru. Journal of Anthropological Archaeology, 32(2), 165-179.; Williams, J. S., & Katzenberg, M. A. (2012). Seasonal fluctuations in diet and death during the late horizon: a stable isotopic analysis of hair and nail from the central coast of Peru. Journal of A…	446
Puruchuco-Huaquerones	Puruchuco-Huaquerones	Rimac Valley	Central Coast	Late Horizon	474	418	474	418	NA	NA	#N/A	#N/A	-12.0482	-76.9825	531	7	#N/A	#N/A	F?	Adult	#N/A	-12.6	9.2	3.2	y	17.6	261	14914.10751	14.91410751	Coastal	14.72	2.63	91.11	0.65	0.01	0.03	1.2	0	0.000106992	0.00000295	0.0000311	0.00000114	Williams, J. S., & Murphy, M. S. (2013). Living and dying as subjects of the Inca Empire: Adult diet and health at Puruchuco-Huaquerones, Peru. Journal of Anthropological Archaeology, 32(2), 165-179.; Williams, J. S., & Katzenberg, M. A. (2012). Seasonal fluctuations in diet and death during the late horizon: a stable isotopic analysis of hair and nail from the central coast of Peru. Journal of A…	446
Puruchuco-Huaquerones	Puruchuco-Huaquerones	Rimac Valley	Central Coast	Late Horizon	474	418	474	418	NA	NA	#N/A	#N/A	-12.0482	-76.9825	532	15	#N/A	#N/A	F?	20--35	#N/A	-11	10.5	3.4	y	14.2	261	14914.10751	14.91410751	Coastal	14.72	2.63	91.11	0.65	0.01	0.03	1.2	0	0.000106509	0.00000296	0.0000311	0.00000115	Williams, J. S., & Murphy, M. S. (2013). Living and dying as subjects of the Inca Empire: Adult diet and health at Puruchuco-Huaquerones, Peru. Journal of Anthropological Archaeology, 32(2), 165-179.; Williams, J. S., & Katzenberg, M. A. (2012). Seasonal fluctuations in diet and death during the late horizon: a stable isotopic analysis of hair and nail from the central coast of Peru. Journal of A…	446
Puruchuco-Huaquerones	Puruchuco-Huaquerones	Rimac Valley	Central Coast	Late Horizon	474	418	474	418	NA	NA	#N/A	#N/A	-12.0482	-76.9825	533	25	#N/A	#N/A	F?	35--50	#N/A	-11	10.5	3.2	y	16.2	261	14914.10751	14.91410751	Coastal	14.72	2.63	91.11	0.65	0.01	0.03	1.2	0	0.000106276	0.00000295	0.0000312	0.00000115	Williams, J. S., & Murphy, M. S. (2013). Living and dying as subjects of the Inca Empire: Adult diet and health at Puruchuco-Huaquerones, Peru. Journal of Anthropological Archaeology, 32(2), 165-179.; Williams, J. S., & Katzenberg, M. A. (2012). Seasonal fluctuations in diet and death during the late horizon: a stable isotopic analysis of hair and nail from the central coast of Peru. Journal of A…	446
Puruchuco-Huaquerones	Puruchuco-Huaquerones	Rimac Valley	Central Coast	Late Horizon	474	418	474	418	NA	NA	#N/A	#N/A	-12.0482	-76.9825	534	46	#N/A	#N/A	F?	35--50	#N/A	-12	10.8	3.3	y	24.2	261	14914.10751	14.91410751	Coastal	14.72	2.63	91.11	0.65	0.01	0.03	1.19	0	0.000106146	0.00000295	0.000031	0.00000113	Williams, J. S., & Murphy, M. S. (2013). Living and dying as subjects of the Inca Empire: Adult diet and health at Puruchuco-Huaquerones, Peru. Journal of Anthropological Archaeology, 32(2), 165-179.; Williams, J. S., & Katzenberg, M. A. (2012). Seasonal fluctuations in diet and death during the late horizon: a stable isotopic analysis of hair and nail from the central coast of Peru. Journal of A…	446
Puruchuco-Huaquerones	Puruchuco-Huaquerones	Rimac Valley	Central Coast	Late Horizon	474	418	474	418	NA	NA	#N/A	#N/A	-12.0482	-76.9825	535	20	#N/A	#N/A	M	20--35	#N/A	-10.4	11.1	3.3	y	15.6	261	14914.10751	14.91410751	Coastal	14.72	2.63	91.11	0.65	0.01	0.03	1.19	0	0.000106377	0.00000294	0.0000311	0.00000114	Williams, J. S., & Murphy, M. S. (2013). Living and dying as subjects of the Inca Empire: Adult diet and health at Puruchuco-Huaquerones, Peru. Journal of Anthropological Archaeology, 32(2), 165-179.; Williams, J. S., & Katzenberg, M. A. (2012). Seasonal fluctuations in diet and death during the late horizon: a stable isotopic analysis of hair and nail from the central coast of Peru. Journal of A…	446
Puruchuco-Huaquerones	Puruchuco-Huaquerones	Rimac Valley	Central Coast	Late Horizon	474	418	474	418	NA	NA	#N/A	#N/A	-12.0482	-76.9825	536	21	#N/A	#N/A	M	20--35	#N/A	-10.5	9.6	3.3	y	17.5	261	14914.10751	14.91410751	Coastal	14.72	2.63	91.11	0.65	0.01	0.03	1.19	0	0.000106938	0.00000296	0.0000311	0.00000115	Williams, J. S., & Murphy, M. S. (2013). Living and dying as subjects of the Inca Empire: Adult diet and health at Puruchuco-Huaquerones, Peru. Journal of Anthropological Archaeology, 32(2), 165-179.; Williams, J. S., & Katzenberg, M. A. (2012). Seasonal fluctuations in diet and death during the late horizon: a stable isotopic analysis of hair and nail from the central coast of Peru. Journal of A…	446
Puruchuco-Huaquerones	Puruchuco-Huaquerones	Rimac Valley	Central Coast	Late Horizon	474	418	474	418	NA	NA	#N/A	#N/A	-12.0482	-76.9825	537	22	#N/A	#N/A	M	20--35	#N/A	-11.2	8	3.3	y	20.3	261	14914.10751	14.91410751	Coastal	14.72	2.63	91.11	0.65	0.01	0.03	1.2	0	0.000107032	0.00000296	0.0000313	0.00000114	Williams, J. S., & Murphy, M. S. (2013). Living and dying as subjects of the Inca Empire: Adult diet and health at Puruchuco-Huaquerones, Peru. Journal of Anthropological Archaeology, 32(2), 165-179.; Williams, J. S., & Katzenberg, M. A. (2012). Seasonal fluctuations in diet and death during the late horizon: a stable isotopic analysis of hair and nail from the central coast of Peru. Journal of A…	446
Puruchuco-Huaquerones	Puruchuco-Huaquerones	Rimac Valley	Central Coast	Late Horizon	474	418	474	418	NA	NA	#N/A	#N/A	-12.0482	-76.9825	538	24	#N/A	#N/A	M	20--35	#N/A	-11.1	10	3.2	y	20.7	261	14914.10751	14.91410751	Coastal	14.72	2.63	91.11	0.65	0.01	0.03	1.19	0	0.000106932	0.00000297	0.0000312	0.00000114	Williams, J. S., & Murphy, M. S. (2013). Living and dying as subjects of the Inca Empire: Adult diet and health at Puruchuco-Huaquerones, Peru. Journal of Anthropological Archaeology, 32(2), 165-179.; Williams, J. S., & Katzenberg, M. A. (2012). Seasonal fluctuations in diet and death during the late horizon: a stable isotopic analysis of hair and nail from the central coast of Peru. Journal of A…	446
Puruchuco-Huaquerones	Puruchuco-Huaquerones	Rimac Valley	Central Coast	Late Horizon	474	418	474	418	NA	NA	#N/A	#N/A	-12.0482	-76.9825	539	35	#N/A	#N/A	M	20--35	#N/A	-10.5	11.7	3.2	y	10.2	261	14914.10751	14.91410751	Coastal	14.72	2.63	91.11	0.65	0.01	0.03	1.2	0	0.000107083	0.00000296	0.0000312	0.00000114	Williams, J. S., & Murphy, M. S. (2013). Living and dying as subjects of the Inca Empire: Adult diet and health at Puruchuco-Huaquerones, Peru. Journal of Anthropological Archaeology, 32(2), 165-179.; Williams, J. S., & Katzenberg, M. A. (2012). Seasonal fluctuations in diet and death during the late horizon: a stable isotopic analysis of hair and nail from the central coast of Peru. Journal of A…	446
Puruchuco-Huaquerones	Puruchuco-Huaquerones	Rimac Valley	Central Coast	Late Horizon	474	418	474	418	NA	NA	#N/A	#N/A	-12.0482	-76.9825	540	6	#N/A	#N/A	M	35--50	#N/A	-10.1	11.5	3.3	y	16	261	14914.10751	14.91410751	Coastal	14.72	2.63	91.11	0.65	0.01	0.03	1.19	0	0.000106592	0.00000294	0.0000313	0.00000114	Williams, J. S., & Murphy, M. S. (2013). Living and dying as subjects of the Inca Empire: Adult diet and health at Puruchuco-Huaquerones, Peru. Journal of Anthropological Archaeology, 32(2), 165-179.; Williams, J. S., & Katzenberg, M. A. (2012). Seasonal fluctuations in diet and death during the late horizon: a stable isotopic analysis of hair and nail from the central coast of Peru. Journal of A…	446
Puruchuco-Huaquerones	Puruchuco-Huaquerones	Rimac Valley	Central Coast	Late Horizon	474	418	474	418	NA	NA	#N/A	#N/A	-12.0482	-76.9825	541	16	#N/A	#N/A	M	35--50	#N/A	-10.7	10.8	3.2	y	19.5	261	14914.10751	14.91410751	Coastal	14.72	2.63	91.11	0.65	0.01	0.03	1.2	0	0.000106559	0.00000296	0.0000314	0.00000115	Williams, J. S., & Murphy, M. S. (2013). Living and dying as subjects of the Inca Empire: Adult diet and health at Puruchuco-Huaquerones, Peru. Journal of Anthropological Archaeology, 32(2), 165-179.; Williams, J. S., & Katzenberg, M. A. (2012). Seasonal fluctuations in diet and death during the late horizon: a stable isotopic analysis of hair and nail from the central coast of Peru. Journal of A…	446
Puruchuco-Huaquerones	Puruchuco-Huaquerones	Rimac Valley	Central Coast	Late Horizon	474	418	474	418	NA	NA	#N/A	#N/A	-12.0482	-76.9825	542	29	#N/A	#N/A	M	35--50	#N/A	-10.4	11.1	3.3	y	18	261	14914.10751	14.91410751	Coastal	14.72	2.63	91.11	0.65	0.01	0.03	1.19	0	0.000106759	0.00000294	0.0000312	0.00000114	Williams, J. S., & Murphy, M. S. (2013). Living and dying as subjects of the Inca Empire: Adult diet and health at Puruchuco-Huaquerones, Peru. Journal of Anthropological Archaeology, 32(2), 165-179.; Williams, J. S., & Katzenberg, M. A. (2012). Seasonal fluctuations in diet and death during the late horizon: a stable isotopic analysis of hair and nail from the central coast of Peru. Journal of A…	446
Puruchuco-Huaquerones	Puruchuco-Huaquerones	Rimac Valley	Central Coast	Late Horizon	474	418	474	418	NA	NA	#N/A	#N/A	-12.0482	-76.9825	543	31	#N/A	#N/A	M	35--50	#N/A	-11.9	11.4	3.2	y	9.1	261	14914.10751	14.91410751	Coastal	14.72	2.63	91.11	0.65	0.01	0.03	1.2	0	0.00010735	0.00000297	0.0000311	0.00000114	Williams, J. S., & Murphy, M. S. (2013). Living and dying as subjects of the Inca Empire: Adult diet and health at Puruchuco-Huaquerones, Peru. Journal of Anthropological Archaeology, 32(2), 165-179.; Williams, J. S., & Katzenberg, M. A. (2012). Seasonal fluctuations in diet and death during the late horizon: a stable isotopic analysis of hair and nail from the central coast of Peru. Journal of A…	446
Puruchuco-Huaquerones	Puruchuco-Huaquerones	Rimac Valley	Central Coast	Late Horizon	474	418	474	418	NA	NA	#N/A	#N/A	-12.0482	-76.9825	544	32	#N/A	#N/A	M	35--50	#N/A	-10.2	10.5	3.2	y	12.6	261	14914.10751	14.91410751	Coastal	14.72	2.63	91.11	0.65	0.01	0.03	1.19	0	0.000107153	0.00000296	0.0000315	0.00000114	Williams, J. S., & Murphy, M. S. (2013). Living and dying as subjects of the Inca Empire: Adult diet and health at Puruchuco-Huaquerones, Peru. Journal of Anthropological Archaeology, 32(2), 165-179.; Williams, J. S., & Katzenberg, M. A. (2012). Seasonal fluctuations in diet and death during the late horizon: a stable isotopic analysis of hair and nail from the central coast of Peru. Journal of A…	446
Puruchuco-Huaquerones	Puruchuco-Huaquerones	Rimac Valley	Central Coast	Late Horizon	474	418	474	418	NA	NA	#N/A	#N/A	-12.0482	-76.9825	545	50	#N/A	#N/A	M	35--50	#N/A	-10.6	11	3.2	y	17.6	261	14914.10751	14.91410751	Coastal	14.72	2.63	91.11	0.65	0.01	0.03	1.19	0	0.000106707	0.00000295	0.0000316	0.00000116	Williams, J. S., & Murphy, M. S. (2013). Living and dying as subjects of the Inca Empire: Adult diet and health at Puruchuco-Huaquerones, Peru. Journal of Anthropological Archaeology, 32(2), 165-179.; Williams, J. S., & Katzenberg, M. A. (2012). Seasonal fluctuations in diet and death during the late horizon: a stable isotopic analysis of hair and nail from the central coast of Peru. Journal of A…	446
Puruchuco-Huaquerones	Puruchuco-Huaquerones	Rimac Valley	Central Coast	Late Horizon	474	418	474	418	NA	NA	#N/A	#N/A	-12.0482	-76.9825	546	51	#N/A	#N/A	M	35--50	#N/A	-10.3	12.3	3.2	y	23.2	261	14914.10751	14.91410751	Coastal	14.72	2.63	91.11	0.65	0.01	0.03	1.2	0	0.000106782	0.00000297	0.0000311	0.00000115	Williams, J. S., & Murphy, M. S. (2013). Living and dying as subjects of the Inca Empire: Adult diet and health at Puruchuco-Huaquerones, Peru. Journal of Anthropological Archaeology, 32(2), 165-179.; Williams, J. S., & Katzenberg, M. A. (2012). Seasonal fluctuations in diet and death during the late horizon: a stable isotopic analysis of hair and nail from the central coast of Peru. Journal of A…	446
Puruchuco-Huaquerones	Puruchuco-Huaquerones	Rimac Valley	Central Coast	Late Horizon	474	418	474	418	NA	NA	#N/A	#N/A	-12.0482	-76.9825	547	54	#N/A	#N/A	M	35--50	#N/A	-11.2	9.7	3.2	y	15.7	261	14914.10751	14.91410751	Coastal	14.72	2.63	91.11	0.65	0.01	0.03	1.2	0	0.000106558	0.00000294	0.0000313	0.00000114	Williams, J. S., & Murphy, M. S. (2013). Living and dying as subjects of the Inca Empire: Adult diet and health at Puruchuco-Huaquerones, Peru. Journal of Anthropological Archaeology, 32(2), 165-179.; Williams, J. S., & Katzenberg, M. A. (2012). Seasonal fluctuations in diet and death during the late horizon: a stable isotopic analysis of hair and nail from the central coast of Peru. Journal of A…	446
Puruchuco-Huaquerones	Puruchuco-Huaquerones	Rimac Valley	Central Coast	Late Horizon	474	418	474	418	NA	NA	#N/A	#N/A	-12.0482	-76.9825	548	58	#N/A	#N/A	M	35--50	#N/A	-8.5	11.4	3.3	y	19.8	261	14914.10751	14.91410751	Coastal	14.72	2.63	91.11	0.65	0.01	0.03	1.19	0	0.000106765	0.00000296	0.0000311	0.00000114	Williams, J. S., & Murphy, M. S. (2013). Living and dying as subjects of the Inca Empire: Adult diet and health at Puruchuco-Huaquerones, Peru. Journal of Anthropological Archaeology, 32(2), 165-179.; Williams, J. S., & Katzenberg, M. A. (2012). Seasonal fluctuations in diet and death during the late horizon: a stable isotopic analysis of hair and nail from the central coast of Peru. Journal of A…	446
Puruchuco-Huaquerones	Puruchuco-Huaquerones	Rimac Valley	Central Coast	Late Horizon	474	418	474	418	NA	NA	#N/A	#N/A	-12.0482	-76.9825	549	59	#N/A	#N/A	M	35--50	#N/A	-9.4	10.9	3.4	y	21.6	261	14914.10751	14.91410751	Coastal	14.72	2.63	91.11	0.65	0.01	0.03	1.2	0	0.000107178	0.00000297	0.0000312	0.00000114	Williams, J. S., & Murphy, M. S. (2013). Living and dying as subjects of the Inca Empire: Adult diet and health at Puruchuco-Huaquerones, Peru. Journal of Anthropological Archaeology, 32(2), 165-179.; Williams, J. S., & Katzenberg, M. A. (2012). Seasonal fluctuations in diet and death during the late horizon: a stable isotopic analysis of hair and nail from the central coast of Peru. Journal of A…	445
Puruchuco-Huaquerones	Puruchuco-Huaquerones	Rimac Valley	Central Coast	Late Horizon	474	418	474	418	NA	NA	#N/A	#N/A	-12.0482	-76.9825	550	62	#N/A	#N/A	M	35--50	#N/A	-9.9	9.5	3.3	y	12.7	261	14914.10751	14.91410751	Coastal	14.72	2.63	91.11	0.65	0.01	0.03	1.19	0	0.000107043	0.00000294	0.0000309	0.00000115	Williams, J. S., & Murphy, M. S. (2013). Living and dying as subjects of the Inca Empire: Adult diet and health at Puruchuco-Huaquerones, Peru. Journal of Anthropological Archaeology, 32(2), 165-179.; Williams, J. S., & Katzenberg, M. A. (2012). Seasonal fluctuations in diet and death during the late horizon: a stable isotopic analysis of hair and nail from the central coast of Peru. Journal of A…	446
Puruchuco-Huaquerones	Puruchuco-Huaquerones	Rimac Valley	Central Coast	Late Horizon	474	418	474	418	NA	NA	#N/A	#N/A	-12.0482	-76.9825	551	34	#N/A	#N/A	M	50+	#N/A	-10.2	11.3	3.3	y	17.6	261	14914.10751	14.91410751	Coastal	14.72	2.63	91.11	0.65	0.01	0.03	1.2	0	0.000106952	0.00000295	0.0000314	0.00000113	Williams, J. S., & Murphy, M. S. (2013). Living and dying as subjects of the Inca Empire: Adult diet and health at Puruchuco-Huaquerones, Peru. Journal of Anthropological Archaeology, 32(2), 165-179.; Williams, J. S., & Katzenberg, M. A. (2012). Seasonal fluctuations in diet and death during the late horizon: a stable isotopic analysis of hair and nail from the central coast of Peru. Journal of A…	446
Puruchuco-Huaquerones	Puruchuco-Huaquerones	Rimac Valley	Central Coast	Late Horizon	474	418	474	418	NA	NA	#N/A	#N/A	-12.0482	-76.9825	552	65	#N/A	#N/A	M?	35--50	#N/A	-10.9	11.3	3.3	y	15.7	261	14914.10751	14.91410751	Coastal	14.72	2.63	91.11	0.65	0.01	0.03	1.2	0	0.000106876	0.00000295	0.0000312	0.00000114	Williams, J. S., & Murphy, M. S. (2013). Living and dying as subjects of the Inca Empire: Adult diet and health at Puruchuco-Huaquerones, Peru. Journal of Anthropological Archaeology, 32(2), 165-179.; Williams, J. S., & Katzenberg, M. A. (2012). Seasonal fluctuations in diet and death during the late horizon: a stable isotopic analysis of hair and nail from the central coast of Peru. Journal of A…	446
Puruchuco-Huaquerones	Puruchuco-Huaquerones	Rimac Valley	Central Coast	Late Horizon	474	418	474	418	NA	NA	#N/A	#N/A	-12.0482	-76.9825	553	42	#N/A	#N/A	I	Adult	#N/A	-10.6	8.4	3.2	y	5	261	14914.10751	14.91410751	Coastal	14.72	2.63	91.11	0.65	0.01	0.03	1.2	0	0.00010634	0.00000298	0.0000313	0.00000113	Williams, J. S., & Murphy, M. S. (2013). Living and dying as subjects of the Inca Empire: Adult diet and health at Puruchuco-Huaquerones, Peru. Journal of Anthropological Archaeology, 32(2), 165-179.; Williams, J. S., & Katzenberg, M. A. (2012). Seasonal fluctuations in diet and death during the late horizon: a stable isotopic analysis of hair and nail from the central coast of Peru. Journal of A…	447
Rinconada Alta	Rinconada Alta	Rimac Valley	Central Coast	Late Intermediate Period	1050	480	1050	480	NA	NA	#N/A	#N/A	-12.0813	-76.9411	554	RINC-D02.I-CF01	RIMAC-RINC.M244	#N/A	M	YA	#N/A	-10.6	11.8	2.9	y	9.2	242	14819.75302	14.81975302	Coastal	14.73	2.6	90.22	0.66	0.04	0.03	2.16	0.01	0.000161971	0.00000228	0.0000653	0.00000101	Marsteller, S. J., Zolotova, N., & Knudson, K. J. (2017). Investigating economic specialization on the central Peruvian coast: A reconstruction of Late Intermediate Period Ychsma diet using stable isotopes. American Journal of Physical Anthropology, 162(2), 300-317.; Marsteller, S. J., Knudson, K. J., Gordon, G., & Anbar, A. (2017). Biogeochemical reconstructions of life histories as a method to …	768
Rinconada Alta	Rinconada Alta	Rimac Valley	Central Coast	Late Intermediate Period	1050	480	1050	480	NA	NA	#N/A	#N/A	-12.0813	-76.9411	555	RINC-G9698.II-0434-ENT033	RIMAC-RINC.M252	#N/A	I	C	#N/A	-8.4	11.8	2.9	y	13.4	242	14819.75302	14.81975302	Coastal	14.73	2.6	90.22	0.66	0.04	0.03	2.21	0.01	0.000162142	0.00000229	0.0000656	0.00000101	Marsteller, S. J., Zolotova, N., & Knudson, K. J. (2017). Investigating economic specialization on the central Peruvian coast: A reconstruction of Late Intermediate Period Ychsma diet using stable isotopes. American Journal of Physical Anthropology, 162(2), 300-317.; Marsteller, S. J., Knudson, K. J., Gordon, G., & Anbar, A. (2017). Biogeochemical reconstructions of life histories as a method to …	765
Rinconada Alta	Rinconada Alta	Rimac Valley	Central Coast	Late Intermediate Period	1050	480	1050	480	NA	NA	#N/A	#N/A	-12.0813	-76.9411	556	RINC-G9698.II-0463-ENT040	RIMAC-RINC.M256	#N/A	M	MA	#N/A	-11.7	11.6	2.9	y	10.5	242	14819.75302	14.81975302	Coastal	14.72	2.6	90.22	0.66	0.04	0.03	2.18	0.01	0.000161764	0.00000229	0.0000647	0.00000101	Marsteller, S. J., Zolotova, N., & Knudson, K. J. (2017). Investigating economic specialization on the central Peruvian coast: A reconstruction of Late Intermediate Period Ychsma diet using stable isotopes. American Journal of Physical Anthropology, 162(2), 300-317.; Marsteller, S. J., Knudson, K. J., Gordon, G., & Anbar, A. (2017). Biogeochemical reconstructions of life histories as a method to …	766
Rinconada Alta	Rinconada Alta	Rimac Valley	Central Coast	Late Intermediate Period	1050	480	1050	480	NA	NA	#N/A	#N/A	-12.0813	-76.9411	557	RINC-G9698.II-0563-ENT53	RIMAC-RINC.M264	#N/A	M	YA	#N/A	-9.2	13.9	2.9	y	6.8	242	14819.75302	14.81975302	Coastal	14.72	2.6	90.22	0.66	0.04	0.03	2.13	0.01	0.000160979	0.00000227	0.0000645	0.00000101	Marsteller, S. J., Zolotova, N., & Knudson, K. J. (2017). Investigating economic specialization on the central Peruvian coast: A reconstruction of Late Intermediate Period Ychsma diet using stable isotopes. American Journal of Physical Anthropology, 162(2), 300-317.; Marsteller, S. J., Knudson, K. J., Gordon, G., & Anbar, A. (2017). Biogeochemical reconstructions of life histories as a method to …	770
Rinconada Alta	Rinconada Alta	Rimac Valley	Central Coast	Late Intermediate Period	1050	480	1050	480	NA	NA	#N/A	#N/A	-12.0813	-76.9411	558	RINC-G9698.II-0567-ENT116	RIMAC-RINC.M268	#N/A	F	A	#N/A	-11.6	11.6	3.1	y	13.5	242	14819.75302	14.81975302	Coastal	14.73	2.6	90.22	0.66	0.04	0.03	2.16	0.01	0.000161918	0.00000227	0.0000659	0.00000102	Marsteller, S. J., Zolotova, N., & Knudson, K. J. (2017). Investigating economic specialization on the central Peruvian coast: A reconstruction of Late Intermediate Period Ychsma diet using stable isotopes. American Journal of Physical Anthropology, 162(2), 300-317.; Marsteller, S. J., Knudson, K. J., Gordon, G., & Anbar, A. (2017). Biogeochemical reconstructions of life histories as a method to …	767
Rinconada Alta	Rinconada Alta	Rimac Valley	Central Coast	Late Intermediate Period	1050	480	1050	480	NA	NA	#N/A	#N/A	-12.0813	-76.9411	559	RINC-D02.IIA-CF23	RIMAC-RINC.M281	#N/A	I	C	#N/A	-10.3	13.4	3.2	y	23.3	242	14819.75302	14.81975302	Coastal	14.73	2.6	90.22	0.66	0.04	0.03	2.17	0.01	0.000162235	0.00000229	0.000065	0.00000101	Marsteller, S. J., Zolotova, N., & Knudson, K. J. (2017). Investigating economic specialization on the central Peruvian coast: A reconstruction of Late Intermediate Period Ychsma diet using stable isotopes. American Journal of Physical Anthropology, 162(2), 300-317.; Marsteller, S. J., Knudson, K. J., Gordon, G., & Anbar, A. (2017). Biogeochemical reconstructions of life histories as a method to …	764
Rinconada Alta	Rinconada Alta	Rimac Valley	Central Coast	Late Intermediate Period	1050	480	1050	480	NA	NA	#N/A	#N/A	-12.0813	-76.9411	560	RINC-D02.IIA-CF29	RIMAC-RINC.M289	#N/A	F	MA	#N/A	-10.6	12.2	2.9	y	12.1	242	14819.75302	14.81975302	Coastal	14.73	2.6	90.22	0.66	0.04	0.03	2.15	0.01	0.000160986	0.0000023	0.0000649	0.00000102	Marsteller, S. J., Zolotova, N., & Knudson, K. J. (2017). Investigating economic specialization on the central Peruvian coast: A reconstruction of Late Intermediate Period Ychsma diet using stable isotopes. American Journal of Physical Anthropology, 162(2), 300-317.; Marsteller, S. J., Knudson, K. J., Gordon, G., & Anbar, A. (2017). Biogeochemical reconstructions of life histories as a method to …	767
Rinconada Alta	Rinconada Alta	Rimac Valley	Central Coast	Late Intermediate Period	1050	480	1050	480	NA	NA	#N/A	#N/A	-12.0813	-76.9411	561	RINC-D02.IIA-CF57	RIMAC-RINC.M311	#N/A	M?	MA	#N/A	-10.2	10.8	2.9	y	12.8	242	14819.75302	14.81975302	Coastal	14.73	2.6	90.22	0.66	0.04	0.03	2.17	0.01	0.000162029	0.00000228	0.0000655	0.00000101	Marsteller, S. J., Zolotova, N., & Knudson, K. J. (2017). Investigating economic specialization on the central Peruvian coast: A reconstruction of Late Intermediate Period Ychsma diet using stable isotopes. American Journal of Physical Anthropology, 162(2), 300-317.; Marsteller, S. J., Knudson, K. J., Gordon, G., & Anbar, A. (2017). Biogeochemical reconstructions of life histories as a method to …	761
Rinconada Alta	Rinconada Alta	Rimac Valley	Central Coast	Late Intermediate Period	1050	480	1050	480	NA	NA	#N/A	#N/A	-12.0813	-76.9411	562	RINC-D02.IIA-CF59	RIMAC-RINC.M315	#N/A	M	MA	#N/A	-10.2	15.2	2.9	y	13.8	242	14819.75302	14.81975302	Coastal	14.72	2.6	90.22	0.66	0.04	0.03	2.17	0.01	0.000161223	0.00000228	0.0000655	0.00000102	Marsteller, S. J., Zolotova, N., & Knudson, K. J. (2017). Investigating economic specialization on the central Peruvian coast: A reconstruction of Late Intermediate Period Ychsma diet using stable isotopes. American Journal of Physical Anthropology, 162(2), 300-317.; Marsteller, S. J., Knudson, K. J., Gordon, G., & Anbar, A. (2017). Biogeochemical reconstructions of life histories as a method to …	771
Rinconada Alta	Rinconada Alta	Rimac Valley	Central Coast	Late Intermediate Period	1050	480	1050	480	NA	NA	#N/A	#N/A	-12.0813	-76.9411	563	RINC-D02.IIA-CF82A	RIMAC-RINC.M329	#N/A	F	YA	#N/A	-8.3	13.2	2.9	y	13.8	242	14819.75302	14.81975302	Coastal	14.72	2.6	90.22	0.66	0.04	0.03	2.2	0.01	0.000160795	0.00000228	0.0000649	0.00000101	Marsteller, S. J., Zolotova, N., & Knudson, K. J. (2017). Investigating economic specialization on the central Peruvian coast: A reconstruction of Late Intermediate Period Ychsma diet using stable isotopes. American Journal of Physical Anthropology, 162(2), 300-317.; Marsteller, S. J., Knudson, K. J., Gordon, G., & Anbar, A. (2017). Biogeochemical reconstructions of life histories as a method to …	765
Rinconada Alta	Rinconada Alta	Rimac Valley	Central Coast	Late Intermediate Period	1050	480	1050	480	NA	NA	#N/A	#N/A	-12.0813	-76.9411	564	RINC-D02.IIA-CF91	RIMAC-RINC.M334	#N/A	F	OA	#N/A	-9.3	14.4	2.9	y	2.7	242	14819.75302	14.81975302	Coastal	14.72	2.6	90.22	0.66	0.04	0.03	2.15	0.01	0.000162582	0.00000228	0.0000655	0.00000101	Marsteller, S. J., Zolotova, N., & Knudson, K. J. (2017). Investigating economic specialization on the central Peruvian coast: A reconstruction of Late Intermediate Period Ychsma diet using stable isotopes. American Journal of Physical Anthropology, 162(2), 300-317.; Marsteller, S. J., Knudson, K. J., Gordon, G., & Anbar, A. (2017). Biogeochemical reconstructions of life histories as a method to …	765
Rinconada Alta	Rinconada Alta	Rimac Valley	Central Coast	Late Intermediate Period	1050	480	1050	480	NA	NA	#N/A	#N/A	-12.0813	-76.9411	565	RINC-D02.IIA-CF95	RIMAC-RINC.M338	#N/A	F	OA	#N/A	-11.8	13.8	2.9	y	8.1	242	14819.75302	14.81975302	Coastal	14.72	2.6	90.22	0.66	0.04	0.03	2.18	0.01	0.000161978	0.00000226	0.000065	0.00000102	Marsteller, S. J., Zolotova, N., & Knudson, K. J. (2017). Investigating economic specialization on the central Peruvian coast: A reconstruction of Late Intermediate Period Ychsma diet using stable isotopes. American Journal of Physical Anthropology, 162(2), 300-317.; Marsteller, S. J., Knudson, K. J., Gordon, G., & Anbar, A. (2017). Biogeochemical reconstructions of life histories as a method to …	762
Rinconada Alta	Rinconada Alta	Rimac Valley	Central Coast	Late Intermediate Period	1050	480	1050	480	NA	NA	#N/A	#N/A	-12.0813	-76.9411	566	RINC-D02.IIA-CF97	RIMAC-RINC.M342	#N/A	M	YA	#N/A	-11.3	12.2	2.9	y	18.7	242	14819.75302	14.81975302	Coastal	14.73	2.6	90.22	0.66	0.04	0.03	2.22	0.01	0.000161225	0.00000228	0.0000648	0.00000102	Marsteller, S. J., Zolotova, N., & Knudson, K. J. (2017). Investigating economic specialization on the central Peruvian coast: A reconstruction of Late Intermediate Period Ychsma diet using stable isotopes. American Journal of Physical Anthropology, 162(2), 300-317.; Marsteller, S. J., Knudson, K. J., Gordon, G., & Anbar, A. (2017). Biogeochemical reconstructions of life histories as a method to …	766
Rinconada Alta	Rinconada Alta	Rimac Valley	Central Coast	Late Intermediate Period	1050	480	1050	480	NA	NA	#N/A	#N/A	-12.0813	-76.9411	567	RINC-G9698.IIAE-1026-2	RIMAC-RINC.M346	#N/A	F?	MA	#N/A	-9.6	14.4	2.9	y	12.8	242	14819.75302	14.81975302	Coastal	14.73	2.6	90.22	0.66	0.04	0.03	2.13	0.01	0.00016172	0.00000229	0.0000649	0.00000102	Marsteller, S. J., Zolotova, N., & Knudson, K. J. (2017). Investigating economic specialization on the central Peruvian coast: A reconstruction of Late Intermediate Period Ychsma diet using stable isotopes. American Journal of Physical Anthropology, 162(2), 300-317.; Marsteller, S. J., Knudson, K. J., Gordon, G., & Anbar, A. (2017). Biogeochemical reconstructions of life histories as a method to …	764
Rinconada Alta	Rinconada Alta	Rimac Valley	Central Coast	Late Intermediate Period	1050	480	1050	480	NA	NA	#N/A	#N/A	-12.0813	-76.9411	568	RINC-G9698.IIAE-1115-1	RIMAC-RINC.M349	#N/A	I	C	#N/A	-11.7	10.8	3	y	14.5	242	14819.75302	14.81975302	Coastal	14.73	2.6	90.22	0.66	0.04	0.03	2.15	0.01	0.000161627	0.00000228	0.000065	0.00000101	Marsteller, S. J., Zolotova, N., & Knudson, K. J. (2017). Investigating economic specialization on the central Peruvian coast: A reconstruction of Late Intermediate Period Ychsma diet using stable isotopes. American Journal of Physical Anthropology, 162(2), 300-317.; Marsteller, S. J., Knudson, K. J., Gordon, G., & Anbar, A. (2017). Biogeochemical reconstructions of life histories as a method to …	762
Rinconada Alta	Rinconada Alta	Rimac Valley	Central Coast	Late Intermediate Period	1050	480	1050	480	NA	NA	#N/A	#N/A	-12.0813	-76.9411	569	RINC-G9698.IIAE-1119A	RIMAC-RINC.M352	#N/A	F	YA	#N/A	-11	16.3	3	y	14.2	242	14819.75302	14.81975302	Coastal	14.72	2.6	90.22	0.66	0.04	0.03	2.17	0.01	0.000162544	0.00000227	0.0000662	0.00000101	Marsteller, S. J., Zolotova, N., & Knudson, K. J. (2017). Investigating economic specialization on the central Peruvian coast: A reconstruction of Late Intermediate Period Ychsma diet using stable isotopes. American Journal of Physical Anthropology, 162(2), 300-317.; Marsteller, S. J., Knudson, K. J., Gordon, G., & Anbar, A. (2017). Biogeochemical reconstructions of life histories as a method to …	767
Rinconada Alta	Rinconada Alta	Rimac Valley	Central Coast	Late Intermediate Period	1050	480	1050	480	NA	NA	#N/A	#N/A	-12.0813	-76.9411	570	RINC-G9698.IIAE-1154	RIMAC-RINC.M357	#N/A	F	MA	#N/A	-10.7	14	2.9	y	11.2	242	14819.75302	14.81975302	Coastal	14.72	2.6	90.22	0.66	0.04	0.03	2.14	0.01	0.000160938	0.00000227	0.0000659	0.00000101	Marsteller, S. J., Zolotova, N., & Knudson, K. J. (2017). Investigating economic specialization on the central Peruvian coast: A reconstruction of Late Intermediate Period Ychsma diet using stable isotopes. American Journal of Physical Anthropology, 162(2), 300-317.; Marsteller, S. J., Knudson, K. J., Gordon, G., & Anbar, A. (2017). Biogeochemical reconstructions of life histories as a method to …	762.5
Rinconada Alta	Rinconada Alta	Rimac Valley	Central Coast	Late Intermediate Period	1050	480	1050	480	NA	NA	#N/A	#N/A	-12.0813	-76.9411	571	RINC-G9698.IIAE-1169	RIMAC-RINC.M360	#N/A	F	Adol	#N/A	-11.1	12.4	2.9	y	7.2	242	14819.75302	14.81975302	Coastal	14.72	2.6	90.22	0.66	0.04	0.03	2.2	0.01	0.000161938	0.00000229	0.0000652	0.00000103	Marsteller, S. J., Zolotova, N., & Knudson, K. J. (2017). Investigating economic specialization on the central Peruvian coast: A reconstruction of Late Intermediate Period Ychsma diet using stable isotopes. American Journal of Physical Anthropology, 162(2), 300-317.; Marsteller, S. J., Knudson, K. J., Gordon, G., & Anbar, A. (2017). Biogeochemical reconstructions of life histories as a method to …	768
Rinconada Alta	Rinconada Alta	Rimac Valley	Central Coast	Late Intermediate Period	1050	480	1050	480	NA	NA	#N/A	#N/A	-12.0813	-76.9411	572	RINC-G9698.IIAE-1183	RIMAC-RINC.M364	#N/A	M	YA	#N/A	-9.8	13.4	2.9	y	9.1	242	14819.75302	14.81975302	Coastal	14.73	2.6	90.22	0.66	0.04	0.03	2.14	0.01	0.000162379	0.00000228	0.0000651	0.00000102	Marsteller, S. J., Zolotova, N., & Knudson, K. J. (2017). Investigating economic specialization on the central Peruvian coast: A reconstruction of Late Intermediate Period Ychsma diet using stable isotopes. American Journal of Physical Anthropology, 162(2), 300-317.; Marsteller, S. J., Knudson, K. J., Gordon, G., & Anbar, A. (2017). Biogeochemical reconstructions of life histories as a method to …	766.5
Rinconada Alta	Rinconada Alta	Rimac Valley	Central Coast	Late Intermediate Period	1050	480	1050	480	NA	NA	#N/A	#N/A	-12.0813	-76.9411	573	RINC-G9698.IIAE-1199	RIMAC-RINC.M367	#N/A	F	OA	#N/A	-11.8	13.4	3	y	2.2	242	14819.75302	14.81975302	Coastal	14.73	2.6	90.22	0.66	0.04	0.04	2.19	0.01	0.00016236	0.00000228	0.0000663	0.000001	Marsteller, S. J., Zolotova, N., & Knudson, K. J. (2017). Investigating economic specialization on the central Peruvian coast: A reconstruction of Late Intermediate Period Ychsma diet using stable isotopes. American Journal of Physical Anthropology, 162(2), 300-317.; Marsteller, S. J., Knudson, K. J., Gordon, G., & Anbar, A. (2017). Biogeochemical reconstructions of life histories as a method to …	764
Rinconada Alta	Rinconada Alta	Rimac Valley	Central Coast	Late Intermediate Period	1050	480	1050	480	NA	NA	#N/A	#N/A	-12.0813	-76.9411	574	RINC-G9698.IV-0226	RIMAC-RINC.M368	#N/A	F?	Adol	#N/A	-12.2	11.6	3	y	13.7	242	14819.75302	14.81975302	Coastal	14.72	2.6	90.22	0.66	0.04	0.03	2.16	0.01	0.000162728	0.00000227	0.0000652	0.00000102	Marsteller, S. J., Zolotova, N., & Knudson, K. J. (2017). Investigating economic specialization on the central Peruvian coast: A reconstruction of Late Intermediate Period Ychsma diet using stable isotopes. American Journal of Physical Anthropology, 162(2), 300-317.; Marsteller, S. J., Knudson, K. J., Gordon, G., & Anbar, A. (2017). Biogeochemical reconstructions of life histories as a method to …	763
Rinconada Alta	Rinconada Alta	Rimac Valley	Central Coast	Late Intermediate Period	1050	480	1050	480	NA	NA	#N/A	#N/A	-12.0813	-76.9411	575	RINC-G9698.V-0496-ENT054	RIMAC-RINC.M370	#N/A	M	YA	#N/A	-10.6	12	2.9	y	11.2	242	14819.75302	14.81975302	Coastal	14.73	2.6	90.22	0.66	0.04	0.04	2.16	0.01	0.000160958	0.00000227	0.0000651	0.00000101	Marsteller, S. J., Zolotova, N., & Knudson, K. J. (2017). Investigating economic specialization on the central Peruvian coast: A reconstruction of Late Intermediate Period Ychsma diet using stable isotopes. American Journal of Physical Anthropology, 162(2), 300-317.; Marsteller, S. J., Knudson, K. J., Gordon, G., & Anbar, A. (2017). Biogeochemical reconstructions of life histories as a method to …	763
Rinconada Alta	Rinconada Alta	Rimac Valley	Central Coast	Late Intermediate Period	1050	480	1050	480	NA	NA	#N/A	#N/A	-12.0813	-76.9411	576	RINC-G9698.V-0509-ENT067	RIMAC-RINC.M379	#N/A	I	C	#N/A	-9	12.9	2.9	y	15.1	242	14819.75302	14.81975302	Coastal	14.72	2.6	90.22	0.66	0.04	0.03	2.17	0.01	0.000163388	0.00000229	0.0000656	0.00000101	Marsteller, S. J., Zolotova, N., & Knudson, K. J. (2017). Investigating economic specialization on the central Peruvian coast: A reconstruction of Late Intermediate Period Ychsma diet using stable isotopes. American Journal of Physical Anthropology, 162(2), 300-317.; Marsteller, S. J., Knudson, K. J., Gordon, G., & Anbar, A. (2017). Biogeochemical reconstructions of life histories as a method to …	762
Rinconada Alta	Rinconada Alta	Rimac Valley	Central Coast	Late Intermediate Period	1050	480	1050	480	NA	NA	#N/A	#N/A	-12.0813	-76.9411	577	RINC-G9698.V-0519-ENT077	RIMAC-RINC.M382	#N/A	M	YA	#N/A	-9.9	12.9	2.9	y	10.9	242	14819.75302	14.81975302	Coastal	14.72	2.6	90.22	0.66	0.04	0.03	2.18	0.01	0.000161598	0.00000229	0.0000654	0.00000101	Marsteller, S. J., Zolotova, N., & Knudson, K. J. (2017). Investigating economic specialization on the central Peruvian coast: A reconstruction of Late Intermediate Period Ychsma diet using stable isotopes. American Journal of Physical Anthropology, 162(2), 300-317.; Marsteller, S. J., Knudson, K. J., Gordon, G., & Anbar, A. (2017). Biogeochemical reconstructions of life histories as a method to …	766
Rinconada Alta	Rinconada Alta	Rimac Valley	Central Coast	Late Intermediate Period	1050	480	1050	480	NA	NA	#N/A	#N/A	-12.0813	-76.9411	578	RINC-G9698.V-0520.1-ENT078	RIMAC-RINC.M386	#N/A	F	OA	#N/A	-9.2	15.6	3	y	10.3	242	14819.75302	14.81975302	Coastal	14.72	2.6	90.22	0.66	0.04	0.03	2.18	0.01	0.000162423	0.00000227	0.0000646	0.00000102	Marsteller, S. J., Zolotova, N., & Knudson, K. J. (2017). Investigating economic specialization on the central Peruvian coast: A reconstruction of Late Intermediate Period Ychsma diet using stable isotopes. American Journal of Physical Anthropology, 162(2), 300-317.; Marsteller, S. J., Knudson, K. J., Gordon, G., & Anbar, A. (2017). Biogeochemical reconstructions of life histories as a method to …	763
Rinconada Alta	Rinconada Alta	Rimac Valley	Central Coast	Late Intermediate Period	1050	480	1050	480	NA	NA	#N/A	#N/A	-12.0813	-76.9411	579	RINC-G9698.V-0521-ENT079	RIMAC-RINC.M392	#N/A	F	MA	#N/A	-11.8	12.8	3	y	18.6	242	14819.75302	14.81975302	Coastal	14.73	2.6	90.22	0.66	0.04	0.03	2.16	0.01	0.000160828	0.0000023	0.0000646	0.00000102	Marsteller, S. J., Zolotova, N., & Knudson, K. J. (2017). Investigating economic specialization on the central Peruvian coast: A reconstruction of Late Intermediate Period Ychsma diet using stable isotopes. American Journal of Physical Anthropology, 162(2), 300-317.; Marsteller, S. J., Knudson, K. J., Gordon, G., & Anbar, A. (2017). Biogeochemical reconstructions of life histories as a method to …	764
Roca Verde	Roca Verde	Ilo Valley	South Coast	Early Intermediate Period	2449	1750	2449	1750	NA	NA	#N/A	#N/A	-17.5244	-71.3584	580	Specimen 1	#N/A	#N/A	#N/A	#N/A	#N/A	-10.37	17.99	#N/A	y	#N/A	116	898.4461291	0.898446129	Coastal	19.41	0.08	176.63	0.87	0.05	0	2.54	0.03	0.000116538	0.00000346	0.0000358	0.00000103	Tomczak, P. D. (2001). Prehistoric socio-economic relations and population organization in the Lower Osmore Valley of southern Peru. Ph.D. Dissertation. University of New Mexico, Albuquerque, NM.	2106
Roca Verde	Roca Verde	Ilo Valley	South Coast	Early Intermediate Period	2449	1750	2449	1750	NA	NA	#N/A	#N/A	-17.5244	-71.3584	581	Specimen 15	#N/A	#N/A	#N/A	#N/A	#N/A	-12.94	23.84	#N/A	y	#N/A	116	898.4461291	0.898446129	Coastal	19.41	0.08	176.63	0.87	0.05	0	2.56	0.03	0.000116576	0.00000343	0.0000356	0.00000104	Tomczak, P. D. (2001). Prehistoric socio-economic relations and population organization in the Lower Osmore Valley of southern Peru. Ph.D. Dissertation. University of New Mexico, Albuquerque, NM.	2103
Roca Verde	Roca Verde	Ilo Valley	South Coast	Early Intermediate Period	2449	1750	2449	1750	NA	NA	#N/A	#N/A	-17.5244	-71.3584	582	Specimen 16	#N/A	#N/A	#N/A	#N/A	#N/A	-11.87	24.32	#N/A	y	#N/A	116	898.4461291	0.898446129	Coastal	19.41	0.08	176.63	0.87	0.05	0	2.57	0.03	0.0001156	0.00000344	0.0000357	0.00000103	Tomczak, P. D. (2001). Prehistoric socio-economic relations and population organization in the Lower Osmore Valley of southern Peru. Ph.D. Dissertation. University of New Mexico, Albuquerque, NM.	2095.5
Roca Verde	Roca Verde	Ilo Valley	South Coast	Early Intermediate Period	2449	1750	2449	1750	NA	NA	#N/A	#N/A	-17.5244	-71.3584	583	Specimen 18	#N/A	#N/A	#N/A	#N/A	#N/A	-11.95	22.97	#N/A	y	#N/A	116	898.4461291	0.898446129	Coastal	19.41	0.08	176.63	0.87	0.05	0	2.55	0.03	0.000116231	0.00000345	0.000036	0.00000103	Tomczak, P. D. (2001). Prehistoric socio-economic relations and population organization in the Lower Osmore Valley of southern Peru. Ph.D. Dissertation. University of New Mexico, Albuquerque, NM.	2099
Roca Verde	Roca Verde	Ilo Valley	South Coast	Early Intermediate Period	2449	1750	2449	1750	NA	NA	#N/A	#N/A	-17.5244	-71.3584	584	Specimen 19	#N/A	#N/A	#N/A	#N/A	#N/A	-11.74	23.94	#N/A	y	#N/A	116	898.4461291	0.898446129	Coastal	19.41	0.08	176.63	0.87	0.05	0	2.55	0.03	0.000116415	0.00000344	0.0000353	0.00000104	Tomczak, P. D. (2001). Prehistoric socio-economic relations and population organization in the Lower Osmore Valley of southern Peru. Ph.D. Dissertation. University of New Mexico, Albuquerque, NM.	2100
Roca Verde	Roca Verde	Ilo Valley	South Coast	Early Intermediate Period	2449	1750	2449	1750	NA	NA	#N/A	#N/A	-17.5244	-71.3584	585	Specimen 21-1	#N/A	#N/A	#N/A	#N/A	#N/A	-11.51	23.58	#N/A	y	#N/A	116	898.4461291	0.898446129	Coastal	19.41	0.08	176.63	0.87	0.05	0	2.55	0.03	0.000116657	0.00000346	0.0000356	0.00000104	Tomczak, P. D. (2001). Prehistoric socio-economic relations and population organization in the Lower Osmore Valley of southern Peru. Ph.D. Dissertation. University of New Mexico, Albuquerque, NM.	2094
Roca Verde	Roca Verde	Ilo Valley	South Coast	Early Intermediate Period	2449	1750	2449	1750	NA	NA	#N/A	#N/A	-17.5244	-71.3584	586	Specimen 21-2	#N/A	#N/A	#N/A	#N/A	#N/A	-11.37	24.45	#N/A	y	#N/A	116	898.4461291	0.898446129	Coastal	19.41	0.08	176.63	0.87	0.05	0	2.55	0.03	0.000116697	0.00000345	0.0000356	0.00000103	Tomczak, P. D. (2001). Prehistoric socio-economic relations and population organization in the Lower Osmore Valley of southern Peru. Ph.D. Dissertation. University of New Mexico, Albuquerque, NM.	2103.5
Roca Verde	Roca Verde	Ilo Valley	South Coast	Early Intermediate Period	2449	1750	2449	1750	NA	NA	#N/A	#N/A	-17.5244	-71.3584	587	Specimen 22-2	#N/A	#N/A	#N/A	#N/A	#N/A	-12.45	24.92	#N/A	y	#N/A	116	898.4461291	0.898446129	Coastal	19.41	0.08	176.63	0.87	0.05	0	2.57	0.03	0.000116634	0.00000345	0.0000357	0.00000103	Tomczak, P. D. (2001). Prehistoric socio-economic relations and population organization in the Lower Osmore Valley of southern Peru. Ph.D. Dissertation. University of New Mexico, Albuquerque, NM.	2099
Roca Verde	Roca Verde	Ilo Valley	South Coast	Early Intermediate Period	2449	1750	2449	1750	NA	NA	#N/A	#N/A	-17.5244	-71.3584	588	Specimen 23	#N/A	#N/A	#N/A	#N/A	#N/A	-11.53	24.3	#N/A	y	#N/A	116	898.4461291	0.898446129	Coastal	19.41	0.08	176.63	0.87	0.05	0	2.55	0.03	0.000116472	0.00000345	0.000036	0.00000105	Tomczak, P. D. (2001). Prehistoric socio-economic relations and population organization in the Lower Osmore Valley of southern Peru. Ph.D. Dissertation. University of New Mexico, Albuquerque, NM.	2102
Roca Verde	Roca Verde	Ilo Valley	South Coast	Early Intermediate Period	2449	1750	2449	1750	NA	NA	#N/A	#N/A	-17.5244	-71.3584	589	Specimen 25	#N/A	#N/A	#N/A	#N/A	#N/A	-12.63	20.3	#N/A	y	#N/A	116	898.4461291	0.898446129	Coastal	19.41	0.08	176.63	0.87	0.05	0	2.57	0.03	0.000116124	0.00000344	0.0000355	0.00000105	Tomczak, P. D. (2001). Prehistoric socio-economic relations and population organization in the Lower Osmore Valley of southern Peru. Ph.D. Dissertation. University of New Mexico, Albuquerque, NM.	2103.5
Roca Verde	Roca Verde	Ilo Valley	South Coast	Early Intermediate Period	2449	1750	2449	1750	NA	NA	#N/A	#N/A	-17.5244	-71.3584	590	Specimen 26	#N/A	#N/A	#N/A	#N/A	#N/A	-12.05	22.2	#N/A	y	#N/A	116	898.4461291	0.898446129	Coastal	19.41	0.08	176.63	0.87	0.05	0	2.58	0.03	0.000116512	0.00000345	0.0000362	0.00000103	Tomczak, P. D. (2001). Prehistoric socio-economic relations and population organization in the Lower Osmore Valley of southern Peru. Ph.D. Dissertation. University of New Mexico, Albuquerque, NM.	2094.5
Roca Verde	Roca Verde	Ilo Valley	South Coast	Early Intermediate Period	2449	1750	2449	1750	NA	NA	#N/A	#N/A	-17.5244	-71.3584	591	Specimen 28	#N/A	#N/A	#N/A	#N/A	#N/A	-11.39	23.3	#N/A	y	#N/A	116	898.4461291	0.898446129	Coastal	19.41	0.08	176.63	0.87	0.05	0	2.53	0.03	0.000116998	0.00000346	0.0000361	0.00000105	Tomczak, P. D. (2001). Prehistoric socio-economic relations and population organization in the Lower Osmore Valley of southern Peru. Ph.D. Dissertation. University of New Mexico, Albuquerque, NM.	2105
Roca Verde	Roca Verde	Ilo Valley	South Coast	Early Intermediate Period	2449	1750	2449	1750	NA	NA	#N/A	#N/A	-17.5244	-71.3584	592	Specimen 2B1	#N/A	#N/A	#N/A	#N/A	#N/A	-12.22	23.81	#N/A	y	#N/A	116	898.4461291	0.898446129	Coastal	19.41	0.08	176.63	0.87	0.05	0	2.58	0.03	0.000116509	0.00000342	0.0000353	0.00000104	Tomczak, P. D. (2001). Prehistoric socio-economic relations and population organization in the Lower Osmore Valley of southern Peru. Ph.D. Dissertation. University of New Mexico, Albuquerque, NM.	2095
Roca Verde	Roca Verde	Ilo Valley	South Coast	Early Intermediate Period	2449	1750	2449	1750	NA	NA	#N/A	#N/A	-17.5244	-71.3584	593	Specimen 6	#N/A	#N/A	#N/A	#N/A	#N/A	-12.13	24.89	#N/A	y	#N/A	116	898.4461291	0.898446129	Coastal	19.41	0.08	176.63	0.87	0.05	0	2.57	0.03	0.000115835	0.00000345	0.0000357	0.00000104	Tomczak, P. D. (2001). Prehistoric socio-economic relations and population organization in the Lower Osmore Valley of southern Peru. Ph.D. Dissertation. University of New Mexico, Albuquerque, NM.	2095
Roca Verde	Roca Verde	Ilo Valley	South Coast	Early Intermediate Period	2449	1750	2449	1750	NA	NA	#N/A	#N/A	-17.5244	-71.3584	594	Specimen 8	#N/A	#N/A	#N/A	#N/A	#N/A	-12.21	23.61	#N/A	y	#N/A	116	898.4461291	0.898446129	Coastal	19.41	0.08	176.63	0.87	0.05	0	2.54	0.03	0.000116836	0.00000345	0.0000351	0.00000105	Tomczak, P. D. (2001). Prehistoric socio-economic relations and population organization in the Lower Osmore Valley of southern Peru. Ph.D. Dissertation. University of New Mexico, Albuquerque, NM.	2101
San Geronimo	San Geronimo	Ilo Valley	South Coast	Late Intermediate Period	1025	825	1025	825	NA	NA	#N/A	#N/A	-17.6278	-71.3394	595	s-114	T135 sk1 5824	#N/A	F	#N/A	#N/A	-11.34	22.49	3.15	y	8.7	31	3793.52479	3.79352479	Coastal	19.49	0.08	180.43	0.86	0.05	0	2.64	0.02	0.000111335	0.00000193	0.0000348	0.000000858	Tomczak, P. D. (2001). Prehistoric socio-economic relations and population organization in the Lower Osmore Valley of southern Peru. University of New Mexico, Albuquerque, NM.; Knudson, K. J. (2004). Tiwanaku residential mobility in the south central Andes: identifying archaeological human migration through strontium isotope analysis.; Sandness, K. L. (1992). Temporal and spatial dietary variabil…	925
San Geronimo	San Geronimo	Ilo Valley	South Coast	Late Intermediate Period	1025	825	1025	825	NA	NA	#N/A	#N/A	-17.6278	-71.3394	596	s-115	R129 sk1	#N/A	M	#N/A	#N/A	-11.42	21.16	3.05	y	17.5	31	3793.52479	3.79352479	Coastal	19.49	0.08	180.43	0.86	0.05	0	2.63	0.02	0.000110798	0.00000192	0.0000349	0.000000854	Tomczak, P. D. (2001). Prehistoric socio-economic relations and population organization in the Lower Osmore Valley of southern Peru. University of New Mexico, Albuquerque, NM.; Knudson, K. J. (2004). Tiwanaku residential mobility in the south central Andes: identifying archaeological human migration through strontium isotope analysis.; Sandness, K. L. (1992). Temporal and spatial dietary variabil…	926
San Geronimo	San Geronimo	Ilo Valley	South Coast	Late Intermediate Period	1025	825	1025	825	NA	NA	#N/A	#N/A	-17.6278	-71.3394	597	s-118	T121 sk1 5411	#N/A	F	#N/A	#N/A	-11.35	21.19	#N/A	y	#N/A	31	3793.52479	3.79352479	Coastal	19.49	0.08	180.43	0.86	0.05	0	2.61	0.02	0.000111137	0.00000193	0.0000354	0.000000846	Tomczak, P. D. (2001). Prehistoric socio-economic relations and population organization in the Lower Osmore Valley of southern Peru. University of New Mexico, Albuquerque, NM.; Knudson, K. J. (2004). Tiwanaku residential mobility in the south central Andes: identifying archaeological human migration through strontium isotope analysis.; Sandness, K. L. (1992). Temporal and spatial dietary variabil…	924
San Geronimo	San Geronimo	Ilo Valley	South Coast	Late Intermediate Period	1025	825	1025	825	NA	NA	#N/A	#N/A	-17.6278	-71.3394	598	s-119	T132 sk1 5446	#N/A	F	#N/A	#N/A	-11.55	21.26	#N/A	y	#N/A	31	3793.52479	3.79352479	Coastal	19.49	0.08	180.43	0.86	0.05	0	2.59	0.02	0.000111353	0.00000194	0.0000346	0.000000852	Tomczak, P. D. (2001). Prehistoric socio-economic relations and population organization in the Lower Osmore Valley of southern Peru. University of New Mexico, Albuquerque, NM.; Knudson, K. J. (2004). Tiwanaku residential mobility in the south central Andes: identifying archaeological human migration through strontium isotope analysis.; Sandness, K. L. (1992). Temporal and spatial dietary variabil…	924
[truncated: 1,169 more rows]
